# Supplementary material for: Exploring the Polymorphism of Drostanolone Propionate
Source: Molecules. 2020 Mar 21;25(6):1436. doi: 10.3390/molecules25061436 (PMC7145311; doi:10.3390/molecules25061436)
Supplement: Supplementary file 1 [file molecules-25-01436-s001.zip]

Archive with 3 entries (3 files):
- Drost1.cif
- Drost 3.cif
- Drost 2.cif
