# Supplementary material for: Exploring the Polymorphism of Drostanolone Propionate
Source: Molecules. 2020 Mar 21;25(6):1436. doi: 10.3390/molecules25061436 (PMC7145311; doi:10.3390/molecules25061436)
Supplement: Supplementary file 1 [file molecules-25-01436-s001.zip › Drost1.cif]

data_Drost_1
_symmetry_cell_setting           orthorhombic
_chemical_name_common             Drostanolone_propionate
_chemical_name_systematic         17beta-Hydroxy-2alfa-methyl-5alfa-androstan-3-one-propionate
_symmetry_space_group_name_H-M   'P 21 21 21'
_symmetry_Int_Tables_number      19
loop_
_symmetry_equiv_pos_site_id
_symmetry_equiv_pos_as_xyz
1 x,y,z
2 1/2-x,-y,1/2+z
3 -x,1/2+y,1/2-z
4 1/2+x,1/2-y,-z
_cell_length_a                   27.2532(19)
_cell_length_b                   12.0731(8)
_cell_length_c                   6.4161(4)
_cell_angle_alpha                90
_cell_angle_beta                 90
_cell_angle_gamma                90
_cell_volume                     2111.09
loop_
_atom_site_label
_atom_site_type_symbol
_atom_site_fract_x
_atom_site_fract_y
_atom_site_fract_z
C10 C 0.6056(2) 0.4999(5) 0.4535(10)
O2 O 0.3546(3) 0.5064(7) 0.3086(13)
C13 C 0.4431(3) 0.4835(6) 0.3755(10)
C8 C 0.5230(3) 0.4027(6) 0.5172(11)
H8 H 0.526556 0.355839 0.393389
C1 C 0.6301(2) 0.6138(5) 0.4417(13)
H1A H 0.618452 0.658453 0.557102
H1B H 0.619819 0.649791 0.313836
C2 C 0.6864(3) 0.6118(7) 0.4476(15)
H2 H 0.698255 0.572579 0.323715
C11 C 0.5242(3) 0.5776(6) 0.3034(14)
H11A H 0.529332 0.539848 0.171799
H11B H 0.539711 0.649721 0.293920
C14 C 0.4681(3) 0.4238(6) 0.5532(12)
H14 H 0.466367 0.474641 0.672051
C9 C 0.5490(3) 0.5112(5) 0.4771(11)
H9 H 0.544115 0.554944 0.604003
C12 C 0.4687(3) 0.5940(6) 0.3363(15)
H12A H 0.463312 0.642711 0.454378
H12B H 0.454605 0.628888 0.213917
C15 C 0.4333(3) 0.3290(8) 0.6060(13)
H15A H 0.436932 0.306437 0.750319
H15B H 0.439139 0.265534 0.516666
C3 C 0.7026(3) 0.5502(9) 0.6343(19)
C18 C 0.4420(3) 0.4175(7) 0.1693(12)
H18A H 0.474869 0.397851 0.129988
H18B H 0.427533 0.462120 0.061821
H18C H 0.422915 0.351366 0.187846
C19 C 0.6170(3) 0.4333(6) 0.2590(12)
H19A H 0.610180 0.477190 0.137703
H19B H 0.597133 0.367667 0.256680
H19C H 0.651075 0.412738 0.259430
O1 O 0.7308(3) 0.5866(7) 0.7649(17)
C7 C 0.5445(3) 0.3410(7) 0.7037(13)
H7A H 0.529601 0.268220 0.713326
H7B H 0.536805 0.381139 0.830541
C6 C 0.6005(3) 0.3285(7) 0.6842(14)
H6A H 0.613463 0.294684 0.809786
H6B H 0.608168 0.280457 0.567507
C5 C 0.6247(3) 0.4421(6) 0.6511(11)
H5 H 0.614472 0.488378 0.768835
C4 C 0.6806(3) 0.4378(7) 0.6578(14)
H4A H 0.691058 0.406048 0.789334
H4B H 0.692436 0.390344 0.546635
C17 C 0.3906(3) 0.4889(9) 0.4653(14)
H17 H 0.388522 0.547838 0.570072
C16 C 0.3821(4) 0.3784(9) 0.5667(16)
H16A H 0.363170 0.330529 0.475801
H16B H 0.364504 0.387293 0.696966
C23 C 0.7069(3) 0.7305(8) 0.443(2)
H23A H 0.699233 0.764350 0.311938
H23B H 0.741809 0.728482 0.461732
H23C H 0.692302 0.772854 0.553964
C21 C 0.2895(8) 0.6254(14) 0.170(3)
H21A H 0.257644 0.600172 0.218191
H21B H 0.289503 0.705696 0.163383
C22 C 0.3014(6) 0.5792(15) -0.019(3)
H22A H 0.335524 0.592229 -0.048171
H22B H 0.281780 0.612358 -0.126599
H22C H 0.295357 0.500958 -0.015095
C20 C 0.3288(7) 0.5848(17) 0.305(3)
O3 O 0.3348(6) 0.6602(13) 0.432(3)

#END
