# Supplementary material for: Exploring the Polymorphism of Drostanolone Propionate
Source: Molecules. 2020 Mar 21;25(6):1436. doi: 10.3390/molecules25061436 (PMC7145311; doi:10.3390/molecules25061436)
Supplement: Supplementary file 1 [file molecules-25-01436-s001.zip › Drost 3.cif]

data_Drost_3
_audit_creation_date               2019-08-12
_audit_creation_method
;
Olex2 1.2
(compiled 2018.05.29 svn.r3508 for OlexSys, GUI svn.r5506)
;
_shelx_SHELXL_version_number       '2016/6'
_audit_contact_author_address      ?
_audit_contact_author_email        ?
_audit_contact_author_name         ''
_audit_contact_author_phone        ?
_publ_contact_author_id_orcid      ?
_publ_section_references
;
Dolomanov, O.V., Bourhis, L.J., Gildea, R.J, Howard, J.A.K. & Puschmann, H.
 (2009), J. Appl. Cryst. 42, 339-341.

Sheldrick, G.M. (2008). Acta Cryst. A64, 112-122.

Sheldrick, G.M. (2015). Acta Cryst. C71, 3-8.
;
_chemical_name_common              Drostanolone_propionate
_chemical_name_systematic          17beta-Hydroxy-2alfa-methyl-5alfa-androstan-3-one-propionate
_chemical_formula_moiety           '4(C23 H36 O3)'
_chemical_formula_sum              'C92 H144 O12'
_chemical_formula_weight           1442.06
_chemical_absolute_configuration   ad
_chemical_melting_point            ?
_chemical_oxdiff_formula           'c22 h22 o3'
loop_
  _atom_type_symbol
  _atom_type_description
  _atom_type_scat_dispersion_real
  _atom_type_scat_dispersion_imag
  _atom_type_scat_source
 'C' 'C' 0.0181 0.0091 'International Tables Vol C Tables 4.2.6.8 and 6.1.1.4'
 'H' 'H' 0.0000 0.0000 'International Tables Vol C Tables 4.2.6.8 and 6.1.1.4'
 'O' 'O' 0.0492 0.0322 'International Tables Vol C Tables 4.2.6.8 and 6.1.1.4'

_shelx_space_group_comment
;
The symmetry employed for this shelxl refinement is uniquely defined
by the following loop, which should always be used as a source of
symmetry information in preference to the above space-group names.
They are only intended as comments.
;
_space_group_crystal_system        'monoclinic'
_space_group_IT_number             5
_space_group_name_H-M_alt          'I 1 2 1'
_space_group_name_Hall             'I 2y'
loop_
  _space_group_symop_operation_xyz
 'x, y, z'
 '-x, y, -z'
 'x+1/2, y+1/2, z+1/2'
 '-x+1/2, y+1/2, -z+1/2'

_cell_length_a                     11.8778(5)
_cell_length_b                     7.4245(3)
_cell_length_c                     48.6370(17)
_cell_angle_alpha                  90
_cell_angle_beta                   96.668(4)
_cell_angle_gamma                  90
_cell_volume                       4260.1(3)
_cell_formula_units_Z              2
_cell_measurement_reflns_used      11485
_cell_measurement_temperature      293(2)
_cell_measurement_theta_max        68.5190
_cell_measurement_theta_min        3.9530
_shelx_estimated_absorpt_T_max     ?
_shelx_estimated_absorpt_T_min     ?
_exptl_absorpt_coefficient_mu      0.564
_exptl_absorpt_correction_T_max    1.00000
_exptl_absorpt_correction_T_min    0.77355
_exptl_absorpt_correction_type     multi-scan
_exptl_absorpt_process_details
;
CrysAlisPro 1.171.39.46 (Rigaku Oxford Diffraction, 2018)
Empirical absorption correction using spherical harmonics,
 implemented in SCALE3 ABSPACK scaling algorithm.
;
_exptl_absorpt_special_details     ?
_exptl_crystal_colour              ?
_exptl_crystal_density_diffrn      1.124
_exptl_crystal_density_meas        ?
_exptl_crystal_density_method      ?
_exptl_crystal_description         needle
_exptl_crystal_F_000               1584
_exptl_crystal_size_max            0.3
_exptl_crystal_size_mid            0.02
_exptl_crystal_size_min            0.01
_exptl_transmission_factor_max     ?
_exptl_transmission_factor_min     ?
_diffrn_reflns_av_R_equivalents    0.0195
_diffrn_reflns_av_unetI/netI       0.0146
_diffrn_reflns_Laue_measured_fraction_full  1.000
_diffrn_reflns_Laue_measured_fraction_max  0.967
_diffrn_reflns_limit_h_max         14
_diffrn_reflns_limit_h_min         -14
_diffrn_reflns_limit_k_max         8
_diffrn_reflns_limit_k_min         -8
_diffrn_reflns_limit_l_max         59
_diffrn_reflns_limit_l_min         -59
_diffrn_reflns_number              30229
_diffrn_reflns_point_group_measured_fraction_full  0.992
_diffrn_reflns_point_group_measured_fraction_max  0.951
_diffrn_reflns_theta_full          67.684
_diffrn_reflns_theta_max           72.220
_diffrn_reflns_theta_min           3.660
_diffrn_ambient_temperature        293(2)
_diffrn_detector                   'CCD plate'
_diffrn_detector_area_resol_mean   16.4335
_diffrn_detector_type              Eos
_diffrn_measured_fraction_theta_full  1.000
_diffrn_measured_fraction_theta_max  0.967
_diffrn_measurement_details
;
List of Runs (angles in degrees, time in seconds):

  # Type    Start    End  Width  t~exp~   \w     \q     \k     \f   Frames
--------------------------------------------------------------------------
  1  \w    -65.00  16.00   0.75    3.94    --    0.00 -57.00-150.00  108
  2  \w    -68.00 -23.00   0.75    3.94    --    0.00 -57.00  90.00   60
  3  \w     46.00  71.50   0.75    3.94    --    0.00  38.00   0.00   34
  4  \w     35.00  68.00   0.75    3.94    --    0.00  57.00-180.00   44
  5  \w    -22.00  15.50   0.75    3.94    --    0.00 -57.00  90.00   50
  6  \w    -26.00  28.00   0.75    3.94    --    0.00  38.00   0.00   72
  7  \w    -19.00  14.00   0.75    3.94    --   20.00 100.00  45.50   44
  8  \w     -4.00  23.00   0.75   15.79    --   36.00  96.00   5.61   36
  9  \w      8.00  33.50   0.75   15.79    --   44.00  87.00 108.26   34
 10  \w     10.00  36.25   0.75   15.79    --   44.00  84.00 -81.69   35
 11  \w      7.00  33.25   0.75   15.79    --   44.00  89.00-167.88   35
 12  \w     19.00  45.25   0.75   15.79    --   52.00  82.00  38.00   35
 13  \w     19.00  44.50   0.75   15.79    --   52.00  82.00 110.33   34
 14  \w     -9.00  73.50   0.75   15.79    --   54.00 -57.00 120.00  110
 15  \w     56.00 123.50   0.75   15.79    --   54.00  77.00  90.00   90
 16  \w     24.00  50.25   0.75   15.79    --   54.00  77.00  90.00   35
 17  \w      2.00  79.25   0.75   15.79    --   54.00 -99.00  90.00  103
 18  \w     74.00 117.50   0.75   15.79    --   54.00  77.00 150.00   58
 19  \w     30.00  95.25   0.75   15.79    --   54.00-126.00 -60.00   87
 20  \w     24.00  50.25   0.75   15.79    --   54.00  77.00 -30.00   35
 21  \w     25.00  51.25   0.75   15.79    --   54.00  77.00 150.00   35
 22  \w    -12.00  74.25   0.75   15.79    --   54.00 -57.00 -60.00  115
 23  \w     30.00  64.50   0.75   15.79    --   60.00  77.00 -58.57   46
 24  \w     33.00 126.00   0.75   15.79    --   60.00  77.00 -23.48  124
 25  \w     32.00  70.25   0.75   15.79    --   60.00  75.00 174.56   51
 26  \w     78.00 104.25   0.75   15.79    --   60.00  77.00 -58.57   35
 27  \w     96.00 129.00   0.75   15.79    --   60.00  75.00 174.56   44
 28  \w     95.00 129.50   0.75   15.79    --   60.00  77.00  18.36   46
 29  \w     32.00  75.50   0.75   15.79    --   60.00  77.00-123.30   58
 30  \w     88.00 120.25   0.75   15.79    --   60.00  73.00-145.13   43
 31  \w     33.00  67.50   0.75   15.79    --   60.00  73.00-145.13   46
 32  \w     30.00  65.25   0.75   15.79    --   60.00  77.00  18.36   47
 33  \w     37.00 124.00   0.75   15.79    --   64.00  76.00 -98.38  116
 34  \w     42.00  88.50   0.75   15.79    --   64.00  51.00 156.52   62
 35  \w    109.00 139.00   0.75   15.79    --   76.00  76.00  44.31   40
 36  \w     47.00  96.50   0.75   15.79    --   76.00  76.00  44.31   66
 37  \w     55.00  88.00   0.75   15.79    --   80.00  69.00 120.85   44
 38  \w     78.00 104.25   0.75   15.79    --  108.00  77.00-120.00   35
 39  \w     85.00 168.25   0.75   15.79    --  108.00  64.00 -60.00  111
 40  \w     59.00 111.50   0.75   15.79    --  108.00-112.00-150.00   70
 41  \w     85.00 174.25   0.75   15.79    --  108.00  64.00-180.00  119
 42  \w     78.00 105.00   0.75   15.79    --  108.00  77.00 150.00   36
 43  \w    121.00 172.00   0.75   15.79    --  108.00  77.00 -90.00   68
 44  \w     78.00 104.25   0.75   15.79    --  108.00  77.00 -90.00   35
 45  \w     85.00 125.50   0.75   15.79    --  108.00  64.00 -90.00   54
 46  \w    117.00 172.50   0.75   15.79    --  108.00  77.00 -30.00   74
 47  \w     78.00 162.00   0.75   15.79    --  108.00  77.00  90.00  112
 48  \w     78.00 105.00   0.75   15.79    --  108.00  77.00 -30.00   36
 49  \w     45.00 107.25   0.75   15.79    --  108.00 -92.00  60.00   83
 50  \w     36.00  75.00   0.75   15.79    --  108.00 -92.00  30.00   52
 51  \w     85.00 174.25   0.75   15.79    --  108.00  64.00-150.00  119
 52  \w     83.00 125.00   0.75   15.79    --  108.00  38.00   0.00   56
 53  \w    108.00 177.00   0.75   15.79    --  108.00  77.00 120.00   92
 54  \w     86.00 111.50   0.75   15.79    --  108.00  64.00  60.00   34
 55  \w     78.00 104.25   0.75   15.79    --  108.00  77.00 120.00   35
 56  \w     78.00 163.50   0.75   15.79    --  108.00  77.00  60.00  114
 57  \w     78.00 170.25   0.75   15.79    --  108.00  77.00  30.00  123
 58  \w     46.00 111.25   0.75   15.79    --  108.00-112.00   0.00   87
 59  \w     71.00 130.25   0.75   15.79    --  108.00 -64.00  60.00   79
 60  \w     85.00 133.00   0.75   15.79    --  108.00  64.00 150.00   64
 61  \w     82.00 126.25   0.75   15.79    --  108.00  38.00 -90.00   59
 62  \w     51.00 131.25   0.75   15.79    --  108.00 -64.00-180.00  107
 63  \w     78.00 104.25   0.75   15.79    --  108.00  77.00-180.00   35
 64  \w     78.00 166.50   0.75   15.79    --  108.00  77.00   0.00  118
 65  \w     78.00 104.25   0.75   15.79    --  108.00  77.00 -60.00   35
 66  \w     81.00 153.00   0.75   15.79    --  108.00  72.00 163.68   96
 67  \w    150.00 175.50   0.75   15.79    --  108.00  77.00-150.00   34
 68  \w     78.00 104.25   0.75   15.79    --  108.00  77.00-150.00   35
 69  \w     74.00  99.50   0.75   15.79    --  108.00 -92.00 -90.00   34
 70  \w    128.00 175.25   0.75   15.79    --  108.00  77.00-120.00   63
;
_diffrn_measurement_device         'four-circle diffractometer'
_diffrn_measurement_device_type    'SuperNova, Dual, Cu at home/near, Eos'
_diffrn_measurement_method         '\w scans'
_diffrn_orient_matrix_type        
 'CrysAlisPro convention (1999,Acta A55,543-557)'
_diffrn_orient_matrix_UB_11        -0.0115784000
_diffrn_orient_matrix_UB_12        -0.0002936000
_diffrn_orient_matrix_UB_13        -0.0318613000
_diffrn_orient_matrix_UB_21        0.1024959000
_diffrn_orient_matrix_UB_22        -0.1277136000
_diffrn_orient_matrix_UB_23        0.0007142000
_diffrn_orient_matrix_UB_31        -0.0800786000
_diffrn_orient_matrix_UB_32        -0.1636696000
_diffrn_orient_matrix_UB_33        -0.0004966000
_diffrn_radiation_monochromator    mirror
_diffrn_radiation_probe            x-ray
_diffrn_radiation_type             CuK\a
_diffrn_radiation_wavelength       1.54184
_diffrn_source                     'micro-focus sealed X-ray tube'
_diffrn_source_type                'SuperNova (Cu) X-ray Source'
_reflns_Friedel_coverage           0.819
_reflns_Friedel_fraction_full      0.983
_reflns_Friedel_fraction_max       0.933
_reflns_number_gt                  6517
_reflns_number_total               8013
_reflns_odcompleteness_completeness  99.95
_reflns_odcompleteness_iscentric   1
_reflns_odcompleteness_theta       66.97
_reflns_special_details
;
 Reflections were merged by SHELXL according to the crystal
 class for the calculation of statistics and refinement.
 
 _reflns_Friedel_fraction is defined as the number of unique
 Friedel pairs measured divided by the number that would be
 possible theoretically, ignoring centric projections and
 systematic absences.
;
_reflns_threshold_expression       'I > 2\s(I)'
_computing_cell_refinement         'CrysAlisPro 1.171.39.46 (Rigaku OD, 2018)'
_computing_data_collection         'CrysAlisPro 1.171.39.46 (Rigaku OD, 2018)'
_computing_data_reduction          'CrysAlisPro 1.171.39.46 (Rigaku OD, 2018)'
_computing_molecular_graphics      'Olex2 (Dolomanov et al., 2009)'
_computing_publication_material    'Olex2 (Dolomanov et al., 2009)'
_computing_structure_refinement    'ShelXL (Sheldrick, 2015)'
_computing_structure_solution      'ShelXS (Sheldrick, 2008)'
_refine_diff_density_max           0.202
_refine_diff_density_min           -0.130
_refine_diff_density_rms           0.030
_refine_ls_abs_structure_details
;
 Flack x determined using 2533 quotients [(I+)-(I-)]/[(I+)+(I-)]
 (Parsons, Flack and Wagner, Acta Cryst. B69 (2013) 249-259).
;
_refine_ls_abs_structure_Flack     0.06(6)
_refine_ls_extinction_coef         .
_refine_ls_extinction_method       none
_refine_ls_goodness_of_fit_ref     1.036
_refine_ls_hydrogen_treatment      constr
_refine_ls_matrix_type             full
_refine_ls_number_parameters       477
_refine_ls_number_reflns           8013
_refine_ls_number_restraints       2
_refine_ls_R_factor_all            0.0566
_refine_ls_R_factor_gt             0.0465
_refine_ls_restrained_S_all        1.078
_refine_ls_shift/su_max            0.001
_refine_ls_shift/su_mean           0.000
_refine_ls_structure_factor_coef   Fsqd
_refine_ls_weighting_details      
 'w=1/[\s^2^(Fo^2^)+(0.0839P)^2^+0.5618P] where P=(Fo^2^+2Fc^2^)/3'
_refine_ls_weighting_scheme        calc
_refine_ls_wR_factor_gt            0.1317
_refine_ls_wR_factor_ref           0.1463
_refine_special_details            ?
_olex2_refinement_description
;
1. Fixed Uiso
 At 1.2 times of:
  All C(H) groups, All C(H,H) groups
 At 1.5 times of:
  All C(H,H,H) groups
2. Restrained distances
 C22B-C21B
 1.9 with sigma of 0.02
3.a Ternary CH refined with riding coordinates:
 C9A(H9A), C8A(H8A), C14A(H14A), C9B(H9B), C5A(H5A), C2A(H2A), C8B(H8B),
 C5B(H5B), C14B(H14B), C17A(H17A), C2B(H2B), C17B(H17B)
3.b Secondary CH2 refined with riding coordinates:
 C11A(H11A,H11B), C12B(H12C,H12D), C1A(H1AA,H1AB), C7A(H7AA,H7AB), C11B(H11C,
 H11D), C6A(H6AA,H6AB), C4A(H4AA,H4AB), C12A(H12A,H12B), C7B(H7BA,H7BB),
 C1B(H1BA,H1BB), C15A(H15A,H15B), C6B(H6BA,H6BB), C15B(H15C,H15D), C4B(H4BA,
 H4BB), C16B(H16C,H16D), C16A(H16A,H16B), C21A(H21A,H21B), C21B(H21C,H21D)
3.c Idealised Me refined as rotating group:
 C19A(H19A,H19B,H19C), C19B(H19D,H19E,H19F), C18B(H18D,H18E,H18F), C18A(H18A,
 H18B,H18C), C46(H46A,H46B,H46C), C47(H47A,H47B,H47C), C22A(H22A,H22B,H22C),
 C22B(H22D,H22E,H22F)
;
_atom_sites_solution_hydrogens     geom
_atom_sites_solution_primary       direct
_atom_sites_solution_secondary     ?
loop_
  _atom_site_label
  _atom_site_type_symbol
  _atom_site_fract_x
  _atom_site_fract_y
  _atom_site_fract_z
  _atom_site_U_iso_or_equiv
  _atom_site_adp_type
  _atom_site_occupancy
  _atom_site_site_symmetry_order
  _atom_site_calc_flag
  _atom_site_refinement_flags_posn
  _atom_site_refinement_flags_adp
  _atom_site_refinement_flags_occupancy
  _atom_site_disorder_assembly
  _atom_site_disorder_group
 C9A C 0.2628(2) 0.3504(4) 0.11178(5) 0.0664(6) Uani 1 1 d . . . . .
 H9A H 0.199662 0.392242 0.121409 0.080 Uiso 1 1 calc R . . . .
 C10A C 0.2228(2) 0.3679(4) 0.08041(5) 0.0654(6) Uani 1 1 d . . . . .
 C8A C 0.3635(2) 0.4778(4) 0.12081(5) 0.0656(6) Uani 1 1 d . . . . .
 H8A H 0.426650 0.443921 0.110573 0.079 Uiso 1 1 calc R . . . .
 C11A C 0.2864(3) 0.1550(4) 0.12121(6) 0.0788(8) Uani 1 1 d . . . . .
 H11A H 0.216995 0.085765 0.117541 0.095 Uiso 1 1 calc R . . . .
 H11B H 0.341717 0.103060 0.110337 0.095 Uiso 1 1 calc R . . . .
 C13A C 0.4347(3) 0.2566(4) 0.15898(6) 0.0746(7) Uani 1 1 d . . . . .
 C13B C 0.0459(3) 0.7844(4) -0.15218(6) 0.0778(7) Uani 1 1 d . . . . .
 C14A C 0.4016(3) 0.4528(4) 0.15153(6) 0.0716(7) Uani 1 1 d . . . . .
 H14A H 0.335672 0.480507 0.161178 0.086 Uiso 1 1 calc R . . . .
 C10B C 0.2798(2) 0.7241(4) -0.07430(6) 0.0744(7) Uani 1 1 d . . . . .
 C3A C 0.0366(3) 0.4801(6) 0.03755(6) 0.0936(10) Uani 1 1 d . . . . .
 C19A C 0.3152(2) 0.3066(4) 0.06290(6) 0.0766(7) Uani 1 1 d . . . . .
 H19A H 0.382204 0.377678 0.067532 0.115 Uiso 1 1 calc GR . . . .
 H19B H 0.288735 0.321728 0.043623 0.115 Uiso 1 1 calc GR . . . .
 H19C H 0.332411 0.181936 0.066571 0.115 Uiso 1 1 calc GR . . . .
 C9B C 0.1745(2) 0.7266(4) -0.09635(6) 0.0717(7) Uani 1 1 d . . . . .
 H9B H 0.110899 0.687319 -0.086660 0.086 Uiso 1 1 calc R . . . .
 C12B C 0.0356(3) 0.9157(4) -0.12830(7) 0.0866(8) Uani 1 1 d . . . . .
 H12C H 0.022463 1.036298 -0.135650 0.104 Uiso 1 1 calc R . . . .
 H12D H -0.028950 0.882169 -0.118885 0.104 Uiso 1 1 calc R . . . .
 C1A C 0.1152(2) 0.2545(5) 0.07275(6) 0.0811(8) Uani 1 1 d . . . . .
 H1AA H 0.134530 0.128140 0.075282 0.097 Uiso 1 1 calc R . . . .
 H1AB H 0.060583 0.283898 0.085407 0.097 Uiso 1 1 calc R . . . .
 C7A C 0.3317(3) 0.6733(4) 0.11358(6) 0.0771(7) Uani 1 1 d . . . . .
 H7AA H 0.274611 0.713058 0.124971 0.092 Uiso 1 1 calc R . . . .
 H7AB H 0.398006 0.748992 0.117817 0.092 Uiso 1 1 calc R . . . .
 O2A O 0.5394(3) 0.1258(4) 0.19993(5) 0.1081(8) Uani 1 1 d . . . . .
 C5A C 0.1889(2) 0.5672(4) 0.07480(6) 0.0731(7) Uani 1 1 d . . . . .
 H5A H 0.130254 0.594285 0.086800 0.088 Uiso 1 1 calc R . . . .
 C2A C 0.0598(3) 0.2824(6) 0.04315(7) 0.0927(10) Uani 1 1 d . . . . .
 H2A H 0.114563 0.243521 0.030762 0.111 Uiso 1 1 calc R . . . .
 C11B C 0.1421(3) 0.9151(4) -0.10771(7) 0.0839(8) Uani 1 1 d . . . . .
 H11C H 0.130607 0.993950 -0.092374 0.101 Uiso 1 1 calc R . . . .
 H11D H 0.204471 0.963357 -0.116647 0.101 Uiso 1 1 calc R . . . .
 C8B C 0.1809(3) 0.5890(4) -0.12002(6) 0.0777(8) Uani 1 1 d . . . . .
 H8B H 0.243538 0.624459 -0.130320 0.093 Uiso 1 1 calc R . . . .
 C5B C 0.2923(3) 0.5266(5) -0.06372(7) 0.0856(9) Uani 1 1 d . . . . .
 H5B H 0.220842 0.496418 -0.056562 0.103 Uiso 1 1 calc R . . . .
 C6A C 0.2866(3) 0.6965(4) 0.08337(7) 0.0806(8) Uani 1 1 d . . . . .
 H6AA H 0.347158 0.674755 0.072016 0.097 Uiso 1 1 calc R . . . .
 H6AB H 0.260648 0.819407 0.080197 0.097 Uiso 1 1 calc R . . . .
 O2B O -0.0903(2) 0.8801(4) -0.19055(5) 0.1042(7) Uani 1 1 d . . . . .
 C14B C 0.0723(3) 0.5974(4) -0.13961(6) 0.0801(8) Uani 1 1 d . . . . .
 H14B H 0.011210 0.571472 -0.128279 0.096 Uiso 1 1 calc R . . . .
 C4A C 0.1352(3) 0.6015(5) 0.04526(7) 0.0874(9) Uani 1 1 d . . . . .
 H4AA H 0.110345 0.725806 0.043517 0.105 Uiso 1 1 calc R . . . .
 H4AB H 0.191449 0.582419 0.032595 0.105 Uiso 1 1 calc R . . . .
 C17A C 0.4730(3) 0.2816(5) 0.18976(6) 0.0893(9) Uani 1 1 d . . . . .
 H17A H 0.406644 0.293593 0.199866 0.107 Uiso 1 1 calc R . . . .
 C12A C 0.3304(3) 0.1382(4) 0.15190(6) 0.0820(8) Uani 1 1 d . . . . .
 H12A H 0.271506 0.174197 0.163015 0.098 Uiso 1 1 calc R . . . .
 H12B H 0.349769 0.013607 0.156215 0.098 Uiso 1 1 calc R . . . .
 C7B C 0.2047(3) 0.3988(5) -0.10887(8) 0.0926(9) Uani 1 1 d . . . . .
 H7BA H 0.138250 0.353859 -0.101229 0.111 Uiso 1 1 calc R . . . .
 H7BB H 0.219158 0.320221 -0.124000 0.111 Uiso 1 1 calc R . . . .
 C3B C 0.3659(3) 0.6329(7) -0.01607(8) 0.1078(13) Uani 1 1 d . . . . .
 C1B C 0.2587(3) 0.8422(5) -0.04976(6) 0.0808(8) Uani 1 1 d . . . . .
 H1BA H 0.185534 0.810514 -0.044105 0.097 Uiso 1 1 calc R . . . .
 H1BB H 0.254319 0.966694 -0.055853 0.097 Uiso 1 1 calc R . . . .
 C15A C 0.4998(3) 0.5655(5) 0.16554(7) 0.0964(10) Uani 1 1 d . . . . .
 H15A H 0.474270 0.684475 0.170223 0.116 Uiso 1 1 calc R . . . .
 H15B H 0.559641 0.577561 0.153679 0.116 Uiso 1 1 calc R . . . .
 O1B O 0.3645(3) 0.5831(6) 0.00757(6) 0.1453(14) Uani 1 1 d . . . . .
 C19B C 0.3855(3) 0.7886(6) -0.08677(7) 0.0915(9) Uani 1 1 d . . . . .
 H19D H 0.394147 0.720142 -0.103136 0.137 Uiso 1 1 calc GR . . . .
 H19E H 0.451182 0.772197 -0.073512 0.137 Uiso 1 1 calc GR . . . .
 H19F H 0.377489 0.913913 -0.091458 0.137 Uiso 1 1 calc GR . . . .
 O1A O -0.0561(2) 0.5355(6) 0.02830(6) 0.1259(11) Uani 1 1 d . . . . .
 C2B C 0.3484(3) 0.8284(6) -0.02437(7) 0.0980(11) Uani 1 1 d . . . . .
 H2B H 0.420124 0.872844 -0.029923 0.118 Uiso 1 1 calc R . . . .
 C20A C 0.5543(4) 0.0928(7) 0.22641(8) 0.1109(12) Uani 1 1 d . . . . .
 C17B C -0.0647(3) 0.7417(5) -0.17006(7) 0.0915(9) Uani 1 1 d . . . . .
 H17B H -0.126383 0.733573 -0.158355 0.110 Uiso 1 1 calc R . . . .
 C6B C 0.3055(3) 0.3930(5) -0.08669(8) 0.0994(11) Uani 1 1 d . . . . .
 H6BA H 0.313042 0.272552 -0.078983 0.119 Uiso 1 1 calc R . . . .
 H6BB H 0.374026 0.420408 -0.094940 0.119 Uiso 1 1 calc R . . . .
 C15B C 0.0527(4) 0.4702(6) -0.16464(8) 0.1069(11) Uani 1 1 d . . . . .
 H15C H 0.033132 0.350110 -0.158944 0.128 Uiso 1 1 calc R . . . .
 H15D H 0.119666 0.463150 -0.174258 0.128 Uiso 1 1 calc R . . . .
 C20B C -0.1945(4) 0.8797(7) -0.20486(8) 0.1095(13) Uani 1 1 d . . . . .
 O3B O -0.2671(3) 0.7762(6) -0.20033(7) 0.1423(12) Uani 1 1 d . . . . .
 C18B C 0.1350(3) 0.8490(6) -0.17029(7) 0.1007(10) Uani 1 1 d . . . . .
 H18D H 0.115228 0.967043 -0.177305 0.151 Uiso 1 1 calc GR . . . .
 H18E H 0.137843 0.767162 -0.185486 0.151 Uiso 1 1 calc GR . . . .
 H18F H 0.207855 0.853141 -0.159454 0.151 Uiso 1 1 calc GR . . . .
 C4B C 0.3853(3) 0.5073(6) -0.03932(8) 0.1078(13) Uani 1 1 d . . . . .
 H4BA H 0.386753 0.384098 -0.032644 0.129 Uiso 1 1 calc R . . . .
 H4BB H 0.458316 0.533123 -0.045523 0.129 Uiso 1 1 calc R . . . .
 O3A O 0.5179(4) 0.1874(6) 0.24304(6) 0.1605(15) Uani 1 1 d . . . . .
 C18A C 0.5339(3) 0.1887(5) 0.14448(7) 0.0918(9) Uani 1 1 d . . . . .
 H18A H 0.513138 0.190074 0.124812 0.138 Uiso 1 1 calc GR . . . .
 H18B H 0.552665 0.067962 0.150418 0.138 Uiso 1 1 calc GR . . . .
 H18C H 0.598413 0.265466 0.149107 0.138 Uiso 1 1 calc GR . . . .
 C16B C -0.0468(4) 0.5568(6) -0.18315(9) 0.1109(12) Uani 1 1 d . . . . .
 H16C H -0.028421 0.570567 -0.201946 0.133 Uiso 1 1 calc R . . . .
 H16D H -0.114531 0.483414 -0.183449 0.133 Uiso 1 1 calc R . . . .
 C46 C -0.0454(4) 0.1661(8) 0.03675(9) 0.1240(16) Uani 1 1 d . . . . .
 H46A H -0.100254 0.198224 0.048920 0.186 Uiso 1 1 calc GR . . . .
 H46B H -0.025216 0.041569 0.039397 0.186 Uiso 1 1 calc GR . . . .
 H46C H -0.077042 0.185092 0.017905 0.186 Uiso 1 1 calc GR . . . .
 C47 C 0.3180(4) 0.9488(8) -0.00059(8) 0.1338(18) Uani 1 1 d . . . . .
 H47A H 0.241799 0.923478 0.003030 0.201 Uiso 1 1 calc GR . . . .
 H47B H 0.323760 1.073038 -0.005711 0.201 Uiso 1 1 calc GR . . . .
 H47C H 0.369271 0.925044 0.015746 0.201 Uiso 1 1 calc GR . . . .
 C16A C 0.5407(4) 0.4571(6) 0.19177(8) 0.1150(13) Uani 1 1 d . . . . .
 H16A H 0.621228 0.432280 0.192631 0.138 Uiso 1 1 calc R . . . .
 H16B H 0.527013 0.523688 0.208210 0.138 Uiso 1 1 calc R . . . .
 C21A C 0.6263(6) -0.0751(8) 0.23274(11) 0.162(2) Uani 1 1 d . . . . .
 H21A H 0.582658 -0.179403 0.225794 0.195 Uiso 1 1 calc R . . . .
 H21B H 0.692255 -0.067604 0.222769 0.195 Uiso 1 1 calc R . . . .
 C21B C -0.2069(5) 1.0186(10) -0.22645(11) 0.151(2) Uani 1 1 d D . . . .
 H21C H -0.250914 0.966210 -0.242528 0.181 Uiso 1 1 calc R . . . .
 H21D H -0.252548 1.114454 -0.219914 0.181 Uiso 1 1 calc R . . . .
 C22A C 0.6633(8) -0.1023(14) 0.26118(14) 0.225(4) Uani 1 1 d . . . . .
 H22A H 0.731123 -0.173698 0.263059 0.337 Uiso 1 1 calc GR . . . .
 H22B H 0.605281 -0.163680 0.269729 0.337 Uiso 1 1 calc GR . . . .
 H22C H 0.678541 0.012101 0.270042 0.337 Uiso 1 1 calc GR . . . .
 C22B C -0.1128(8) 1.0979(17) -0.2355(2) 0.277(7) Uani 1 1 d D . . . .
 H22D H -0.093289 1.035410 -0.251536 0.415 Uiso 1 1 calc GR . . . .
 H22E H -0.050373 1.091832 -0.221056 0.415 Uiso 1 1 calc GR . . . .
 H22F H -0.129076 1.221620 -0.240079 0.415 Uiso 1 1 calc GR . . . .

loop_
  _atom_site_aniso_label
  _atom_site_aniso_U_11
  _atom_site_aniso_U_22
  _atom_site_aniso_U_33
  _atom_site_aniso_U_23
  _atom_site_aniso_U_13
  _atom_site_aniso_U_12
 C9A 0.0698(14) 0.0622(14) 0.0687(14) -0.0046(12) 0.0148(11) -0.0075(12)
 C10A 0.0652(13) 0.0665(15) 0.0655(14) -0.0028(12) 0.0114(11) -0.0068(11)
 C8A 0.0688(14) 0.0587(14) 0.0707(14) -0.0037(12) 0.0139(11) -0.0053(12)
 C11A 0.0967(19) 0.0630(16) 0.0763(17) -0.0006(13) 0.0086(15) -0.0147(15)
 C13A 0.0890(18) 0.0702(17) 0.0650(15) -0.0018(13) 0.0107(13) -0.0027(14)
 C13B 0.0906(18) 0.0764(18) 0.0678(15) 0.0033(13) 0.0158(14) -0.0013(15)
 C14A 0.0818(16) 0.0676(16) 0.0652(14) -0.0065(12) 0.0080(12) -0.0060(13)
 C10B 0.0745(15) 0.0751(17) 0.0768(16) 0.0130(14) 0.0228(13) 0.0144(14)
 C3A 0.0705(18) 0.139(3) 0.0723(17) 0.0100(19) 0.0122(14) -0.003(2)
 C19A 0.0809(16) 0.0799(18) 0.0705(15) -0.0082(13) 0.0154(12) -0.0005(14)
 C9B 0.0792(16) 0.0663(15) 0.0725(15) 0.0045(13) 0.0217(13) 0.0074(13)
 C12B 0.109(2) 0.0707(18) 0.0784(17) 0.0046(14) 0.0043(16) 0.0155(17)
 C1A 0.0768(16) 0.090(2) 0.0764(16) -0.0006(15) 0.0084(13) -0.0177(15)
 C7A 0.0860(17) 0.0596(16) 0.0855(18) -0.0069(13) 0.0100(14) -0.0045(13)
 O2A 0.133(2) 0.1083(19) 0.0794(14) 0.0114(13) -0.0010(13) 0.0135(16)
 C5A 0.0691(15) 0.0758(17) 0.0760(16) 0.0014(14) 0.0153(12) 0.0037(13)
 C2A 0.0802(18) 0.119(3) 0.0781(18) -0.0020(19) 0.0071(14) -0.0245(19)
 C11B 0.107(2) 0.0656(17) 0.0771(17) 0.0003(14) 0.0017(16) 0.0081(16)
 C8B 0.0886(18) 0.0646(17) 0.0848(18) 0.0030(14) 0.0306(15) 0.0054(14)
 C5B 0.0867(19) 0.082(2) 0.093(2) 0.0209(16) 0.0295(16) 0.0259(16)
 C6A 0.0909(19) 0.0601(16) 0.0907(19) 0.0035(13) 0.0098(15) -0.0027(14)
 O2B 0.1131(17) 0.1191(19) 0.0776(13) 0.0110(13) -0.0007(12) -0.0035(15)
 C14B 0.096(2) 0.0711(18) 0.0763(17) -0.0038(14) 0.0238(15) -0.0010(15)
 C4A 0.0797(18) 0.096(2) 0.0873(19) 0.0140(17) 0.0106(15) 0.0064(16)
 C17A 0.109(2) 0.088(2) 0.0691(16) 0.0015(15) 0.0006(15) 0.0014(18)
 C12A 0.105(2) 0.0702(17) 0.0714(16) 0.0039(14) 0.0128(15) -0.0129(16)
 C7B 0.100(2) 0.0698(19) 0.112(2) 0.0024(17) 0.028(2) 0.0114(17)
 C3B 0.086(2) 0.156(4) 0.083(2) 0.027(2) 0.0178(16) 0.044(2)
 C1B 0.0853(17) 0.0842(19) 0.0739(16) 0.0057(15) 0.0132(14) 0.0167(15)
 C15A 0.111(2) 0.082(2) 0.091(2) -0.0058(17) -0.0094(18) -0.0192(19)
 O1B 0.133(2) 0.217(4) 0.0915(17) 0.057(2) 0.0354(15) 0.071(2)
 C19B 0.0840(18) 0.104(2) 0.090(2) 0.0097(18) 0.0258(16) -0.0016(17)
 O1A 0.0723(14) 0.185(3) 0.120(2) 0.026(2) 0.0084(13) 0.0103(17)
 C2B 0.092(2) 0.128(3) 0.0740(18) 0.0064(19) 0.0090(16) 0.026(2)
 C20A 0.140(3) 0.112(3) 0.075(2) 0.002(2) -0.014(2) -0.004(3)
 C17B 0.104(2) 0.096(2) 0.0756(18) 0.0003(17) 0.0155(16) -0.0047(19)
 C6B 0.110(2) 0.075(2) 0.119(3) 0.0159(19) 0.036(2) 0.0283(18)
 C15B 0.141(3) 0.085(2) 0.097(2) -0.0180(19) 0.020(2) -0.002(2)
 C20B 0.111(3) 0.138(4) 0.077(2) -0.010(2) -0.002(2) 0.005(3)
 O3B 0.120(2) 0.182(4) 0.121(2) -0.002(2) -0.0018(17) -0.020(2)
 C18B 0.113(2) 0.109(3) 0.0823(19) 0.0164(19) 0.0185(17) -0.016(2)
 C4B 0.104(2) 0.118(3) 0.103(3) 0.033(2) 0.022(2) 0.041(2)
 O3A 0.231(4) 0.165(3) 0.0801(17) 0.012(2) -0.004(2) 0.035(3)
 C18A 0.098(2) 0.093(2) 0.0858(19) 0.0044(17) 0.0142(16) 0.0110(18)
 C16B 0.134(3) 0.103(3) 0.095(2) -0.015(2) 0.009(2) -0.014(2)
 C46 0.106(3) 0.161(4) 0.100(3) -0.001(3) -0.010(2) -0.050(3)
 C47 0.141(3) 0.175(5) 0.081(2) -0.017(3) -0.003(2) 0.050(4)
 C16A 0.147(3) 0.104(3) 0.088(2) -0.008(2) -0.017(2) -0.017(3)
 C21A 0.226(6) 0.127(4) 0.119(3) 0.026(3) -0.047(4) 0.007(4)
 C21B 0.148(4) 0.196(6) 0.102(3) 0.029(4) -0.009(3) 0.013(4)
 C22A 0.290(9) 0.241(10) 0.128(4) 0.013(5) -0.035(5) 0.108(8)
 C22B 0.254(10) 0.332(15) 0.248(10) 0.176(11) 0.046(8) 0.096(10)

_geom_special_details
;
 All esds (except the esd in the dihedral angle between two l.s. planes)
 are estimated using the full covariance matrix.  The cell esds are taken
 into account individually in the estimation of esds in distances, angles
 and torsion angles; correlations between esds in cell parameters are only
 used when they are defined by crystal symmetry.  An approximate (isotropic)
 treatment of cell esds is used for estimating esds involving l.s. planes.
;
loop_
  _geom_bond_atom_site_label_1
  _geom_bond_atom_site_label_2
  _geom_bond_distance
  _geom_bond_site_symmetry_2
  _geom_bond_publ_flag
 C9A C10A 1.550(4) . ?
 C9A C8A 1.548(4) . ?
 C9A C11A 1.538(4) . ?
 C10A C19A 1.534(4) . ?
 C10A C1A 1.540(4) . ?
 C10A C5A 1.550(4) . ?
 C8A C14A 1.521(4) . ?
 C8A C7A 1.530(4) . ?
 C11A C12A 1.528(4) . ?
 C13A C14A 1.541(4) . ?
 C13A C17A 1.525(4) . ?
 C13A C12A 1.525(4) . ?
 C13A C18A 1.528(4) . ?
 C13B C12B 1.532(4) . ?
 C13B C14B 1.535(5) . ?
 C13B C17B 1.523(5) . ?
 C13B C18B 1.531(4) . ?
 C14A C15A 1.530(4) . ?
 C10B C9B 1.550(4) . ?
 C10B C5B 1.555(4) . ?
 C10B C1B 1.526(4) . ?
 C10B C19B 1.533(4) . ?
 C3A C2A 1.512(6) . ?
 C3A C4A 1.491(5) . ?
 C3A O1A 1.212(4) . ?
 C9B C11B 1.538(4) . ?
 C9B C8B 1.547(4) . ?
 C12B C11B 1.519(5) . ?
 C1A C2A 1.526(4) . ?
 C7A C6A 1.514(4) . ?
 O2A C17A 1.454(4) . ?
 O2A C20A 1.303(4) . ?
 C5A C6A 1.526(4) . ?
 C5A C4A 1.524(4) . ?
 C2A C46 1.521(5) . ?
 C8B C14B 1.513(5) . ?
 C8B C7B 1.528(4) . ?
 C5B C6B 1.516(5) . ?
 C5B C4B 1.531(5) . ?
 O2B C17B 1.440(4) . ?
 O2B C20B 1.348(5) . ?
 C14B C15B 1.537(5) . ?
 C17A C16A 1.529(6) . ?
 C7B C6B 1.516(6) . ?
 C3B O1B 1.210(4) . ?
 C3B C2B 1.514(6) . ?
 C3B C4B 1.504(6) . ?
 C1B C2B 1.538(4) . ?
 C15A C16A 1.538(6) . ?
 C2B C47 1.538(6) . ?
 C20A O3A 1.190(6) . ?
 C20A C21A 1.522(7) . ?
 C17B C16B 1.538(6) . ?
 C15B C16B 1.540(6) . ?
 C20B O3B 1.194(5) . ?
 C20B C21B 1.467(8) . ?
 C21A C22A 1.417(7) . ?
 C21B C22B 1.380(10) . ?

loop_
  _geom_angle_atom_site_label_1
  _geom_angle_atom_site_label_2
  _geom_angle_atom_site_label_3
  _geom_angle
  _geom_angle_site_symmetry_1
  _geom_angle_site_symmetry_3
  _geom_angle_publ_flag
 C8A C9A C10A 111.5(2) . . ?
 C11A C9A C10A 113.4(2) . . ?
 C11A C9A C8A 112.6(2) . . ?
 C19A C10A C9A 111.4(2) . . ?
 C19A C10A C1A 109.3(2) . . ?
 C19A C10A C5A 111.9(2) . . ?
 C1A C10A C9A 110.1(2) . . ?
 C1A C10A C5A 106.8(2) . . ?
 C5A C10A C9A 107.3(2) . . ?
 C14A C8A C9A 109.6(2) . . ?
 C14A C8A C7A 112.3(2) . . ?
 C7A C8A C9A 110.6(2) . . ?
 C12A C11A C9A 113.5(2) . . ?
 C17A C13A C14A 98.9(2) . . ?
 C17A C13A C12A 115.7(3) . . ?
 C17A C13A C18A 109.6(3) . . ?
 C12A C13A C14A 108.2(2) . . ?
 C12A C13A C18A 110.8(3) . . ?
 C18A C13A C14A 113.1(3) . . ?
 C12B C13B C14B 107.7(2) . . ?
 C17B C13B C12B 115.2(3) . . ?
 C17B C13B C14B 99.3(3) . . ?
 C17B C13B C18B 110.2(3) . . ?
 C18B C13B C12B 111.0(3) . . ?
 C18B C13B C14B 112.9(3) . . ?
 C8A C14A C13A 112.7(2) . . ?
 C8A C14A C15A 119.7(3) . . ?
 C15A C14A C13A 104.5(3) . . ?
 C9B C10B C5B 106.2(3) . . ?
 C1B C10B C9B 110.0(2) . . ?
 C1B C10B C5B 107.5(2) . . ?
 C1B C10B C19B 110.3(3) . . ?
 C19B C10B C9B 110.8(2) . . ?
 C19B C10B C5B 112.0(3) . . ?
 C4A C3A C2A 114.8(3) . . ?
 O1A C3A C2A 122.4(4) . . ?
 O1A C3A C4A 122.8(4) . . ?
 C11B C9B C10B 114.1(3) . . ?
 C11B C9B C8B 111.4(2) . . ?
 C8B C9B C10B 113.7(2) . . ?
 C11B C12B C13B 111.4(3) . . ?
 C2A C1A C10A 114.1(2) . . ?
 C6A C7A C8A 112.4(2) . . ?
 C20A O2A C17A 119.5(3) . . ?
 C6A C5A C10A 112.2(2) . . ?
 C4A C5A C10A 113.4(3) . . ?
 C4A C5A C6A 112.0(3) . . ?
 C3A C2A C1A 110.6(3) . . ?
 C3A C2A C46 112.7(3) . . ?
 C46 C2A C1A 111.7(3) . . ?
 C12B C11B C9B 113.2(3) . . ?
 C14B C8B C9B 109.2(2) . . ?
 C14B C8B C7B 111.7(3) . . ?
 C7B C8B C9B 111.7(3) . . ?
 C6B C5B C10B 112.8(3) . . ?
 C6B C5B C4B 112.5(3) . . ?
 C4B C5B C10B 112.2(3) . . ?
 C7A C6A C5A 111.5(3) . . ?
 C20B O2B C17B 117.5(3) . . ?
 C13B C14B C15B 103.6(3) . . ?
 C8B C14B C13B 114.1(3) . . ?
 C8B C14B C15B 120.9(3) . . ?
 C3A C4A C5A 111.5(3) . . ?
 C13A C17A C16A 105.1(3) . . ?
 O2A C17A C13A 109.0(3) . . ?
 O2A C17A C16A 113.3(3) . . ?
 C13A C12A C11A 110.5(2) . . ?
 C6B C7B C8B 112.2(3) . . ?
 O1B C3B C2B 122.0(4) . . ?
 O1B C3B C4B 123.0(4) . . ?
 C4B C3B C2B 115.0(3) . . ?
 C10B C1B C2B 115.3(3) . . ?
 C14A C15A C16A 103.6(3) . . ?
 C3B C2B C1B 109.8(3) . . ?
 C3B C2B C47 113.2(3) . . ?
 C47 C2B C1B 111.3(3) . . ?
 O2A C20A C21A 111.3(4) . . ?
 O3A C20A O2A 122.8(4) . . ?
 O3A C20A C21A 125.9(4) . . ?
 C13B C17B C16B 105.7(3) . . ?
 O2B C17B C13B 110.2(3) . . ?
 O2B C17B C16B 112.3(3) . . ?
 C5B C6B C7B 111.4(3) . . ?
 C14B C15B C16B 104.0(3) . . ?
 O2B C20B C21B 112.2(5) . . ?
 O3B C20B O2B 123.1(4) . . ?
 O3B C20B C21B 124.7(4) . . ?
 C3B C4B C5B 111.4(3) . . ?
 C17B C16B C15B 105.3(3) . . ?
 C17A C16A C15A 106.3(3) . . ?
 C22A C21A C20A 114.7(6) . . ?
 C22B C21B C20B 120.6(5) . . ?

loop_
  _refln_index_h
  _refln_index_k
  _refln_index_l
  _refln_F_squared_meas
  _refln_F_squared_sigma
 0 0 4 1279.82 5.63
 0 0 -4 1278.33 6.56
 0 0 6 23.73 0.64
 0 0 -6 24.06 1.11
 0 0 6 23.4 0.95
 0 0 8 189.58 2.02
 0 0 -8 193.62 3.63
 0 0 8 193.22 3.13
 0 0 -10 89.07 2.77
 0 0 10 89.83 2.4
 0 0 10 83.92 1.48
 0 0 12 46.49 1.93
 0 0 -12 43.01 2.15
 0 0 14 487.71 6.74
 0 0 -14 480.27 7.7
 0 0 16 8.9 0.5
 0 0 -16 9.41 0.55
 0 0 -16 9.01 0.53
 0 0 -16 8.43 1.17
 0 0 16 7.57 0.97
 0 0 -16 10 0.53
 0 0 16 9.41 0.61
 0 0 16 9.53 0.62
 0 0 18 134.8 1.97
 0 0 -18 135.08 2.1
 0 0 -18 132.09 1.99
 0 0 18 128.64 1.68
 0 0 -18 133.61 2.12
 0 0 -18 134.69 4.76
 0 0 18 134.77 2.05
 0 0 18 136.47 4.17
 0 0 18 142.4 5.06
 0 0 18 138.29 2.38
 0 0 18 136.51 2.38
 0 0 -20 2.06 0.34
 0 0 20 1.77 0.29
 0 0 20 2.37 0.41
 0 0 -20 2.73 0.36
 0 0 20 2.18 0.32
 0 0 20 2.02 0.37
 0 0 22 362.71 3.57
 0 0 22 372.09 3.82
 0 0 22 376.7 4.45
 0 0 22 371.08 4.45
 0 0 -22 366.79 3.89
 0 0 -22 366.26 3.9
 0 0 -24 292.48 3.71
 0 0 24 291.09 3.6
 0 0 24 287.57 3.32
 0 0 -24 289.09 3.7
 0 0 24 299.33 4.27
 0 0 26 2322.49 10.65
 0 0 26 2315.49 12.62
 0 0 28 107.22 2.86
 0 0 -28 104.15 2.5
 0 0 30 2.42 0.54
 0 0 -30 2.96 0.54
 0 0 32 24.79 1.57
 0 0 -32 24.51 1.37
 0 0 -34 -0.21 0.42
 0 0 34 0.05 0.37
 0 0 36 3.93 0.75
 0 0 -36 4.75 0.75
 0 0 38 27.61 1.9
 0 0 -38 31.69 1.82
 0 0 40 2.9 0.76
 0 0 40 1.82 0.73
 0 0 -40 2.42 0.7
 0 0 40 2.38 0.66
 0 0 -40 1.94 0.71
 0 0 -40 2.16 0.68
 0 0 -40 0.55 0.62
 0 0 -40 3.01 0.61
 0 0 42 2.37 0.72
 0 0 -42 2.57 0.88
 0 0 -42 3.26 0.69
 0 0 -42 2.41 0.65
 0 0 -42 3.37 0.73
 0 0 -42 1.86 0.74
 0 0 42 3.08 0.75
 0 0 -44 0.01 0.48
 0 0 44 -0.36 0.44
 0 0 44 -0.36 0.61
 0 0 -44 0.66 0.42
 0 0 -44 -0.18 0.71
 0 0 -44 -0.4 0.77
 0 0 46 0.7 0.59
 0 0 -46 1.72 0.63
 0 0 -46 1.82 0.84
 0 0 -46 1.27 0.75
 0 0 -48 8.22 1.28
 0 0 48 8.35 1.19
 0 0 -48 9.4 1.16
 0 0 -48 8.44 1.22
 0 0 -50 -0.84 0.75
 0 0 50 0.6 0.58
 0 0 -50 -0.61 0.79
 0 0 -50 -0.26 0.5
 0 0 -52 2.73 0.81
 0 0 52 2.46 0.8
 0 0 52 3.24 0.77
 0 0 -52 2.56 0.62
 0 0 -52 1.54 0.69
 0 0 54 1.72 0.67
 0 0 -54 1.72 0.64
 0 0 -54 2.07 0.54
 0 0 -56 5.94 0.83
 0 0 56 5.96 0.84
 0 0 58 0.83 0.42
 0 0 -58 -0.37 0.43
 0 1 -1 5780.13 6.8
 0 1 1 5807.84 17.2
 0 1 -1 5810.25 18.44
 0 -1 -3 238.85 3.75
 0 -1 -3 243.5 2.71
 0 1 3 236.93 3.34
 0 1 -3 243.29 4.06
 0 -1 -3 238.45 3.39
 0 -1 3 240.93 3.21
 0 -1 3 243.26 2.23
 0 -1 3 241.28 2.07
 0 -1 -5 1407.49 8.14
 0 -1 5 1415.16 7.29
 0 -1 5 1434.73 7.26
 0 1 -5 1452.16 10.67
 0 -1 5 1443.56 7.14
 0 -1 -5 1473.49 8.44
 0 -1 -7 240.74 3.93
 0 -1 -7 255.57 3.63
 0 -1 7 242.09 3.58
 0 -1 7 243.76 3.6
 0 1 -7 244.49 4.68
 0 -1 7 242.02 2.8
 0 -1 9 2207.82 12.52
 0 -1 -9 2218.59 13.39
 0 1 9 2147.98 12.8
 0 1 -9 2274.54 15.17
 0 -1 11 2291.5 14.43
 0 -1 11 2362.28 8.24
 0 1 -11 2346.57 16.53
 0 1 -11 2277.13 6.35
 0 -1 -11 2284.25 15.14
 0 -1 -11 2370.74 8.13
 0 1 11 2307.03 13.69
 0 1 -13 436.06 2.91
 0 -1 -13 430.48 3.72
 0 1 13 434.66 3.43
 0 -1 13 434.74 3.77
 0 -1 13 439.8 6.98
 0 1 13 431.86 6.13
 0 -1 -13 430.31 7.17
 0 1 -13 442.63 7.63
 0 -1 15 61.57 1.44
 0 1 -15 55.9 2.93
 0 -1 15 56.73 2.76
 0 1 -15 60.88 1.28
 0 1 -15 59.28 1.13
 0 -1 15 60.88 1.56
 0 1 15 58.69 1.46
 0 1 -15 57.14 1.02
 0 -1 -15 58.6 1.39
 0 -1 -15 58.49 2.87
 0 1 -15 59.65 2.61
 0 1 15 61.22 1.36
 0 1 15 60.27 1.46
 0 1 15 58.6 2.51
 0 -1 15 60.92 1.49
 0 -1 -15 58.37 1.48
 0 -1 17 71.76 3.36
 0 -1 17 70.98 1.67
 0 1 -17 73.98 3.51
 0 1 -17 66.72 1.3
 0 -1 -17 68.36 1.66
 0 -1 -17 68.51 1.6
 0 1 17 69.26 1.68
 0 -1 17 72.08 1.7
 0 1 -17 71.11 1.3
 0 1 -17 69.36 1.46
 0 1 17 69.16 1.66
 0 1 -17 73.56 1.57
 0 -1 17 69.63 1.79
 0 1 -17 71.98 3.05
 0 -1 -17 72.04 3.43
 0 1 17 71.23 1.54
 0 1 -17 68.19 1.2
 0 1 17 72.46 3.61
 0 1 17 71.98 2.98
 0 1 -19 32.07 0.89
 0 1 19 32.97 1.12
 0 -1 19 34.2 1.25
 0 1 19 33.74 1.27
 0 -1 -19 34.3 1.26
 0 1 19 32.64 1.21
 0 1 19 34.02 1.14
 0 1 -19 34.46 1.16
 0 1 -19 33.87 1.09
 0 -1 19 34.05 1.24
 0 -1 -19 33.1 1.19
 0 1 21 413.65 4.67
 0 -1 21 413.3 4.4
 0 -1 -21 418.76 4.4
 0 1 -21 411.12 4.23
 0 -1 -21 418.79 4.57
 0 1 21 423.28 4.05
 0 1 -21 418.61 4
 0 1 21 418.3 4.21
 0 -1 21 415.02 4.59
 0 1 21 422.46 4.49
 0 1 23 380.56 4.48
 0 1 -23 370.73 4.25
 0 -1 23 372.5 4.37
 0 -1 -23 362.51 4.48
 0 1 23 376.83 3.99
 0 -1 23 368.83 4.63
 0 -1 -23 376.46 4.43
 0 1 23 369.15 4.69
 0 1 -23 364.41 3.98
 0 -1 -25 145.55 2.98
 0 -1 25 150.09 2.87
 0 1 25 146.33 2.59
 0 1 -25 147.31 2.74
 0 -1 -25 146.97 2.92
 0 -1 25 145.4 3.08
 0 1 -25 141.97 2.79
 0 1 -25 149.1 2.65
 0 1 25 147.87 3.15
 0 1 25 142.42 2.92
 0 1 -27 242.67 3.71
 0 -1 -27 236.43 3.92
 0 -1 27 231.63 3.67
 0 1 27 238.76 3.88
 0 1 -27 238.61 3.51
 0 -1 27 238.96 4.16
 0 1 27 233.76 4.22
 0 -1 -27 240.4 4
 0 1 -29 2 0.46
 0 1 29 1.94 0.47
 0 -1 -29 1.46 0.41
 0 -1 29 2.09 0.5
 0 -1 29 1.96 0.42
 0 1 29 1.44 0.4
 0 -1 -29 2.05 0.52
 0 1 -29 1.61 0.41
 0 1 31 33.39 1.59
 0 1 31 35.78 1.86
 0 -1 -31 36.12 1.72
 0 -1 31 33.84 1.75
 0 -1 -31 34.94 1.66
 0 -1 31 34.12 1.53
 0 1 -31 36.26 1.61
 0 -1 33 42.66 2.05
 0 1 33 39.19 2.04
 0 -1 -33 42.86 1.95
 0 1 -33 40.95 1.79
 0 -1 -33 42.25 2
 0 -1 -35 52.67 2.25
 0 -1 35 49.47 2.29
 0 -1 -35 55.06 2.35
 0 1 35 50.14 2.39
 0 1 -35 52.93 2.12
 0 -1 -37 1.14 0.51
 0 -1 -37 1.75 0.56
 0 -1 37 0.79 0.44
 0 1 -37 0.97 0.45
 0 1 37 0.89 0.5
 0 1 -39 99.01 3.21
 0 -1 39 96.92 3.64
 0 -1 -39 99.26 3.75
 0 1 39 103.12 3.59
 0 1 -39 104.23 3.77
 0 -1 39 97.95 3.47
 0 -1 -39 101.83 3.83
 0 1 39 110.4 4.03
 0 1 -39 105.5 3.24
 0 1 -39 106.25 3.77
 0 -1 -39 101.46 3.38
 0 -1 -39 101.43 3.6
 0 -1 39 97.32 3.63
 0 1 39 101.78 3.86
 0 1 39 98.83 3.73
 0 -1 -39 101.99 3.37
 0 -1 -41 14.66 1.36
 0 -1 -41 14.18 1.6
 0 1 41 13.6 1.41
 0 -1 41 13.96 1.51
 0 -1 41 14.73 1.51
 0 1 -41 15.01 1.58
 0 -1 -41 13.51 1.54
 0 1 41 16.13 1.64
 0 1 -41 15.4 1.33
 0 1 -41 17.02 1.54
 0 1 41 14.45 1.58
 0 -1 41 15.1 1.45
 0 -1 -41 13.41 1.31
 0 -1 -41 14.88 1.49
 0 1 41 13.98 1.53
 0 1 -41 14.19 1.55
 0 1 -41 13.23 1.29
 0 -1 43 8.19 1.11
 0 -1 -43 9.51 1.26
 0 -1 -43 8.57 1.32
 0 1 43 9.46 1.21
 0 -1 -43 9.54 1.15
 0 1 43 8.52 1.22
 0 1 -43 9.66 1.29
 0 1 43 11.97 1.42
 0 1 -43 8.31 1.08
 0 1 -43 7.46 1.19
 0 -1 -43 9.7 1.34
 0 1 -43 9.13 1.19
 0 -1 43 9.5 1.3
 0 -1 43 10.2 1.28
 0 1 -45 11.27 1.21
 0 1 -45 14.85 1.56
 0 -1 45 12.4 1.31
 0 -1 -45 12.47 1.36
 0 1 45 11.36 1.28
 0 1 -45 12.55 1.42
 0 1 45 12.8 1.45
 0 -1 -45 11.63 1.45
 0 -1 45 12.38 1.4
 0 -1 45 12.86 1.42
 0 1 45 11.95 1.42
 0 1 -45 13.95 1.43
 0 -1 -45 11.99 1.47
 0 1 -47 1.48 0.66
 0 1 47 -0.02 0.64
 0 1 -47 0.75 0.68
 0 -1 47 1.28 0.68
 0 1 -47 1.75 0.81
 0 -1 -47 0.73 0.68
 0 -1 47 0.94 0.55
 0 -1 -47 0.2 0.58
 0 1 47 1.77 0.69
 0 -1 -47 1.34 0.82
 0 1 49 6.08 1.03
 0 1 -49 6.59 1.1
 0 -1 49 5.8 0.93
 0 -1 -49 6.46 0.99
 0 1 -49 6.54 1.15
 0 1 -49 6.36 0.99
 0 -1 49 6.94 1.11
 0 -1 -49 6.57 1.09
 0 -1 49 6.41 1.03
 0 1 49 7.31 1.13
 0 1 -51 5.94 0.89
 0 -1 51 6.96 0.99
 0 1 51 6.4 1.03
 0 -1 -51 5.89 1.02
 0 1 51 8.57 1.1
 0 1 -51 6.57 1.05
 0 -1 51 7.32 1.1
 0 -1 51 7.95 0.97
 0 1 -51 8.9 1.27
 0 -1 -51 7.76 1.01
 0 1 -53 0.64 0.43
 0 -1 -53 0.85 0.5
 0 -1 -53 1.16 0.63
 0 1 -53 1 0.62
 0 1 53 1.37 0.53
 0 -1 53 1.42 0.62
 0 1 53 1.77 0.64
 0 1 -53 1.22 0.63
 0 1 -55 0.16 0.49
 0 1 55 0.31 0.39
 0 1 55 0.41 0.35
 0 -1 55 1.81 0.61
 0 -1 -55 0.31 0.49
 0 1 -55 0.13 0.33
 0 1 -55 0.32 0.47
 0 -1 57 2.64 0.56
 0 1 -57 3.37 0.63
 0 1 57 2.3 0.52
 0 -1 -57 2.77 0.62
 0 2 0 2.21 0.59
 0 -2 0 1.49 0.51
 0 2 0 2.27 0.25
 0 2 0 2.31 0.23
 0 2 2 25.92 1.7
 0 -2 2 26.01 1.8
 0 2 -2 26.51 1.82
 0 2 2 25.04 0.79
 0 2 -2 28.59 0.91
 0 2 2 25.33 0.8
 0 2 2 23.96 0.72
 0 -2 -2 24.74 0.85
 0 -2 -2 23.39 0.76
 0 -2 -2 24.74 1.64
 0 2 -2 25.56 0.65
 0 2 -4 783 3.25
 0 2 -4 788.84 4.64
 0 -2 -4 799.94 5.81
 0 -2 -4 801.53 9.07
 0 2 4 795.73 4.62
 0 2 4 798.18 8.96
 0 2 4 810.13 6.2
 0 -2 4 801.85 4.94
 0 2 6 643.57 4.36
 0 2 6 648.1 6.72
 0 -2 -6 629.83 6.15
 0 2 -6 626.1 2.66
 0 2 -6 639.77 9.65
 0 -2 -6 637.49 8.04
 0 -2 6 645.1 4.24
 0 2 -6 650.9 4.15
 0 2 -6 645.94 4.39
 0 2 6 634.91 7.88
 0 2 -6 629.75 4.91
 0 2 -6 643.22 4.39
 0 -2 6 648.1 4.45
 0 -2 -8 1467.59 7.37
 0 -2 8 1445.96 7.14
 0 -2 8 1478.07 6.67
 0 2 -8 1440.97 9.14
 0 2 -8 1451.05 6.21
 0 2 8 1470.64 6.8
 0 2 8 1465.21 11.51
 0 2 -8 1446.73 6.65
 0 2 8 1441.39 13.77
 0 -2 8 1461.56 8.54
 0 -2 -8 1412.01 10.54
 0 2 -8 1454.42 15.14
 0 -2 -8 1468.6 12.08
 0 2 8 1456.99 6.9
 0 2 10 523.55 7.67
 0 -2 10 508.79 3.9
 0 -2 -10 513.2 4.51
 0 2 -10 492 6.23
 0 -2 10 495.58 5.92
 0 -2 10 499.41 4.42
 0 -2 -10 516.25 7.27
 0 2 -10 489.28 4.01
 0 2 10 500.27 4.23
 0 2 -10 480.95 3.43
 0 -2 -10 513.54 7.1
 0 2 -10 507.04 9.31
 0 2 -10 509.75 4
 0 -2 -10 516.89 4.55
 0 2 10 506.76 4.26
 0 -2 12 372.27 5.83
 0 -2 12 379.81 3.37
 0 2 -12 374.55 8.37
 0 2 12 388.73 7.25
 0 -2 -12 387.61 6.41
 0 2 12 386.28 3.93
 0 -2 -12 388.2 4.09
 0 -2 12 376.46 4.03
 0 2 -12 371.61 6.05
 0 2 12 378.96 3.83
 0 2 -12 362.4 2.98
 0 2 -12 377.13 3.6
 0 -2 -12 376.14 4.04
 0 -2 -12 367.22 6.56
 0 2 -12 377.36 3.57
 0 -2 14 390.86 3.41
 0 2 14 395.01 4.17
 0 2 -14 383.47 3.09
 0 -2 -14 401.45 4.37
 0 -2 -14 390.73 6.61
 0 2 -14 395.56 3.78
 0 2 14 386.89 3.72
 0 -2 -14 375.66 7.21
 0 2 14 391.34 7.89
 0 -2 14 385.43 4.23
 0 -2 -14 396.87 4.32
 0 2 -14 403.19 3.86
 0 2 14 388.58 4.04
 0 -2 14 380.99 6.55
 0 2 16 74.53 1.76
 0 2 -16 80.88 1.63
 0 2 16 78.8 1.96
 0 -2 -16 74.1 2
 0 -2 -16 79.24 3.07
 0 2 16 80.11 1.92
 0 -2 -16 73.94 1.69
 0 -2 16 78.68 1.74
 0 2 -16 77.84 1.76
 0 -2 16 78.1 2.01
 0 -2 16 81.07 3.32
 0 2 16 76.19 3.75
 0 2 -16 79.18 1.43
 0 -2 16 79.14 1.56
 0 -2 -16 76.08 1.99
 0 2 -16 78.49 1.78
 0 2 -18 323.27 3.6
 0 2 -18 314.6 2.9
 0 2 -18 321.55 3.32
 0 2 -18 318.58 3.69
 0 2 18 314.75 3.85
 0 -2 18 316.5 4.16
 0 -2 -18 316.08 4.18
 0 2 18 326.71 3.98
 0 -2 18 303.73 6.94
 0 2 -18 319.65 3.71
 0 -2 -18 307.47 4.19
 0 2 18 318.9 4.14
 0 -2 18 320.18 3.73
 0 -2 20 154.37 2.76
 0 2 -20 163.03 2.42
 0 2 -20 158.84 2.64
 0 -2 20 154.95 3.02
 0 2 -20 156.53 2.72
 0 -2 -20 152.28 3.05
 0 2 20 156.48 3.03
 0 -2 -20 149.17 3.07
 0 2 20 158.06 2.91
 0 2 20 156.1 2.89
 0 2 -22 146.89 2.78
 0 -2 -22 141.92 3.07
 0 2 22 147.07 2.99
 0 -2 22 146.68 2.85
 0 -2 -22 140.64 3.11
 0 2 22 149.56 3.08
 0 2 -22 150.91 2.41
 0 -2 22 147.53 3.04
 0 2 -22 147.46 2.65
 0 2 22 148.66 2.91
 0 2 -24 18.38 1.07
 0 2 -24 19.6 0.92
 0 2 24 17.74 1.13
 0 -2 24 18.63 1.16
 0 2 24 18.17 1.15
 0 2 -24 19.37 1.05
 0 2 -24 19.03 1.04
 0 2 24 18.67 1.09
 0 -2 -24 18.07 1.21
 0 -2 24 17.84 1.08
 0 -2 -24 17.62 1.17
 0 -2 26 26.73 1.41
 0 2 26 27.36 1.46
 0 -2 -26 26.75 1.5
 0 -2 26 25.49 1.36
 0 2 -26 25.3 1.3
 0 2 26 26.68 1.45
 0 2 -26 26.63 1.28
 0 2 26 26.74 1.35
 0 -2 -26 26.44 1.47
 0 2 28 20.98 1.33
 0 -2 28 21.69 1.33
 0 2 -28 21.01 1.2
 0 -2 -28 20.04 1.34
 0 -2 -28 19.22 1.31
 0 2 -28 20.86 1.25
 0 -2 28 18.57 1.23
 0 2 28 20.75 1.34
 0 -2 30 42.06 1.91
 0 2 30 44.72 1.99
 0 -2 30 45.25 1.94
 0 2 30 45.69 2.06
 0 2 -30 40.29 1.8
 0 2 -30 44.25 1.75
 0 -2 -30 46.19 2.09
 0 -2 -30 45.23 2.05
 0 2 32 32.26 1.77
 0 2 32 35.39 1.91
 0 -2 32 32.4 1.76
 0 -2 -32 32.27 1.82
 0 2 -32 35.46 1.61
 0 -2 32 34.17 1.72
 0 2 -32 35.42 1.69
 0 -2 -32 34.67 1.86
 0 -2 34 6.3 0.78
 0 2 -34 5.64 0.76
 0 -2 -34 6.35 0.86
 0 -2 -34 6.13 0.89
 0 -2 34 5.35 0.77
 0 2 34 6.69 0.92
 0 2 -34 6.87 0.81
 0 -2 -36 30.28 1.88
 0 2 36 28.9 1.89
 0 -2 -36 29.05 2.11
 0 2 -36 30.8 1.76
 0 2 -36 33.94 2.11
 0 -2 36 30.43 1.82
 0 2 36 33.39 2.31
 0 -2 36 29.91 2.05
 0 -2 36 29.64 1.67
 0 2 -36 30.79 1.7
 0 -2 -36 29.85 2.13
 0 2 36 29.91 2.07
 0 2 -38 82.28 3.31
 0 -2 -38 75.07 3.01
 0 -2 -38 76.94 3.22
 0 -2 -38 70.65 3.32
 0 2 38 82.67 3.59
 0 2 38 74.61 3.31
 0 2 -38 77.58 2.75
 0 -2 38 76.07 3.33
 0 -2 38 71.7 2.87
 0 2 38 74.57 3.1
 0 2 -38 80.16 2.89
 0 2 38 74.99 3.21
 0 -2 -38 73.98 3.38
 0 -2 40 6.02 1.09
 0 2 40 5.51 1.11
 0 2 -40 6.23 1.18
 0 2 40 5.42 1.13
 0 2 40 5.2 0.98
 0 -2 -40 5.97 0.95
 0 -2 -40 4.09 0.94
 0 -2 40 5.22 0.86
 0 2 -40 5.12 1.07
 0 2 -40 5.13 0.79
 0 2 -40 6.18 1
 0 -2 -40 5.62 1.18
 0 2 40 5.34 0.91
 0 -2 42 1.59 0.63
 0 -2 -42 1.66 0.6
 0 2 -42 1.05 0.75
 0 2 42 1.39 0.7
 0 2 -42 2.38 0.89
 0 2 42 0.45 0.61
 0 -2 -42 0.52 0.64
 0 -2 42 1.29 0.5
 0 -2 -42 1.62 0.66
 0 2 42 1.06 0.52
 0 2 -42 1.57 0.68
 0 -2 -44 0.44 0.68
 0 2 44 -0.24 0.57
 0 2 44 0.15 0.64
 0 -2 -44 -0.46 0.59
 0 2 -44 -0.71 0.79
 0 2 -44 0.22 0.63
 0 -2 44 0.27 0.59
 0 -2 44 -0.25 0.65
 0 2 -44 -0.49 0.6
 0 2 46 40.75 2.57
 0 -2 46 39.92 2.41
 0 -2 -46 41.02 2.56
 0 -2 -46 41.31 2.37
 0 2 -46 43.59 2.53
 0 2 -46 40.31 2.49
 0 2 46 36.62 2.34
 0 2 -46 40.85 2.28
 0 -2 46 40.55 2.49
 0 2 -46 38.9 2.15
 0 2 48 16.54 1.64
 0 -2 -48 14.39 1.37
 0 -2 48 17.1 1.6
 0 2 -48 16.93 1.61
 0 2 48 15.45 1.55
 0 2 -48 15.55 1.44
 0 2 -48 18.22 1.68
 0 -2 -48 16.41 1.65
 0 2 -48 15.74 1.38
 0 -2 48 14.86 1.48
 0 -2 -50 11.44 1.16
 0 2 -50 13.37 1.37
 0 -2 50 13.11 1.38
 0 -2 50 14.58 1.36
 0 2 50 14.82 1.45
 0 -2 -50 13.34 1.46
 0 2 -50 12.77 1.26
 0 2 -50 13.44 1.44
 0 -2 -52 0.75 0.58
 0 -2 52 1.16 0.51
 0 2 -52 1.45 0.67
 0 2 52 1.14 0.52
 0 2 -52 1.83 0.56
 0 -2 52 1.03 0.49
 0 2 52 2.52 0.69
 0 -2 54 0.51 0.41
 0 -2 -54 0.89 0.51
 0 2 54 0.21 0.38
 0 -2 54 -0.21 0.36
 0 2 54 0.43 0.36
 0 2 -54 0.32 0.35
 0 2 -54 0.7 0.49
 0 2 -54 0 0.52
 0 2 -56 1.65 0.5
 0 -2 -56 0.33 0.41
 0 2 56 1.67 0.45
 0 -2 56 0.74 0.31
 0 2 56 1.15 0.39
 0 -2 56 0.91 0.38
 0 2 -56 0.45 0.42
 0 3 -1 533.5 4.16
 0 3 1 538.51 4.38
 0 3 -1 545.75 4.96
 0 -3 1 539.3 5.2
 0 -3 -1 541.44 9.82
 0 3 1 536.17 9.87
 0 3 -1 539.19 5.06
 0 -3 1 540.05 9.97
 0 -3 -1 533.06 5.25
 0 3 -1 524.58 10.02
 0 3 -3 699.98 5.57
 0 -3 -3 701.22 6.09
 0 -3 3 701.91 5.3
 0 -3 3 700.35 5.8
 0 3 -3 694.94 4.53
 0 -3 -3 713.46 11.07
 0 3 -3 713.61 5.82
 0 3 3 679.26 4.74
 0 3 -3 705.69 5.74
 0 3 3 692.65 5.19
 0 3 3 691.08 10.95
 0 3 5 1728.6 8.52
 0 3 -5 1743.8 9.11
 0 3 5 1701.88 16.93
 0 -3 5 1727.81 8.69
 0 -3 5 1730.78 9.06
 0 -3 -5 1751.04 17.11
 0 3 -5 1761.08 9.09
 0 3 5 1710.24 7.95
 0 3 -5 1739.74 8.69
 0 -3 -5 1719.74 9.62
 0 3 -7 339.9 3.81
 0 3 -7 344.2 4.03
 0 3 7 318.79 7.17
 0 -3 -7 339.14 4.35
 0 3 7 337.31 3.91
 0 3 7 325.76 3.67
 0 -3 7 345.13 4.04
 0 -3 -7 333.97 7.44
 0 -3 7 336.79 4
 0 3 -7 341.13 4.07
 0 -3 -7 330.84 4.07
 0 -3 -9 658.47 6.16
 0 -3 -9 630.11 10.14
 0 3 9 661.86 5.51
 0 -3 9 643.79 5.73
 0 3 9 640.42 5.61
 0 -3 -9 665.64 5.94
 0 3 -9 657.87 5.28
 0 -3 9 629.34 5.46
 0 3 -9 640.47 5.52
 0 -3 11 495.14 5.23
 0 3 11 498.95 5.02
 0 -3 -11 503.32 5.36
 0 -3 -11 501.85 5.47
 0 3 -11 503 4.95
 0 -3 11 492.83 4.77
 0 3 11 508.77 5.17
 0 3 13 306.18 4.1
 0 -3 -13 304.23 4.32
 0 -3 13 301.92 3.74
 0 3 -13 303.27 3.96
 0 3 -13 307.44 3.44
 0 -3 13 301.49 4.2
 0 3 -13 306.48 3.9
 0 3 13 306.49 4.14
 0 -3 -13 303.77 4.35
 0 -3 -15 247.87 4.07
 0 3 15 250.4 3.91
 0 -3 15 249.29 3.38
 0 3 -15 256.24 3.69
 0 3 -15 258.16 3.15
 0 3 15 248.61 3.88
 0 -3 -15 253.36 4.05
 0 -3 15 254.28 4
 0 3 -15 251.46 3.61
 0 -3 -17 394.8 5.34
 0 -3 17 398.36 5.17
 0 -3 -17 403.51 5.37
 0 3 -17 394.77 4.72
 0 3 17 411.82 5.15
 0 3 -17 414.71 4.77
 0 -3 -17 399.85 5.19
 0 3 -17 413.93 4.64
 0 -3 17 399.2 4.29
 0 3 17 404.65 5.08
 0 3 -17 407.46 3.97
 0 3 19 24.52 1.33
 0 -3 -19 25.14 1.42
 0 -3 -19 25.41 1.42
 0 3 -19 28.12 1.2
 0 3 -19 25.01 1.24
 0 -3 19 24.12 1.36
 0 -3 -19 24.75 1.36
 0 3 19 25.4 1.35
 0 3 -19 26.95 1.25
 0 3 -19 26.9 1.28
 0 -3 19 24.6 1.09
 0 -3 -21 0.17 0.33
 0 3 -21 0.33 0.22
 0 3 21 0.55 0.34
 0 -3 21 0.26 0.37
 0 3 -21 0.44 0.3
 0 3 -21 0.23 0.3
 0 3 21 0.31 0.32
 0 3 -21 0.54 0.34
 0 -3 -21 0.52 0.35
 0 3 -21 0.35 0.29
 0 -3 -23 37.76 1.88
 0 3 -23 38.25 1.56
 0 -3 -23 39.39 1.87
 0 -3 23 41.69 1.85
 0 -3 -23 39.49 1.74
 0 3 -23 41.2 1.63
 0 3 23 39.81 1.76
 0 3 -23 40.5 1.47
 0 3 -23 38.57 1.62
 0 3 23 39.9 1.85
 0 3 23 36.68 1.62
 0 3 -25 71.19 2.19
 0 -3 -25 67.52 2.51
 0 -3 25 68.19 2.44
 0 3 25 70.54 2.33
 0 3 -25 67.66 2.14
 0 -3 -25 72.44 2.61
 0 3 25 71.73 2.53
 0 3 25 71.87 2.43
 0 3 -25 69.44 2.24
 0 3 27 12.5 1.08
 0 -3 -27 12.24 1.15
 0 3 -27 10.95 0.95
 0 3 -27 12.61 1
 0 -3 27 12.34 1.1
 0 -3 -27 12.55 1.15
 0 3 -27 11.53 0.99
 0 3 27 10.74 1.06
 0 -3 -29 31.46 1.86
 0 3 29 36.2 1.85
 0 3 -29 36.22 1.77
 0 3 29 34.48 1.91
 0 -3 -29 36.07 1.97
 0 -3 29 36.12 1.89
 0 3 -29 38.27 1.72
 0 3 -31 29.57 1.66
 0 -3 31 30.37 1.75
 0 3 31 26.32 1.71
 0 -3 -31 27.86 1.8
 0 3 -31 32.12 1.62
 0 -3 -31 28 1.79
 0 3 31 29.22 1.75
 0 3 31 29.76 1.73
 0 -3 -33 35.63 2.08
 0 -3 33 41.07 2.36
 0 3 -33 37.48 1.94
 0 -3 33 37.74 2.32
 0 3 33 37.94 2.05
 0 -3 33 38.2 2
 0 3 33 36.57 1.93
 0 -3 -33 35.98 2.07
 0 3 -33 39.13 1.84
 0 -3 -33 35 2.34
 0 -3 33 36.75 1.98
 0 3 35 49.2 2.3
 0 3 35 47.68 2.53
 0 -3 -35 51.21 2.48
 0 -3 35 50.98 2.68
 0 3 -35 53.88 2.19
 0 -3 35 54.1 2.42
 0 3 -35 52.83 2.26
 0 -3 -35 54.11 2.59
 0 -3 -35 50.44 2.84
 0 -3 35 54.24 2.41
 0 3 35 56.07 2.96
 0 -3 -35 50.5 2.69
 0 -3 -35 53.41 2.76
 0 3 35 51.74 2.45
 0 3 -35 51 2.25
 0 -3 35 52.79 2.83
 0 -3 37 39.82 2.36
 0 -3 37 37.42 2.03
 0 3 -37 43.77 2.2
 0 3 37 44.73 2.74
 0 3 37 39.52 2.36
 0 3 37 40.77 2.22
 0 -3 37 42.94 2.21
 0 -3 -37 39.28 2.59
 0 -3 -37 39.14 2.41
 0 -3 37 40.04 2.46
 0 3 -37 38.59 1.89
 0 3 -37 39.5 2.01
 0 3 -37 44.75 2.55
 0 -3 -37 40.19 2.28
 0 -3 -37 36.86 2.19
 0 -3 39 3.96 0.91
 0 3 39 3.84 1.01
 0 -3 39 4.75 0.97
 0 3 -39 4.73 0.91
 0 -3 -39 3.53 0.71
 0 3 -39 4.65 1.09
 0 -3 -39 4.23 1.05
 0 -3 39 4.8 0.87
 0 -3 -39 4.06 0.9
 0 3 39 3.55 0.77
 0 -3 -41 29 1.99
 0 3 41 33.03 2.18
 0 -3 41 33.33 1.91
 0 -3 -41 33.39 2.41
 0 -3 41 32.19 2.24
 0 3 -41 36.02 2.06
 0 3 41 36.46 2.49
 0 -3 -41 32.34 2.17
 0 3 -41 38.41 2.41
 0 -3 43 29.3 2.15
 0 3 -43 31.17 2.15
 0 3 -43 31.68 2.18
 0 -3 43 28.27 1.73
 0 3 43 26.59 1.96
 0 -3 -43 29.56 2.03
 0 3 43 29.64 2.22
 0 -3 -43 27.25 2.2
 0 3 -43 31.64 1.92
 0 3 -45 3.55 0.92
 0 -3 -45 2.79 0.72
 0 -3 -45 3.36 0.95
 0 3 45 2.54 0.84
 0 -3 45 1.97 0.71
 0 -3 45 3.8 0.81
 0 3 -45 3.31 0.97
 0 3 -45 3.22 0.79
 0 3 -47 0.78 0.52
 0 3 47 0.5 0.6
 0 -3 47 0.54 0.54
 0 -3 -47 0.73 0.68
 0 -3 -47 1.43 0.58
 0 3 -47 0.67 0.63
 0 -3 47 0.06 0.44
 0 3 -47 1.12 0.64
 0 3 -47 0.46 0.59
 0 -3 -49 5.33 0.98
 0 -3 49 5.01 0.88
 0 3 -49 4.95 0.82
 0 3 49 4.94 0.93
 0 3 -49 4.8 0.92
 0 -3 -49 5.08 0.8
 0 3 -49 7.7 1.04
 0 3 -49 6.03 0.87
 0 3 -51 1.67 0.53
 0 3 -51 1.61 0.61
 0 3 -51 1.22 0.64
 0 3 51 1.71 0.68
 0 -3 51 1.86 0.57
 0 -3 -51 1.86 0.66
 0 -3 -53 1.52 0.56
 0 -3 53 0.99 0.44
 0 3 53 1.59 0.54
 0 3 -53 1.04 0.39
 0 3 -53 0.11 0.41
 0 -3 -55 0.48 0.4
 0 3 -55 0.23 0.41
 0 3 55 0.48 0.39
 0 -3 55 -0.1 0.27
 0 3 -55 1.13 0.45
 0 4 0 48.71 1.81
 0 4 0 47.46 1.81
 0 -4 0 47.57 1.85
 0 4 2 73.77 2.24
 0 4 2 72.41 2.25
 0 4 -2 70.87 2.14
 0 -4 -2 68.3 2.23
 0 4 -2 67.97 2.15
 0 -4 2 69.61 2.2
 0 4 2 68.19 1.94
 0 -4 2 72.54 1.95
 0 4 -2 72.47 2.24
 0 -4 4 155.66 3.25
 0 4 4 149.62 2.9
 0 4 -4 150.55 3.19
 0 4 -4 151.95 3.1
 0 4 4 156.27 3.3
 0 4 4 156.48 3.31
 0 4 -4 157.33 3.29
 0 -4 4 154.95 2.94
 0 -4 -4 152.55 3.4
 0 -4 -6 74.58 2.4
 0 4 6 73.93 2.11
 0 4 -6 79.42 2.32
 0 4 -6 81.59 2.4
 0 4 -6 76.12 2.19
 0 -4 6 78.39 2.19
 0 -4 6 74.86 2.27
 0 -4 -8 625.51 6.98
 0 4 8 628.2 5.94
 0 -4 8 618.15 6.39
 0 -4 8 624.48 6.3
 0 4 -8 621.73 6.16
 0 4 -8 627.87 6.5
 0 4 8 608.2 6.24
 0 -4 -10 251.1 4.5
 0 -4 10 246.75 4.14
 0 4 10 249.61 3.92
 0 4 10 254.36 4.16
 0 -4 10 246.21 4.05
 0 4 -10 253.83 4.17
 0 4 -12 203.84 3.35
 0 4 12 209.17 3.89
 0 -4 -12 202.24 4.11
 0 -4 12 199.34 3.8
 0 4 12 200.84 3.67
 0 -4 12 190.78 3.49
 0 4 -12 211.22 3.82
 0 4 -12 208.54 3.86
 0 -4 -14 11.74 1.03
 0 4 -14 13.96 1.06
 0 -4 14 12.16 0.92
 0 4 -14 13.02 1
 0 -4 14 13.83 1.07
 0 4 14 11.63 0.99
 0 4 14 10.94 0.92
 0 4 -14 13.11 0.88
 0 4 16 28.11 1.54
 0 4 -16 28.5 1.45
 0 4 -16 27.85 1.24
 0 -4 -16 27.46 1.57
 0 -4 -16 28.42 1.62
 0 -4 16 27.61 1.52
 0 4 -16 28.52 1.48
 0 4 16 27.23 1.5
 0 4 -16 25.25 1.38
 0 -4 16 26.07 1.32
 0 -4 -18 0.98 0.44
 0 4 -18 0.6 0.33
 0 4 18 0.53 0.33
 0 4 -18 2 0.52
 0 4 -18 0.76 0.38
 0 -4 18 1.68 0.37
 0 -4 18 0.93 0.41
 0 4 18 0.57 0.34
 0 -4 -18 0.85 0.45
 0 4 -20 17.43 1.21
 0 4 -20 16.47 1.18
 0 -4 -20 16.98 1.29
 0 4 -20 18.13 1.19
 0 4 -20 18.93 1.16
 0 4 20 16.16 1.23
 0 -4 20 16.87 1.27
 0 -4 -20 17.28 1.33
 0 -4 22 3.65 0.67
 0 4 -22 4.24 0.68
 0 4 -22 2.56 0.52
 0 -4 -22 3.84 0.72
 0 4 -22 4.27 0.69
 0 -4 -22 3.66 0.71
 0 4 -22 3.66 0.57
 0 4 22 3.13 0.65
 0 4 -22 4.01 0.64
 0 4 -24 12.75 1.06
 0 -4 -24 14.59 1.22
 0 4 24 12.93 1.17
 0 -4 -24 13.81 1.28
 0 -4 24 13.39 1.21
 0 4 -24 13.57 1.09
 0 4 -24 13.47 1.13
 0 4 24 14.45 1.26
 0 4 -26 8.95 0.96
 0 4 26 7.61 0.94
 0 4 -26 8.85 0.92
 0 4 -26 9.43 0.98
 0 -4 -26 7.9 1.04
 0 4 26 8.11 1.01
 0 -4 26 8.53 1.02
 0 4 -28 14.22 1.22
 0 -4 -28 13.62 1.53
 0 -4 28 15.96 1.34
 0 -4 -28 13.68 1.33
 0 -4 28 11.46 1.28
 0 -4 28 14.84 1.3
 0 4 -28 14.7 1.19
 0 4 -28 15.75 1.2
 0 4 28 15.02 1.32
 0 -4 30 27.25 1.76
 0 4 -30 24.84 1.57
 0 -4 -30 25.51 1.94
 0 4 -30 29.03 1.65
 0 -4 30 26.71 2.08
 0 -4 30 28.35 1.81
 0 -4 -30 24.33 2.03
 0 4 -30 26.49 1.68
 0 -4 30 27.98 2.09
 0 -4 30 27.52 1.98
 0 -4 -30 26.4 1.86
 0 -4 -30 24.85 1.91
 0 4 30 27.27 1.82
 0 -4 -32 69.66 3.16
 0 -4 32 76.21 2.96
 0 4 32 74.7 3.39
 0 4 32 73.4 2.91
 0 -4 32 70.7 3.2
 0 -4 32 69.36 2.85
 0 4 -32 71.72 2.75
 0 -4 -32 65.53 3.12
 0 -4 32 74.39 3.33
 0 4 -32 77.31 2.67
 0 4 -32 73.37 2.73
 0 -4 -32 65.68 3.33
 0 -4 34 3.92 0.9
 0 -4 34 2.88 0.89
 0 -4 34 2.98 0.66
 0 -4 34 3.98 1.01
 0 -4 -34 2.81 0.81
 0 4 34 3.81 0.76
 0 -4 -34 4.53 1.09
 0 4 -34 4.37 0.88
 0 4 -34 2.96 0.64
 0 -4 -34 3.19 0.9
 0 4 -34 3.67 0.76
 0 4 34 5.88 1.13
 0 -4 36 15.93 1.62
 0 4 -36 20.03 1.42
 0 -4 36 16.23 1.62
 0 -4 -36 15.74 1.55
 0 -4 36 17.73 1.51
 0 4 -36 16.46 1.4
 0 4 36 16.32 1.38
 0 4 36 19.12 1.85
 0 -4 -36 15.35 1.68
 0 -4 -36 15.13 1.56
 0 4 38 2.68 0.67
 0 -4 38 1.76 0.68
 0 -4 -38 2.5 0.84
 0 4 -38 1.83 0.66
 0 4 -38 3.6 0.98
 0 -4 -38 2.25 0.73
 0 -4 38 1.83 0.7
 0 4 38 3.6 0.94
 0 -4 -38 1.28 0.64
 0 -4 38 2.46 0.71
 0 -4 40 0.18 0.55
 0 4 40 -0.17 0.35
 0 4 -40 0.19 0.56
 0 -4 -40 0.69 0.73
 0 -4 40 -0.44 0.52
 0 -4 -40 0.01 0.56
 0 4 40 0.17 0.59
 0 -4 40 -0.21 0.56
 0 4 -40 0.93 0.7
 0 -4 42 4.07 0.84
 0 4 -42 4.51 0.98
 0 4 -42 4.44 0.82
 0 4 42 4.66 0.97
 0 -4 -42 4.7 0.85
 0 -4 -42 4.72 1.04
 0 -4 42 4.96 0.81
 0 -4 42 5.09 0.99
 0 4 -44 7.7 1.1
 0 4 44 7.43 1.09
 0 4 -44 8.44 1.07
 0 -4 44 6.53 0.86
 0 -4 -44 8.78 1.04
 0 4 -44 7.28 1.08
 0 -4 44 8.11 1.04
 0 -4 -44 6.03 1.03
 0 -4 44 6.53 1.03
 0 4 -46 -0.03 0.55
 0 4 -46 -0.07 0.5
 0 -4 46 -0.19 0.43
 0 -4 46 0.22 0.39
 0 -4 -46 0.27 0.58
 0 4 46 0.12 0.42
 0 4 46 -0.24 0.49
 0 -4 -46 -0.61 0.45
 0 4 -46 0.24 0.54
 0 4 -48 -0.65 0.51
 0 -4 48 0.22 0.39
 0 4 -48 -0.15 0.56
 0 4 48 0.02 0.32
 0 4 -48 0.08 0.44
 0 -4 -48 -0.59 0.59
 0 4 48 -0.38 0.46
 0 4 -48 -0.13 0.36
 0 4 50 1.1 0.5
 0 4 -50 0.21 0.41
 0 -4 50 0.42 0.39
 0 4 -50 0.94 0.6
 0 4 -50 -0.56 0.45
 0 -4 -50 -0.27 0.34
 0 4 -50 -0.05 0.34
 0 -4 52 0.68 0.36
 0 4 52 1.1 0.41
 0 4 -52 0.93 0.42
 0 4 -52 1.36 0.5
 0 -4 -52 1.23 0.39
 0 -5 1 66.19 2.49
 0 -5 -1 62.58 2.43
 0 5 -1 65.35 2.4
 0 5 -1 66.76 2.47
 0 5 -1 66.08 2.48
 0 5 1 65.29 2.46
 0 5 1 64.86 2.43
 0 5 1 64.14 2.46
 0 5 -3 12.55 1.08
 0 5 -3 13.52 1.16
 0 5 3 13.63 1.15
 0 5 3 13.76 1.16
 0 -5 -3 12.96 1.13
 0 5 3 13.73 1.17
 0 5 -3 12.19 1.08
 0 -5 3 12.96 1.12
 0 5 5 66.04 2.28
 0 5 5 68.9 2.56
 0 5 -5 72.43 2.62
 0 -5 5 69.27 2.52
 0 -5 -5 68.9 2.61
 0 5 -5 71.82 2.57
 0 5 -5 68.17 2.41
 0 5 5 69.74 2.56
 0 5 7 71.46 2.44
 0 5 -7 72.3 2.58
 0 -5 -7 69.47 2.67
 0 5 7 72.68 2.66
 0 5 7 68.54 2.57
 0 -5 7 68.96 2.3
 0 -5 7 69.09 2.48
 0 -5 9 29.67 1.63
 0 -5 -9 28.36 1.73
 0 -5 9 28.05 1.52
 0 5 9 28.28 1.7
 0 5 9 29.55 1.71
 0 5 9 26.21 1.52
 0 5 -9 29.78 1.67
 0 5 11 9.79 0.98
 0 5 11 10.99 1.09
 0 -5 11 10.46 0.98
 0 -5 11 9.94 0.95
 0 5 11 10.43 1.04
 0 5 -11 12.07 1.1
 0 -5 -11 10.67 1.1
 0 5 -11 11.59 0.96
 0 -5 13 46.5 2.07
 0 -5 -13 43.83 2.17
 0 5 -13 47.24 1.87
 0 5 13 45.18 2.18
 0 -5 13 44.21 1.95
 0 5 -13 46.57 2.05
 0 5 -13 46.67 2.11
 0 5 13 43.76 2.11
 0 5 13 41.32 2.01
 0 -5 15 2.78 0.57
 0 5 -15 3.32 0.65
 0 5 -15 2.81 0.58
 0 5 15 2 0.48
 0 5 -15 2.79 0.63
 0 5 15 2.47 0.52
 0 -5 15 3.28 0.56
 0 5 15 2.64 0.59
 0 -5 -15 2.75 0.62
 0 5 17 24.15 1.64
 0 -5 17 27.71 1.68
 0 5 -17 23.45 1.5
 0 5 17 24.32 1.66
 0 -5 -17 24.69 1.69
 0 -5 17 24.8 1.45
 0 5 -17 28.54 1.67
 0 5 -17 27.05 1.6
 0 -5 19 4.37 0.75
 0 5 19 4.36 0.77
 0 5 -19 3.74 0.67
 0 -5 -19 3.29 0.65
 0 5 19 3.17 0.63
 0 5 -19 3.67 0.67
 0 5 -19 3.77 0.7
 0 5 -21 7.69 0.94
 0 -5 -21 7.2 1.13
 0 -5 -21 7.15 0.95
 0 5 21 7.83 1
 0 -5 21 6.35 0.88
 0 -5 21 7.71 1.09
 0 5 -21 8.05 0.94
 0 -5 21 10.02 1.38
 0 5 -21 8.21 0.94
 0 -5 -21 7.21 1.06
 0 5 21 7.52 0.97
 0 5 23 3.84 0.72
 0 -5 -23 2.59 0.78
 0 5 -23 5.69 0.83
 0 5 -23 4.46 0.72
 0 -5 -23 4.5 0.87
 0 5 23 4.39 0.8
 0 -5 23 5.52 1.06
 0 -5 23 5.05 0.81
 0 5 -23 3.98 0.72
 0 -5 23 3.63 0.82
 0 -5 -23 4.34 0.76
 0 5 -23 4.46 0.75
 0 -5 -25 1.83 0.66
 0 -5 -25 1.7 0.76
 0 5 -25 2.2 0.6
 0 5 25 2.33 0.64
 0 -5 25 1.55 0.56
 0 -5 25 1.37 0.73
 0 5 -25 1.5 0.46
 0 -5 25 1.92 0.72
 0 5 25 1.71 0.52
 0 -5 25 1.24 0.65
 0 5 -25 1.76 0.55
 0 5 27 3.93 0.74
 0 5 -27 4.28 0.76
 0 -5 27 3.94 0.93
 0 -5 27 2.53 0.66
 0 -5 -27 2.68 0.87
 0 5 -27 4.89 0.8
 0 5 27 3.65 0.76
 0 5 -27 2.61 0.6
 0 -5 27 2.08 0.82
 0 -5 27 2.99 0.78
 0 -5 -27 2.09 0.71
 0 -5 -29 17.22 1.78
 0 -5 -29 19.19 1.74
 0 5 29 17.74 1.52
 0 5 -29 18.85 1.46
 0 5 -29 20.04 1.44
 0 -5 29 21.46 1.84
 0 5 -29 21.75 1.53
 0 -5 29 22.31 1.65
 0 -5 29 20.09 1.94
 0 -5 29 21.39 1.74
 0 5 -31 38.21 2.04
 0 5 31 35.28 2.1
 0 -5 31 38.33 2.12
 0 5 31 36.6 2.35
 0 -5 -31 33.41 2.24
 0 5 -31 34.99 1.9
 0 5 -31 33.05 1.94
 0 -5 31 32.74 2.12
 0 -5 -31 33.73 2.39
 0 -5 31 36.6 2.4
 0 -5 -31 30.44 2.31
 0 5 -33 9.61 1.11
 0 5 33 8.71 1.09
 0 5 33 8.2 1.17
 0 -5 -33 9.02 1.3
 0 -5 33 8.12 1.12
 0 -5 33 11.02 1.25
 0 5 -33 9.53 1.09
 0 -5 33 8.32 1.2
 0 -5 -33 10.09 1.29
 0 5 35 6.05 1.06
 0 -5 -35 7.07 1.06
 0 -5 35 6.75 1
 0 -5 35 5.72 1.02
 0 5 -35 6.87 0.96
 0 -5 35 6.21 1.06
 0 -5 -35 5.51 1.08
 0 5 35 5.96 0.92
 0 -5 -37 2.91 0.75
 0 5 37 2.77 0.8
 0 -5 37 3.13 0.75
 0 -5 37 2.63 0.79
 0 -5 -37 2.63 0.77
 0 5 37 3.58 0.7
 0 -5 37 3.66 0.87
 0 5 -37 2.82 0.71
 0 -5 -39 0.05 0.45
 0 -5 39 0.62 0.48
 0 -5 39 2.11 0.62
 0 -5 -39 0.72 0.5
 0 5 39 0.39 0.5
 0 5 -39 1.25 0.63
 0 5 -39 0.86 0.55
 0 -5 39 0.98 0.6
 0 5 -39 1.99 0.83
 0 5 41 0.44 0.52
 0 -5 41 0.96 0.46
 0 -5 41 0.97 0.56
 0 -5 -41 0.58 0.5
 0 5 -41 1.91 0.76
 0 -5 41 0.68 0.45
 0 -5 -41 0.55 0.47
 0 5 -41 1.64 0.59
 0 -5 43 1.16 0.48
 0 -5 -43 1.06 0.45
 0 -5 43 0.7 0.49
 0 -5 -43 0.42 0.37
 0 5 -43 1.28 0.63
 0 -5 43 1.88 0.53
 0 5 -43 1.98 0.68
 0 5 43 1.08 0.5
 0 5 43 1.65 0.55
 0 5 -43 1.04 0.5
 0 -5 -45 -0.03 0.35
 0 -5 45 0.69 0.42
 0 5 -45 -0.02 0.41
 0 5 45 0.2 0.33
 0 5 -45 -1 0.54
 0 -5 45 -0.52 0.38
 0 5 45 0.09 0.38
 0 5 -45 1.01 0.52
 0 5 -47 1.39 0.5
 0 -5 47 1.99 0.46
 0 -5 -47 1.58 0.47
 0 5 -47 1.94 0.48
 0 5 -47 2.41 0.5
 0 5 47 1.47 0.45
 0 5 -47 3.01 0.61
 0 5 47 1.57 0.43
 0 5 -49 -0.2 0.33
 0 -6 0 17.31 1.72
 0 6 0 18.34 1.47
 0 -6 0 18.24 1.54
 0 6 0 18.56 1.43
 0 6 0 17.43 1.45
 0 -6 0 19.52 1.54
 0 -6 0 24.73 1.83
 0 -6 0 18.59 1.71
 0 -6 -2 18.53 1.69
 0 -6 -2 19.69 1.64
 0 -6 2 16.12 1.46
 0 -6 2 17.12 1.42
 0 -6 -2 17.94 1.73
 0 6 -2 17.62 1.41
 0 -6 2 18.63 1.82
 0 6 2 16.89 1.42
 0 6 2 17.7 1.45
 0 -6 2 16.74 1.6
 0 -6 -2 17.44 1.45
 0 6 2 17.64 1.42
 0 -6 2 18.68 1.7
 0 -6 -2 15.46 1.42
 0 -6 -2 18.05 1.63
 0 6 -2 16.58 1.39
 0 -6 -4 12.37 1.24
 0 6 4 12.63 1.25
 0 -6 -4 10.68 1.23
 0 -6 -4 11.87 1.46
 0 -6 4 11.22 1.44
 0 6 -4 12.51 1.22
 0 -6 -4 11.72 1.38
 0 -6 -4 12.42 1.38
 0 6 4 12.93 1.25
 0 -6 4 12.36 1.43
 0 -6 4 12.63 1.23
 0 -6 4 11.12 1.23
 0 -6 -4 14.15 1.4
 0 6 4 11.35 1.18
 0 -6 4 11.43 1.35
 0 -6 6 67.93 3.38
 0 -6 6 70.77 2.95
 0 -6 -6 72.22 3.27
 0 -6 -6 65.29 3.11
 0 -6 -6 69.47 2.97
 0 -6 6 69.73 3.32
 0 6 6 64.13 2.72
 0 -6 -6 65.34 2.83
 0 -6 6 67.33 2.71
 0 6 6 67.64 2.78
 0 6 -6 70.01 2.79
 0 -6 -6 63.98 2.91
 0 -6 -6 68.47 3.29
 0 -6 8 5.6 1.06
 0 6 8 4.82 0.73
 0 -6 -8 4.57 0.93
 0 -6 -8 4.37 0.82
 0 -6 8 5.35 0.95
 0 -6 8 4.55 1
 0 -6 -8 3.42 0.77
 0 6 -8 4.46 0.75
 0 -6 -8 5.43 1.03
 0 6 8 3.86 0.77
 0 6 8 3.64 0.78
 0 -6 -8 3.48 0.82
 0 6 -8 5.72 0.95
 0 -6 8 4.13 0.74
 0 6 -10 31.89 1.91
 0 -6 10 28.39 1.9
 0 6 10 28.1 1.7
 0 6 -10 32.05 1.72
 0 -6 10 26.21 2.13
 0 6 10 30.6 1.93
 0 -6 10 28.32 1.73
 0 -6 -10 25.11 2
 0 -6 -10 32.69 2.17
 0 6 10 27.3 1.81
 0 -6 -10 29.56 2.15
 0 6 -10 31.98 1.83
 0 -6 -10 29.22 1.93
 0 -6 10 26.89 2.2
 0 6 12 37.76 2.01
 0 6 12 36.09 2.08
 0 -6 12 41.45 2.27
 0 -6 12 38.43 2.67
 0 -6 -12 37.35 2.18
 0 -6 12 36.1 1.92
 0 -6 -12 33.56 2.33
 0 -6 12 41.38 2.69
 0 -6 -12 41.25 2.47
 0 6 -12 38.67 2.13
 0 -6 -12 42.21 2.56
 0 6 -12 40.55 2.07
 0 6 12 38.27 2.16
 0 6 14 10.17 1.14
 0 -6 -14 11.5 1.44
 0 6 14 10.2 1.14
 0 6 -14 10.28 1.09
 0 6 14 10.48 1.12
 0 -6 14 10.36 1.21
 0 -6 14 11.47 1.24
 0 6 -14 11.38 1.17
 0 -6 -14 9.62 1.18
 0 -6 -14 11.56 1.39
 0 -6 14 11.39 1.5
 0 6 -14 10.89 1.12
 0 -6 14 9.61 1.01
 0 6 16 1.45 0.49
 0 -6 16 1.96 0.54
 0 -6 16 3.13 0.85
 0 6 -16 3 0.66
 0 -6 -16 2.44 0.78
 0 -6 -16 2.48 0.66
 0 -6 16 1.94 0.64
 0 -6 -16 2.72 0.8
 0 6 -16 2.76 0.65
 0 6 16 2.11 0.58
 0 6 -16 2.55 0.64
 0 -6 16 3.12 0.72
 0 -6 -18 1.51 0.55
 0 -6 18 1.32 0.47
 0 -6 18 1.88 0.61
 0 -6 18 1.64 0.76
 0 -6 -18 0.92 0.57
 0 -6 18 0.87 0.48
 0 6 -18 1.48 0.52
 0 6 -18 1.5 0.47
 0 6 18 0.9 0.46
 0 -6 -18 1.53 0.68
 0 6 -18 1.39 0.56
 0 6 18 1.04 0.47
 0 6 -20 12.43 1.2
 0 -6 20 13.61 1.31
 0 -6 20 10.65 1.47
 0 -6 20 11.25 1.31
 0 -6 -20 12 1.46
 0 -6 -20 13.18 1.44
 0 6 20 11.75 1.24
 0 6 -20 12.17 1.15
 0 -6 22 4.05 1.03
 0 -6 -22 3.68 0.93
 0 6 -22 3.63 0.64
 0 6 22 3.79 0.74
 0 6 -22 4.44 0.79
 0 -6 22 3.6 0.82
 0 6 -22 3.85 0.73
 0 -6 -22 4.38 0.95
 0 -6 -24 4.07 0.9
 0 -6 24 3.03 0.74
 0 6 24 3.7 0.73
 0 -6 -24 3.23 0.86
 0 -6 24 2.76 0.81
 0 6 -24 3.39 0.69
 0 -6 24 3.45 0.96
 0 6 -24 2.71 0.63
 0 -6 -26 8.63 1.21
 0 -6 -26 7.82 1.21
 0 -6 26 8.38 1.06
 0 -6 26 7.19 1.15
 0 -6 26 8.87 1.41
 0 6 26 8.17 1.06
 0 6 -26 9.45 1.01
 0 6 -26 8.2 0.96
 0 -6 28 14.45 1.5
 0 -6 28 14.36 1.37
 0 -6 -28 11.57 1.3
 0 -6 -28 10.47 1.35
 0 6 28 13.73 1.31
 0 6 -28 13.43 1.16
 0 -6 -30 7.44 1.07
 0 -6 -30 8.55 1.22
 0 6 30 8.75 1.05
 0 -6 30 8.84 1.23
 0 6 -30 8.27 1.04
 0 -6 30 9.83 1.13
 0 6 -32 8.83 1
 0 -6 32 8.17 1.02
 0 6 32 6.8 0.93
 0 -6 32 6.66 1.06
 0 -6 -32 7.57 1.05
 0 -6 -32 6.94 1.09
 0 6 -34 15.5 1.2
 0 -6 34 15.97 1.29
 0 -6 34 14.24 1.41
 0 -6 -34 12.05 1.3
 0 -6 -34 14.29 1.31
 0 -6 -36 8.24 0.97
 0 6 36 9.65 1.12
 0 -6 -36 8.12 1.06
 0 6 -36 9.33 0.9
 0 -6 36 11.32 1.06
 0 -6 36 7.13 0.98
 0 -6 -38 8.11 0.99
 0 -6 38 9.51 1.05
 0 6 -38 7.67 0.79
 0 6 38 8.08 0.99
 0 -6 38 9.11 0.92
 0 6 -38 9.88 0.96
 0 6 -38 10.23 1.11
 0 -6 -38 7.31 0.83
 0 6 -40 2.02 0.64
 0 -6 40 1.32 0.5
 0 6 40 1.33 0.48
 0 6 -40 1.32 0.49
 0 -6 -40 1.28 0.47
 0 -6 40 1.33 0.43
 0 -6 -42 0.04 0.28
 0 6 42 -0.19 0.32
 0 6 -42 -0.13 0.38
 0 -6 42 -0.36 0.31
 0 6 -42 0.43 0.39
 0 6 44 0.4 0.32
 0 6 -44 -0.57 0.34
 0 -7 1 7.23 1.03
 0 -7 -1 8.42 1.11
 0 -7 1 6.91 1.23
 0 -7 -1 6.85 1.18
 0 -7 3 14.6 1.55
 0 -7 3 16.06 1.45
 0 -7 -3 14.85 1.65
 0 -7 3 13.94 1.65
 0 -7 -3 15.75 1.48
 0 -7 5 2.76 0.85
 0 -7 -5 2.36 0.83
 0 -7 -5 3.29 0.82
 0 -7 5 2.86 0.95
 0 -7 -5 2.72 0.73
 0 7 -5 2.36 0.65
 0 -7 5 1.35 0.54
 0 -7 7 23.24 2
 0 -7 7 24.33 1.73
 0 7 -7 20.59 1.49
 0 -7 -7 23.54 1.88
 0 -7 -7 19.38 1.65
 0 -7 -7 21.13 1.89
 0 -7 -9 15 1.47
 0 -7 -9 15.11 1.6
 0 -7 -9 15.85 1.52
 0 7 -9 13.37 1.27
 0 -7 9 15.35 1.4
 0 7 -9 11.95 1.15
 0 -7 9 16.28 1.73
 0 7 -11 13.8 1.27
 0 -7 -11 13.41 1.43
 0 -7 11 17.52 1.79
 0 -7 11 15.6 1.39
 0 -7 -11 17.46 1.62
 0 7 -11 15.49 1.27
 0 -7 -11 13.44 1.46
 0 -7 -13 4.32 0.9
 0 -7 -13 6.01 1.04
 0 -7 13 5.13 1.13
 0 -7 -13 5.98 1.04
 0 7 -13 6.29 0.83
 0 -7 13 6.5 0.96
 0 -7 -15 3.55 0.82
 0 -7 15 3.61 0.95
 0 -7 -15 4.28 0.89
 0 7 15 3.98 0.72
 0 -7 15 4.56 0.84
 0 7 -15 3.87 0.68
 0 -7 -17 1.6 0.63
 0 7 -17 1.88 0.57
 0 -7 -17 1.13 0.57
 0 7 17 1.33 0.45
 0 -7 17 1.16 0.71
 0 -7 17 2.18 0.64
 0 -7 19 0.07 0.39
 0 7 -19 0.32 0.41
 0 -7 19 0.13 0.46
 0 -7 19 0.33 0.62
 0 7 19 0.28 0.33
 0 -7 -19 -0.16 0.5
 0 -7 -19 0.05 0.48
 0 7 -21 0.84 0.43
 0 -7 21 0.87 0.57
 0 7 21 0.29 0.4
 0 -7 -21 0.94 0.56
 0 -7 21 0.95 0.49
 0 -7 21 0.95 0.69
 0 -7 -21 0.52 0.49
 0 7 21 0.9 0.4
 0 -7 -23 0.14 0.4
 0 7 23 0.59 0.46
 0 -7 23 -0.53 0.49
 0 -7 -23 0.73 0.51
 0 7 -23 0.27 0.34
 0 -7 23 -0.19 0.59
 0 7 25 0.44 0.44
 0 -7 -25 1.34 0.57
 0 -7 25 0.42 0.54
 0 -7 -25 0.35 0.39
 0 -7 25 1.21 0.52
 0 -7 27 1.14 0.55
 0 -7 -27 1.06 0.5
 0 7 27 1.11 0.45
 0 7 -27 1.91 0.56
 0 -7 -27 0.62 0.46
 0 -7 27 1.06 0.55
 0 7 -29 0.35 0.42
 0 -7 -29 0.41 0.42
 0 -7 -29 1.08 0.49
 0 -7 29 0.82 0.45
 0 -7 29 0.8 0.49
 0 7 29 -0.37 0.44
 0 -7 31 2.51 0.6
 0 -7 -31 1.36 0.5
 0 7 31 1.84 0.49
 0 -7 31 1.92 0.57
 0 7 -31 1.48 0.47
 0 -7 -31 1.46 0.49
 0 -7 -33 0.64 0.36
 0 -7 -33 0.08 0.33
 0 7 -33 0.28 0.37
 0 7 33 0.3 0.35
 0 7 35 1.82 0.44
 0 -7 35 2.7 0.49
 0 -7 -35 1.37 0.39
 0 7 -35 3.14 0.53
 0 7 -35 2.62 0.63
 0 -7 -35 1.99 0.46
 0 7 -35 2.99 0.49
 0 7 -37 3.33 0.49
 0 7 -37 2.45 0.51
 0 7 37 2.59 0.46
 0 -7 -37 2.52 0.44
 0 -8 0 0.13 0.39
 0 8 -2 0.04 0.32
 0 -8 -2 0.03 0.4
 0 -8 2 0.63 0.44
 0 -8 4 0.01 0.36
 0 -8 -4 -0.21 0.4
 0 -8 6 -0.2 0.35
 0 -8 -6 0.32 0.42
 0 -8 -8 1.06 0.49
 0 -8 8 1.26 0.44
 0 -8 10 0.57 0.37
 0 -8 -10 0.69 0.47
 0 -8 -12 0.68 0.41
 0 -8 12 0.09 0.3
 0 -8 -14 0.32 0.39
 0 -8 14 -0.38 0.36
 0 -8 14 -0.53 0.52
 0 -8 -16 0.68 0.41
 0 -8 16 -0.41 0.47
 0 -8 -18 0.82 0.4
 0 -8 18 -0.24 0.4
 0 -8 -20 0.43 0.34
 0 -8 20 -0.19 0.41
 0 -8 22 0.98 0.43
 0 8 -22 0.21 0.34
 0 -8 -22 0.86 0.39
 0 8 -24 1.3 0.41
 0 -8 -24 1.59 0.44
 0 -8 24 2.39 0.49
 0 8 24 1.66 0.38
 0 -8 -26 -0.01 0.26
 0 8 26 0.13 0.23
 0 8 -26 0.04 0.28
 0 -8 26 0.37 0.32
 -1 0 59 -0.12 0.28
 1 0 -59 -0.04 0.37
 1 0 -57 4.21 0.77
 -1 0 57 5.07 0.76
 1 0 -57 4.09 0.62
 1 0 -55 8.61 1.09
 1 0 -55 7.32 0.89
 -1 0 55 7.33 1.03
 1 0 -53 11.58 1.2
 1 0 -53 9.8 1.17
 -1 0 53 13.75 1.41
 1 0 -53 11.8 1.33
 -1 0 51 0.04 0.51
 1 0 -51 -0.72 0.63
 1 0 -51 -1.3 0.83
 1 0 -51 0.63 0.68
 -1 0 49 3.33 0.83
 1 0 -49 3.19 0.85
 1 0 -49 2.61 0.7
 1 0 -49 3.15 0.92
 -1 0 49 3.67 0.92
 1 0 -49 2.16 0.71
 1 0 -47 -0.04 0.71
 1 0 -47 0.15 0.66
 1 0 -47 -0.95 0.73
 -1 0 47 -0.1 0.52
 1 0 -47 -0.4 0.55
 -1 0 45 2.54 0.79
 1 0 -45 1.36 0.7
 1 0 -45 2.54 0.62
 -1 0 45 1.97 0.69
 1 0 -45 3.32 0.82
 1 0 -45 2.76 0.77
 1 0 -45 3.73 0.98
 -1 0 45 2.94 0.72
 1 0 -43 -0.03 0.58
 -1 0 43 -0.09 0.53
 1 0 -43 -0.85 0.67
 -1 0 43 0.83 0.6
 1 0 -43 -0.98 0.8
 1 0 -43 -0.18 0.72
 1 0 -43 -0.06 0.41
 -1 0 43 -0.19 0.44
 1 0 -41 8.08 1.17
 -1 0 41 7.8 1.16
 1 0 -41 7.15 1.06
 1 0 -41 9.14 1.27
 -1 0 41 7.58 1.1
 1 0 -41 9.02 1.24
 1 0 -41 8.64 1.03
 -1 0 41 9.38 1.18
 1 0 -39 7.83 0.96
 1 0 -39 10.69 1.09
 -1 0 39 6.38 0.86
 1 0 -39 10 1.18
 -1 0 39 8.77 1.12
 1 0 -39 10.78 1.33
 1 0 -39 12.07 1.38
 -1 0 39 10.72 1.29
 1 0 -39 11.07 1.22
 1 0 -37 2.85 0.65
 -1 0 37 2.17 0.63
 -1 0 35 2.16 0.6
 1 0 -35 1.71 0.51
 -1 0 33 9.43 1.04
 1 0 -33 9.92 0.92
 -1 0 31 0.83 0.47
 1 0 -31 1.05 0.38
 1 0 -29 781.22 6.91
 -1 0 29 758.52 7.88
 -1 0 27 728.07 5.8
 -1 0 27 732.4 7.32
 1 0 -25 319.44 3.55
 1 0 -25 313.37 3.91
 -1 0 25 311.77 3.64
 -1 0 25 320.29 4.57
 1 0 -23 29.16 1.15
 -1 0 23 28.4 1.31
 -1 0 23 26.13 1.03
 1 0 -23 28.45 1.03
 -1 0 21 3.29 0.47
 1 0 -21 3.76 0.4
 1 0 -21 3.46 0.43
 -1 0 21 3.43 0.4
 1 0 -19 55.95 1.31
 1 0 -19 56.17 1.39
 1 0 -19 58.41 1.33
 -1 0 19 57.55 1.63
 -1 0 19 57.79 1.37
 1 0 -19 55.9 1.38
 1 0 -17 283.87 6.67
 -1 0 17 298.68 3.45
 1 0 -17 291.78 2.92
 1 0 -17 280.4 2.71
 -1 0 17 290.79 2.89
 -1 0 17 294.22 5.97
 1 0 -17 297.94 2.97
 -1 0 17 288.77 6.98
 1 0 -15 745.32 10.11
 -1 0 15 773.11 8.98
 -1 0 15 751.62 4.36
 1 0 -15 762.51 4.35
 1 0 -13 5082.68 23.95
 1 0 -13 4943.11 10.25
 1 0 -13 4897.28 13.09
 -1 0 13 5007.36 21.04
 1 0 -11 280.53 3.02
 -1 0 11 299.6 4.7
 -1 0 9 3838.38 15.14
 1 0 -9 3771.39 17.91
 1 0 -7 28.75 1.42
 -1 0 7 30.06 1.21
 -1 0 5 1454.18 7.07
 1 0 -5 1443.78 8.83
 -1 0 3 44.11 1
 1 0 -3 44.35 1.41
 1 0 -1 931.89 6.01
 1 0 1 129.68 1.7
 -1 0 -1 130.09 2.24
 -1 0 -3 476.92 4.67
 -1 0 -3 469.77 3.2
 1 0 3 481.12 3.27
 1 0 5 10.15 0.56
 -1 0 -5 9.52 0.79
 1 0 5 9.28 0.54
 -1 0 -7 42.76 1.3
 1 0 7 42.85 1.34
 -1 0 -7 45.24 1.35
 1 0 7 44.39 0.73
 1 0 9 56.97 1.79
 -1 0 -9 63.63 1.85
 -1 0 -9 59.23 1.76
 1 0 9 61.04 0.93
 -1 0 -11 292.28 2.68
 1 0 11 287.16 4.46
 -1 0 -13 121.95 1.63
 -1 0 -13 121.5 3.07
 -1 0 -13 123.84 1.86
 1 0 13 118.08 3.16
 -1 0 -15 709.09 8.04
 -1 0 -15 691.19 4.15
 1 0 15 685.22 8.27
 -1 0 -15 713.13 4.38
 1 0 15 696.87 4.19
 1 0 15 703.68 4.94
 -1 0 -15 703.61 4.71
 1 0 15 709.01 5.04
 -1 0 -17 254.65 5.21
 -1 0 -17 250.44 3.04
 1 0 17 251.2 3.18
 1 0 17 255.78 3.24
 1 0 17 259.65 6.68
 -1 0 -17 254.21 2.81
 1 0 17 251.63 4.11
 1 0 17 248.08 2.63
 -1 0 -19 537.83 8.13
 1 0 19 533.66 4.98
 1 0 19 519.97 4
 1 0 19 518.71 4.26
 -1 0 -19 524.89 4.34
 -1 0 -19 534.71 4.65
 1 0 19 522 4.93
 1 0 21 261.67 2.98
 1 0 21 264.18 3.76
 1 0 21 259.41 3.17
 -1 0 -21 264.91 3.3
 -1 0 -21 271.43 3.5
 1 0 21 260.36 3.72
 -1 0 -23 2434.37 10.5
 -1 0 -23 2399.74 11.03
 1 0 23 2392.09 11.96
 1 0 23 2447.25 11.9
 1 0 23 2426.41 10.26
 1 0 25 3.19 0.45
 1 0 25 3.15 0.54
 1 0 25 3.48 0.58
 -1 0 -25 3.51 0.51
 -1 0 -25 3.35 0.52
 1 0 27 140.9 3.24
 -1 0 -27 146.21 2.91
 -1 0 -27 140.54 2.95
 1 0 27 145.47 3.28
 -1 0 -29 0.22 0.31
 1 0 29 -0.07 0.34
 -1 0 -29 -0.1 0.34
 1 0 29 -0.25 0.34
 -1 0 -31 0.64 0.36
 1 0 31 0.36 0.31
 -1 0 -33 58.74 2.2
 1 0 33 57.43 2.46
 -1 0 -35 74.8 2.61
 1 0 35 73.6 2.83
 1 0 37 3.75 0.8
 -1 0 -37 4.54 0.74
 1 0 39 5.57 1.02
 -1 0 -39 4.37 0.93
 1 0 39 4.39 0.97
 -1 0 -39 4.32 0.86
 -1 0 -39 4.34 0.91
 -1 0 -39 5.47 0.84
 1 0 39 5.95 0.96
 -1 0 -41 17.13 1.42
 1 0 41 14.52 1.54
 -1 0 -41 14.72 1.52
 1 0 41 14.8 1.42
 1 0 41 14.95 1.57
 -1 0 -41 14.41 1.48
 -1 0 -41 14.69 1.52
 -1 0 -43 9.57 1.33
 -1 0 -43 7.15 1.08
 1 0 43 7.57 1.14
 1 0 43 8.36 1.18
 -1 0 -43 8.01 1.2
 1 0 43 6.23 0.96
 -1 0 -45 13 1.5
 -1 0 -45 11.66 1.41
 1 0 45 13.22 1.4
 -1 0 -45 13.86 1.44
 1 0 45 11.89 1.44
 1 0 47 6.65 1.11
 -1 0 -47 6.77 1.13
 -1 0 -47 5.54 1.08
 -1 0 -47 4.98 0.9
 -1 0 -49 0.53 0.6
 1 0 49 0.77 0.6
 -1 0 -49 -0.22 0.76
 -1 0 -51 -0.96 0.76
 -1 0 -51 0.09 0.54
 1 0 51 -0.13 0.51
 -1 0 -53 -0.32 0.51
 -1 0 -53 0.41 0.67
 1 0 53 1.16 0.61
 1 0 53 0.8 0.5
 -1 0 -55 0.24 0.46
 1 0 55 0.58 0.4
 -1 0 -57 -0.23 0.37
 1 0 57 0.32 0.36
 -1 -1 58 1.58 0.47
 -1 1 58 2.01 0.47
 1 1 -58 1.34 0.49
 1 -1 -58 1.64 0.49
 -1 -1 56 4.91 0.76
 1 -1 -56 3.49 0.61
 -1 1 56 4.67 0.71
 1 1 -56 3.11 0.65
 1 1 -56 4.16 0.66
 1 -1 -56 4.01 0.77
 -1 1 56 4.33 0.7
 1 1 -56 3.07 0.7
 -1 1 54 1.81 0.61
 -1 1 54 2.38 0.67
 1 1 -54 1.21 0.49
 1 1 -54 0.99 0.59
 1 -1 -54 1.46 0.52
 1 1 -54 1 0.57
 -1 -1 54 2.64 0.69
 1 -1 -54 0.83 0.69
 1 1 -52 1.87 0.67
 -1 1 52 1.12 0.56
 1 1 -52 2.17 0.77
 1 1 -52 0.72 0.45
 1 -1 -52 1.36 0.68
 -1 1 52 1.28 0.62
 -1 -1 52 1.73 0.68
 1 -1 -52 1.01 0.53
 1 1 -50 8.27 1.03
 1 1 -50 9.72 1.27
 -1 1 50 8.93 1.19
 -1 -1 50 8.46 1.04
 -1 -1 50 9.19 1.24
 1 1 -50 8.32 1.13
 -1 1 50 10.39 1.29
 1 1 -50 9.03 1.26
 1 -1 -50 9.49 1.2
 1 -1 -50 9.39 1.31
 -1 -1 48 0.15 0.47
 1 1 -48 -1.03 0.84
 1 1 -48 0.6 0.58
 -1 -1 48 0.15 0.6
 1 1 -48 0.9 0.59
 -1 -1 48 0.31 0.58
 1 -1 -48 0.64 0.53
 1 1 -48 0.49 0.69
 -1 1 48 0.69 0.6
 1 -1 -48 0.55 0.71
 -1 1 48 0.43 0.6
 -1 -1 46 0.99 0.68
 -1 1 46 0.38 0.61
 1 -1 -46 1.14 0.58
 1 1 -46 1.27 0.77
 1 1 -46 1.17 0.6
 -1 -1 46 0.78 0.53
 1 -1 -46 -0.65 0.77
 1 1 -46 2.28 0.78
 1 -1 -46 1.57 0.79
 1 1 -46 0.79 0.61
 -1 -1 46 1.25 0.63
 1 1 -46 2.31 0.91
 -1 1 46 1.03 0.6
 1 -1 -44 31.49 2.28
 -1 1 44 30.59 2.24
 1 -1 -44 32.49 2.3
 1 -1 -44 31.47 2.01
 1 1 -44 33.85 2.31
 1 -1 -44 31.98 2.18
 1 1 -44 32.98 2.15
 -1 -1 44 31.83 2.1
 -1 -1 44 26.73 1.73
 1 1 -44 32.93 2.08
 -1 1 44 34.3 2.33
 -1 -1 44 31.14 2.13
 -1 1 44 31.86 2.12
 1 1 -44 27.71 1.83
 -1 -1 44 30.5 2.1
 1 1 -44 32.82 2.22
 1 -1 -42 9.78 1.33
 1 1 -42 10.9 1.24
 1 -1 -42 9.57 1.12
 -1 1 42 10.94 1.28
 1 1 -42 10.48 1.34
 1 -1 -42 11.65 1.48
 -1 -1 42 11.24 1.26
 -1 -1 42 11.19 1.34
 1 1 -42 12.29 1.36
 1 -1 -42 10.37 1.31
 -1 -1 42 8.76 1.07
 1 -1 -42 10.29 1.27
 -1 1 42 10.52 1.44
 1 1 -42 12.01 1.37
 -1 -1 42 11.53 1.38
 -1 1 42 10.67 1.38
 1 1 -42 10.07 1.1
 1 -1 -42 12.73 1.3
 1 1 -42 8.93 1.23
 1 -1 -40 50.9 2.57
 -1 1 40 52.91 2.63
 -1 -1 40 51.22 2.72
 1 1 -40 53.62 2.41
 -1 1 40 57.74 2.94
 -1 -1 40 51.75 2.71
 -1 -1 40 51.07 2.56
 1 1 -40 52.17 2.51
 1 -1 -40 53.39 2.48
 1 -1 -40 54.23 2.82
 1 1 -40 52.78 2.32
 -1 1 40 51.66 2.81
 1 -1 -40 55.9 2.61
 1 1 -40 54.33 2.74
 1 1 -40 55.47 2.81
 1 -1 -40 53.24 2.85
 1 -1 -40 52.28 2.72
 -1 -1 40 46.5 2.22
 -1 -1 38 10.01 1.22
 1 -1 -38 10.02 1.23
 1 -1 -38 11.42 1.34
 -1 1 38 10.31 1.17
 1 1 -38 10.59 1.25
 -1 1 38 11.52 1.32
 -1 -1 38 10.94 1.18
 1 -1 -38 12 1.23
 1 1 -38 11.46 1.28
 1 1 -38 12.35 1.21
 1 1 -38 11.37 1.08
 1 -1 -38 12.01 1.17
 -1 -1 36 19.16 1.5
 -1 1 36 20.31 1.56
 1 -1 -36 20.03 1.49
 1 -1 -36 19.32 1.4
 1 1 -36 19.39 1.35
 -1 -1 34 10.24 0.88
 1 1 -34 12.15 1.04
 -1 1 34 9.67 1.08
 -1 -1 34 10.46 1.1
 1 -1 -34 10.7 1.03
 1 -1 -34 11.76 1.15
 -1 -1 32 108.51 3.2
 -1 -1 32 110.49 2.79
 1 1 -32 112.86 2.86
 -1 1 32 114.69 3.32
 1 -1 -32 111.36 3.02
 -1 -1 30 181.06 3.45
 1 1 -30 184.43 3.42
 1 -1 -30 191.64 3.76
 1 1 -30 191.16 3.52
 -1 -1 30 184.33 3.95
 -1 1 30 183.53 4
 -1 1 28 254.46 4.5
 1 1 -28 261.47 3.86
 -1 -1 28 257.68 4
 1 -1 -28 268.23 4.25
 1 -1 -28 258.58 4.11
 1 1 -28 262.92 3.63
 1 1 -28 265.63 3.93
 -1 -1 28 260.98 4.51
 1 -1 -26 106.99 2.55
 1 1 -26 101.53 2.31
 1 1 -26 102.3 2.33
 1 1 -26 104 2.2
 -1 -1 26 100.66 2.4
 -1 -1 26 101.72 2.67
 -1 1 26 98.25 2.65
 1 -1 -26 97.84 2.42
 -1 -1 24 71.76 2.13
 1 -1 -24 71.69 1.98
 1 1 -24 67.75 1.83
 -1 -1 24 69.97 1.94
 -1 1 24 70.28 2.13
 1 -1 -24 74.06 2.01
 -1 1 22 0.51 0.28
 1 -1 -22 0.77 0.3
 1 1 -22 1.08 0.36
 -1 -1 22 0.85 0.31
 -1 -1 22 0.53 0.29
 1 -1 -22 1.65 0.39
 1 1 -22 1.13 0.34
 -1 1 22 1.35 0.4
 -1 -1 20 125.08 2.49
 -1 -1 20 129.32 2.4
 1 1 -20 128.57 2.22
 -1 1 20 126.67 2.43
 1 -1 -20 123.27 2.38
 1 1 -20 125.94 2.25
 1 -1 -20 127.13 2.35
 -1 1 20 128.79 2.54
 1 1 -18 455.38 8.58
 1 1 -18 456.63 3.93
 1 1 -18 459.47 3.66
 1 -1 -18 454.63 4.3
 -1 -1 18 462.8 8.89
 1 -1 -18 444.96 4.13
 1 1 -18 447.66 3.92
 -1 1 18 446.38 4.44
 -1 -1 18 464.2 4.51
 -1 -1 18 468.32 4.38
 -1 1 18 446.96 4.32
 1 -1 -16 934.08 5.61
 1 1 -16 952.45 5.04
 1 1 -16 972.63 5.41
 -1 -1 16 983.03 6.14
 1 -1 -16 955.75 12.13
 -1 1 16 973.95 6.07
 -1 1 16 983.84 12.78
 -1 1 16 988.34 6.01
 -1 1 16 952.57 10.69
 -1 -1 16 960.87 11.86
 1 1 -16 1008.4 11.17
 1 1 -16 943.49 11.5
 1 -1 -16 955.6 5.91
 -1 -1 16 959.41 5.99
 -1 -1 14 157.73 2.32
 -1 -1 14 152.31 4.4
 -1 1 14 157.92 4.75
 1 1 -14 154.95 1.94
 1 -1 -14 153.01 2.23
 1 -1 -14 152.07 4.52
 1 1 -14 164.54 4.22
 1 -1 -14 148.54 2.11
 1 1 -14 149.63 4.24
 -1 1 14 155.06 2.25
 1 1 -12 381.54 6.15
 1 -1 -12 399.43 3.45
 -1 -1 12 395.18 6.43
 -1 1 12 392.36 3.16
 1 -1 -12 395.88 3.22
 -1 1 12 414.07 7.07
 1 1 -12 400.09 2.96
 1 1 -12 397.66 3.04
 1 -1 -10 755.01 4.45
 -1 1 10 770.16 8.85
 1 1 -10 757.52 3.93
 1 -1 -10 762.51 4.13
 1 1 -10 728.54 7.65
 -1 -1 10 741.02 8.11
 1 1 -8 707.49 7.19
 -1 1 8 706.59 7.69
 1 1 -8 699.89 5.16
 -1 -1 8 718.43 7.18
 1 1 -6 2731.65 6.46
 -1 -1 6 2748.72 12.65
 1 -1 -6 2750.53 13.23
 1 -1 -4 7525.58 19.28
 -1 -1 4 7704.06 19.07
 -1 1 4 7532.54 19.79
 1 1 -4 7570.92 19.09
 1 1 -4 7674.71 23.49
 1 1 -2 9999 20.62
 -1 1 2 9962.38 11.53
 -1 1 2 9956.87 25.88
 1 1 0 1933.61 9.71
 -1 -1 0 1960.44 7.34
 -1 1 0 1982.35 11.71
 1 1 0 2008.88 9.44
 1 1 0 2039.18 7.25
 1 -1 0 2049.85 9.85
 1 -1 0 1963.09 7.89
 -1 1 -2 733.89 7.36
 1 1 2 738.38 5.29
 -1 -1 -2 739.21 5.16
 -1 1 -2 738.43 6.09
 1 1 4 2.5 0.29
 1 -1 4 2.44 0.43
 -1 1 -4 1.72 0.49
 -1 1 -4 2.63 0.44
 -1 -1 -4 2.74 0.42
 1 1 4 1.99 0.37
 -1 -1 -4 2.44 0.29
 1 1 6 552.79 6.16
 -1 -1 -6 543.65 3.57
 -1 1 -6 537.66 6.09
 1 1 8 61.77 2.36
 -1 1 -8 59.19 2.44
 1 1 8 59.99 2.29
 -1 -1 -8 58.88 1.21
 -1 1 -8 56.28 2.2
 1 -1 8 62.91 2.48
 -1 -1 -10 132.62 2.05
 1 1 10 137.4 3.63
 1 1 10 135.35 3.76
 -1 1 -10 137.64 1.69
 -1 1 -10 134.62 3.87
 1 1 10 131.37 1.85
 1 -1 10 126.43 3.51
 -1 1 -10 128.86 1.53
 1 -1 10 138.63 3.82
 -1 1 -10 129.51 3.61
 -1 1 -12 417.78 7.02
 -1 1 -12 427.35 2.53
 -1 1 -12 422.27 7.3
 1 1 12 458.35 6.86
 1 -1 12 432.87 7.05
 -1 -1 -12 434.75 3.82
 -1 1 -12 428.03 2.94
 -1 -1 -12 428.49 4.19
 1 1 12 447.97 7.44
 -1 1 -12 441.05 6.42
 -1 -1 -14 158.72 2.45
 1 -1 14 170.73 4.79
 -1 1 -14 163.07 4.17
 1 1 14 169.22 4.29
 1 -1 14 159.66 2.52
 1 1 14 157.48 2.37
 -1 1 -14 160.63 4.77
 1 1 14 162.91 4.86
 1 -1 14 156.75 2.4
 -1 1 -14 157.95 1.6
 1 1 14 154.93 3.81
 -1 -1 -14 159.9 2.26
 -1 1 -14 156.29 1.88
 1 1 16 103.45 2.07
 1 -1 16 111.88 4.18
 1 1 16 100.92 3.32
 -1 1 -16 109.3 4.13
 -1 -1 -16 104.13 1.95
 -1 1 -16 105.06 1.84
 -1 1 -16 107.16 1.89
 -1 1 -16 111.63 3.66
 -1 1 -16 103.37 1.63
 1 -1 16 109.41 2.22
 1 -1 16 106.6 1.97
 -1 1 -16 107.66 1.7
 1 1 16 106.42 2.06
 1 -1 16 106.32 2.09
 1 1 16 107.46 3.56
 -1 1 -16 105.49 1.39
 -1 -1 -16 108.83 2.13
 -1 -1 -18 106.1 2.09
 1 1 18 103.73 2.22
 -1 1 -18 108.91 1.96
 -1 1 -18 103.57 4.21
 -1 1 -18 113.49 2.07
 1 -1 18 107.3 2.18
 1 1 18 105.09 2.14
 1 1 18 99.41 3.52
 1 -1 18 106.72 2.12
 -1 1 -18 107.43 1.76
 -1 1 -18 107.09 1.81
 1 1 18 112.75 3.7
 1 -1 18 108.36 2.35
 -1 -1 -18 110.23 2.26
 1 1 18 103.63 2.01
 1 1 20 1122.41 6.79
 -1 1 -20 1108.38 6.17
 1 -1 20 1097.23 7.94
 -1 1 -20 1098.19 5.95
 -1 1 -20 1110.69 6.53
 -1 1 -20 1124.79 6.9
 1 1 20 1144.92 11.92
 1 -1 20 1107.86 7.19
 1 1 20 1120.86 7.58
 -1 -1 -20 1094.1 7.07
 1 1 20 1112.49 7.34
 1 -1 20 1120.66 7.3
 -1 -1 -20 1104.85 7.57
 1 1 20 1112.09 7
 1 -1 22 172.29 3.07
 -1 1 -22 177.31 2.76
 1 1 22 179.77 3.24
 -1 -1 -22 179.17 3.04
 -1 1 -22 169.82 2.47
 1 -1 22 170.25 2.93
 1 1 22 176.22 2.84
 -1 1 -22 177.06 2.62
 1 1 22 175.14 3
 -1 -1 -22 168.7 3.11
 1 -1 22 172.8 3.34
 1 1 22 181.29 3.09
 -1 1 -22 178.09 2.95
 -1 1 -24 76.75 1.75
 1 -1 24 78.97 2.39
 -1 1 -24 81.26 2.04
 -1 1 -24 81.74 2.12
 1 1 24 83.21 2.19
 1 1 24 85.45 2.24
 1 -1 24 77.73 2.22
 -1 1 -24 82.76 1.89
 1 -1 24 82.01 2.13
 1 1 24 84.7 2.36
 -1 -1 -24 83.21 2.2
 1 1 24 82.39 2.01
 -1 -1 -24 76.95 2.25
 -1 -1 -26 99.9 2.52
 -1 -1 -26 97.52 2.61
 -1 1 -26 95.51 2.17
 -1 -1 -26 100.11 2.54
 1 1 26 100 2.54
 1 -1 26 96.3 2.74
 1 1 26 100.42 2.7
 1 1 26 102.32 2.54
 -1 1 -26 99.06 2.36
 1 -1 26 98.31 2.4
 1 -1 26 96.07 2.61
 1 1 26 99.71 2.27
 -1 1 -28 20.85 1.09
 1 1 28 21.23 1.25
 1 1 28 21.9 1.37
 1 -1 28 21.29 1.17
 1 1 28 21.44 1.26
 -1 -1 -28 23.58 1.32
 -1 1 -28 23.84 1.26
 1 -1 28 22.89 1.38
 -1 -1 -28 20.85 1.3
 -1 -1 -28 23.27 1.31
 1 -1 30 59.24 2.28
 1 1 30 56.78 2.31
 -1 -1 -30 61.36 2.2
 -1 -1 -30 61.26 2.19
 1 1 30 56.93 2.08
 -1 1 -30 61.8 2.06
 -1 -1 -30 59.28 2.23
 -1 -1 -32 45.29 1.99
 1 1 32 44.35 2.09
 -1 -1 -32 46.74 2.01
 1 1 32 42.92 1.85
 -1 -1 -32 45.25 2
 1 -1 32 44.03 2.08
 -1 1 -32 45.26 1.86
 1 1 34 79.74 2.62
 -1 -1 -34 82.13 2.74
 -1 1 -34 82.61 2.63
 1 -1 34 81.8 2.93
 -1 -1 -34 82.43 2.78
 -1 -1 -34 82.14 2.81
 1 1 34 78.57 2.99
 -1 -1 -36 11.95 1.16
 -1 1 -36 12.18 1.09
 -1 -1 -36 12.36 1.15
 1 1 36 12.09 1.27
 1 -1 36 11.33 1.19
 1 1 38 28.47 2.08
 -1 1 -38 31.04 2.06
 -1 1 -38 30.25 1.74
 -1 -1 -38 28.62 2.02
 1 -1 38 31.36 2.12
 -1 1 -38 28.69 1.76
 -1 1 -38 30.28 2.05
 -1 1 -38 31.45 2.06
 -1 -1 -38 27.74 1.97
 1 1 38 29.47 2.12
 1 -1 38 29.95 1.9
 1 -1 38 29.69 2.05
 1 -1 38 30.69 2.07
 -1 -1 -38 31.2 1.86
 -1 -1 -38 29.98 2.13
 -1 -1 -38 29.85 1.79
 1 1 38 28.4 1.93
 -1 -1 -40 -1.15 0.69
 -1 1 -40 1.22 0.65
 1 -1 40 0.75 0.46
 1 -1 40 0.54 0.55
 -1 1 -40 0.03 0.56
 1 1 40 0.68 0.56
 1 -1 40 1.66 0.68
 1 1 40 1.42 0.7
 1 -1 40 0.51 0.62
 1 1 40 1.04 0.55
 -1 1 -40 0.24 0.54
 -1 -1 -40 1.37 0.81
 -1 -1 -40 0.64 0.65
 -1 1 -40 0.76 0.54
 1 1 40 0.78 0.61
 -1 1 -40 0.79 0.59
 -1 1 -40 -0.11 0.8
 -1 -1 -40 0.68 0.53
 1 1 42 4 0.88
 -1 -1 -42 4.2 1
 -1 1 -42 4.81 0.97
 -1 -1 -42 4.06 0.99
 1 1 42 4.84 0.96
 1 1 42 4.02 0.88
 1 -1 42 4.6 0.9
 1 -1 42 5.5 0.92
 1 1 42 4.79 0.88
 -1 1 -42 5.59 0.88
 1 -1 42 3.37 0.79
 -1 1 -42 3.62 0.84
 -1 1 -42 4.86 0.91
 -1 1 -42 4.16 0.76
 -1 1 -42 4.69 0.92
 -1 -1 -42 5.31 0.95
 -1 1 -44 6.94 1.24
 1 -1 44 6.96 0.98
 -1 1 -44 7.49 1.09
 1 -1 44 6.25 0.99
 1 1 44 6.55 1.1
 -1 1 -44 6.83 0.97
 1 1 44 8.05 1.2
 -1 1 -44 8.74 1.13
 -1 -1 -44 8.38 1.25
 -1 1 -44 8.82 1.25
 1 -1 44 9.01 1.21
 -1 -1 -44 7.7 1.18
 1 1 44 7.69 1.19
 1 1 44 6.18 0.97
 -1 -1 -44 5.89 1.09
 1 -1 46 8.99 1.25
 -1 -1 -46 6.79 1.24
 1 1 46 9.86 1.28
 -1 1 -46 9.77 1.37
 -1 -1 -46 9.49 1.23
 1 -1 46 10.2 1.25
 -1 1 -46 8.48 1.13
 -1 -1 -46 9.36 1.29
 -1 1 -46 8.57 1.23
 1 1 46 10.79 1.36
 -1 1 -48 6.85 1.1
 1 1 48 7.11 1.13
 1 -1 48 5.78 1.01
 1 1 48 7.68 1.12
 1 -1 48 6.88 1.03
 -1 -1 -48 6.55 1.18
 -1 1 -48 7.78 1.29
 -1 -1 -48 6.41 1.11
 1 -1 50 15.87 1.36
 -1 -1 -50 14.6 1.45
 1 1 50 13.7 1.44
 -1 1 -50 15.51 1.46
 1 -1 50 14.76 1.39
 1 1 50 13.77 1.33
 -1 1 -50 15.23 1.5
 1 1 52 3.5 0.83
 -1 -1 -52 2.6 0.76
 1 1 52 2.95 0.69
 -1 1 -52 3.94 0.81
 -1 1 -52 3.19 0.85
 1 -1 52 3.08 0.69
 1 -1 52 2.29 0.69
 1 -1 54 -0.14 0.41
 -1 -1 -54 0.58 0.46
 1 -1 54 0.83 0.42
 -1 1 -54 -0.09 0.53
 1 1 54 0.29 0.42
 1 1 54 0.57 0.49
 -1 1 -54 0.47 0.5
 -1 1 -56 2.97 0.57
 1 -1 56 2.85 0.61
 -1 -1 -56 3.22 0.61
 -1 1 -56 2.2 0.61
 1 1 56 2.3 0.54
 1 2 -57 1.1 0.47
 -1 2 57 1.38 0.42
 1 2 -57 0.29 0.38
 1 -2 -57 0.93 0.45
 -1 -2 57 0.92 0.37
 1 2 -55 2.58 0.57
 1 2 -55 4.69 0.79
 1 2 -55 3.16 0.66
 -1 -2 55 2.98 0.56
 1 -2 -55 3.34 0.6
 -1 -2 55 3.8 0.68
 -1 2 55 3.54 0.6
 -1 2 55 3.33 0.66
 1 -2 -55 3.79 0.75
 1 -2 -53 8.11 0.95
 1 2 -53 7.1 1.02
 -1 2 53 7.71 0.94
 -1 -2 53 6.45 0.94
 1 2 -53 6.28 0.95
 -1 -2 53 6.92 0.89
 1 -2 -53 6.68 1.03
 -1 2 53 7.79 1
 1 2 -53 7.08 0.92
 1 -2 -51 12.03 1.4
 1 2 -51 12.75 1.35
 -1 2 51 10.84 1.17
 -1 -2 51 9.82 1.18
 1 2 -51 10.85 1.24
 -1 2 51 10.54 1.26
 1 2 -51 10.66 1.14
 1 2 -51 8.74 1
 1 -2 -51 10.14 1.14
 -1 -2 51 11.45 1.22
 1 2 -49 7.27 1.12
 1 -2 -49 8.35 1.24
 1 -2 -49 7.88 1.09
 -1 -2 49 6.28 0.82
 1 2 -49 7.03 1.07
 -1 -2 49 7.33 1.09
 1 2 -49 7.89 1.01
 1 2 -49 9.31 1.16
 -1 -2 49 7.12 1.11
 -1 2 49 8.12 1.23
 1 2 -49 8.18 1.19
 -1 2 49 8.77 1.14
 1 2 -47 16.01 1.61
 -1 -2 47 13.38 1.23
 1 -2 -47 15.5 1.55
 1 -2 -47 18.02 1.79
 -1 -2 47 15.28 1.59
 1 2 -47 13.86 1.31
 -1 -2 47 13.37 1.43
 1 2 -47 15.52 1.6
 1 2 -47 16.36 1.55
 1 2 -47 13.97 1.36
 -1 2 47 16.74 1.69
 1 -2 -45 9.34 1.24
 1 2 -45 8.47 1.24
 1 2 -45 9.1 1.18
 -1 -2 45 7.34 0.98
 1 -2 -45 10.18 1.44
 -1 2 45 8.32 1.28
 -1 -2 45 8.44 1.18
 1 2 -45 9.39 1.25
 1 2 -45 8.13 1.1
 -1 -2 45 9.17 1.31
 -1 2 45 8.27 1.19
 1 2 -45 9.26 1.32
 1 2 -43 63.31 3.06
 1 2 -43 61.8 2.64
 1 -2 -43 62.41 3.21
 -1 -2 43 62.53 3.16
 -1 2 43 57.33 2.78
 1 2 -43 62.95 2.98
 -1 -2 43 58.69 2.75
 -1 2 43 66.91 3.33
 -1 -2 43 60 3.02
 1 -2 -43 60.46 2.83
 1 -2 -43 62.7 3.02
 -1 -2 43 57.89 2.54
 -1 2 43 61.8 3.1
 -1 2 41 1.07 0.5
 -1 -2 41 0.52 0.52
 -1 -2 41 1.68 0.73
 1 -2 -41 1.21 0.69
 -1 2 41 1.22 0.68
 1 2 -41 0.96 0.48
 1 -2 -41 0.73 0.69
 -1 -2 41 2.16 0.8
 1 2 -41 1.1 0.69
 1 2 -41 1.44 0.66
 -1 -2 41 1.5 0.54
 -1 2 41 0.88 0.54
 1 -2 -41 0.87 0.51
 1 2 -41 -0.44 0.7
 -1 2 39 28.82 2.11
 1 2 -39 27.91 1.7
 1 2 -39 28.55 2.06
 -1 -2 39 27.46 1.79
 1 -2 -39 26.34 2.12
 1 2 -39 30.68 2.08
 -1 2 39 24.85 1.8
 1 -2 -39 25.55 1.82
 -1 -2 39 26.21 2.01
 1 2 -39 28.31 1.79
 1 -2 -39 28.72 2.06
 -1 2 39 27.56 2.17
 -1 -2 39 26.15 1.8
 1 -2 -37 7.29 1.18
 1 -2 -37 7.85 1.16
 -1 2 37 6.94 1.14
 1 2 -37 7.9 0.92
 1 -2 -37 7.11 1.01
 -1 -2 37 7.39 0.87
 -1 2 37 5.74 0.97
 -1 2 37 7.54 0.99
 1 2 -37 6.78 1.05
 -1 -2 37 7.15 0.98
 -1 -2 37 6.49 0.91
 -1 -2 37 7.4 1.14
 1 2 -37 8.19 1
 1 2 -35 -0.05 0.39
 1 -2 -35 0.79 0.49
 -1 -2 35 0.2 0.33
 -1 2 35 0.3 0.35
 -1 -2 35 -0.1 0.32
 1 2 -35 0.65 0.4
 1 -2 -33 25.3 1.67
 1 2 -33 25.59 1.43
 -1 2 33 23.56 1.62
 1 -2 -33 25.64 1.56
 -1 -2 33 25 1.49
 1 2 -33 25.28 1.45
 -1 -2 33 23.87 1.57
 1 -2 -31 19.45 1.33
 1 2 -31 21.91 1.3
 -1 2 31 19.69 1.39
 1 -2 -31 20.06 1.45
 -1 -2 31 20.55 1.38
 -1 -2 31 20.02 1.32
 1 2 -29 38.55 1.71
 -1 2 29 41.92 1.77
 -1 -2 29 45.63 1.89
 1 2 -29 42.36 1.69
 1 -2 -29 44.31 1.93
 1 -2 -29 41.44 1.99
 -1 -2 29 43.18 1.9
 -1 2 29 42.44 1.94
 -1 -2 27 151.62 3.37
 1 2 -27 144.26 3.07
 1 -2 -27 146.54 3.42
 -1 2 27 151.8 3.47
 -1 2 27 158.71 3.29
 1 -2 -27 152.07 3.6
 1 2 -27 156.94 3.12
 -1 -2 27 154 3.37
 -1 -2 25 25.47 1.35
 1 2 -25 26.32 1.26
 -1 2 25 26.08 1.38
 -1 2 25 25.16 1.32
 -1 2 25 25.95 1.39
 1 -2 -25 26.24 1.46
 1 2 -25 25.78 1.28
 1 -2 -25 26.15 1.41
 -1 -2 25 26.66 1.38
 -1 2 23 154.86 3.13
 1 -2 -23 150.5 3.2
 -1 2 23 155.88 3.21
 -1 -2 23 152.04 3.13
 1 -2 -23 152.04 2.93
 1 2 -23 150.69 2.81
 1 2 -23 159.32 2.67
 1 2 -23 151.66 2.86
 1 -2 -23 148.52 3.26
 -1 -2 23 145.59 3.01
 1 -2 -21 124.77 2.57
 -1 2 21 125.19 2.66
 1 2 -21 126.4 2.48
 -1 2 21 127.81 2.77
 -1 -2 21 127.48 2.75
 1 2 -21 128.22 2.32
 1 2 -21 128.91 2.48
 -1 -2 21 125.41 2.64
 1 -2 -21 122.56 2.84
 1 -2 -21 120.85 2.78
 1 2 -19 600.1 5.08
 1 -2 -19 579.57 5.79
 -1 -2 19 585.48 5.38
 -1 2 19 592.04 5.72
 1 -2 -19 585.04 5.89
 1 -2 -19 590.88 5.39
 1 2 -19 589 5.08
 -1 2 19 596.56 5.41
 -1 -2 19 587.01 5.69
 1 2 -17 778.65 5.37
 -1 2 17 776.51 6.23
 1 -2 -17 776.64 6.48
 -1 2 17 782.86 5.99
 -1 -2 17 779.77 6.3
 1 2 -17 783.54 5.64
 -1 -2 17 772.16 5.82
 1 -2 -17 740.33 10.93
 1 2 -17 774.01 5.5
 -1 2 17 761.55 5.76
 -1 -2 17 739.36 10.66
 1 -2 -17 777.42 5.99
 1 -2 -17 774.23 6.38
 1 2 -17 784.41 5.62
 -1 -2 15 242.55 2.88
 -1 2 15 235.64 3.29
 1 -2 -15 232.91 6.03
 1 -2 -15 238.97 3.46
 -1 -2 15 246.15 3.39
 -1 2 15 237.03 3.19
 -1 -2 15 238.68 3.06
 -1 2 15 235.62 6.35
 1 -2 -15 237.55 5.98
 1 2 -15 240.15 3.02
 1 2 -15 239.43 2.93
 1 -2 -15 237.97 3.22
 -1 -2 15 238.22 5.58
 1 2 -15 241.62 2.93
 -1 2 15 234.6 2.97
 1 -2 -15 232.88 3.39
 1 -2 -13 194.12 5.12
 -1 2 13 203.81 2.9
 1 -2 -13 201.1 5.38
 1 2 -13 203.46 2.58
 1 -2 -13 199.22 3.03
 1 -2 -13 206.69 3.1
 -1 -2 13 207.82 2.99
 1 2 -13 201.98 2.69
 -1 -2 13 199.62 2.27
 -1 2 13 200.6 2.82
 -1 2 13 202.24 5.42
 -1 -2 13 191.31 4.6
 -1 -2 13 201.14 2.59
 1 -2 -13 209.3 2.94
 -1 -2 11 338.17 3.01
 1 2 -11 341.16 3.24
 -1 2 11 347.12 3.57
 1 2 -11 333.53 3.37
 -1 2 11 341.32 6.46
 1 -2 -11 336.6 3.73
 -1 -2 11 343.43 3.34
 1 2 -11 337.21 7.76
 1 -2 -11 348.29 3.86
 -1 2 11 340.26 3.57
 1 -2 -11 351 6.88
 -1 -2 11 337.34 5.56
 1 -2 -11 348.37 3.7
 -1 -2 11 347.16 3.7
 -1 -2 9 215.84 4
 -1 -2 9 220.63 2.46
 1 2 -9 214 2.29
 -1 -2 9 217.8 2.78
 -1 2 9 215.07 2.71
 -1 -2 9 222.01 2.69
 1 -2 -9 220.33 5.36
 1 2 -9 214.46 4.2
 1 2 -9 212.88 5.91
 1 2 -9 220.07 2.61
 -1 2 9 224.76 2.72
 1 2 -9 217.89 2.56
 1 -2 -9 216.96 2.89
 1 -2 -9 227.2 2.93
 -1 2 9 216.33 4.69
 1 -2 -9 221.25 2.96
 1 -2 -7 656.05 9.15
 1 2 -7 647.1 4.03
 -1 2 7 638.28 4.45
 1 2 -7 643.69 9.78
 -1 2 7 638.65 7.21
 -1 -2 7 648.76 4.54
 -1 -2 7 647.33 4.26
 -1 -2 7 653.05 4.58
 1 -2 -7 648.49 4.88
 1 2 -7 636.08 4.37
 1 2 -7 618.1 7.49
 -1 -2 7 636.97 6.14
 1 2 -7 650.08 4.48
 -1 -2 5 61.5 1.34
 -1 2 5 58.58 2.67
 1 2 -5 58.13 2.43
 -1 -2 5 62.88 1.34
 -1 2 5 58.14 1.91
 1 2 -5 57.68 1.65
 1 -2 -5 63.88 2.84
 1 2 -5 59.74 1.36
 1 2 -5 59.97 2.87
 1 2 -3 2320.71 16.96
 1 2 -3 2408.66 15.91
 1 -2 -3 2406.6 17.43
 -1 2 3 2407.84 10.15
 1 2 -3 2354.93 9.71
 -1 -2 3 2390.14 8.38
 -1 2 3 2344.73 17.04
 1 -2 -1 256.91 3.79
 -1 -2 1 264.86 5.29
 -1 2 1 244.57 2.65
 1 2 -1 241.22 3.19
 1 -2 -1 240.6 2.86
 1 2 -1 242.5 5.21
 1 2 -1 250.49 5.34
 -1 2 1 241.46 5.56
 1 2 1 760.45 6.32
 -1 -2 -1 798.17 8.71
 1 -2 1 793.22 6.34
 1 2 1 787.52 4.47
 1 -2 1 790.71 5.1
 1 2 1 785.63 9.75
 1 2 1 758.78 8.69
 -1 2 -1 763.32 10.07
 1 -2 3 224.39 2.68
 -1 -2 -3 240.61 4.57
 -1 -2 -3 228.89 2.75
 1 -2 3 240.02 3.57
 -1 2 -3 232.41 5.72
 1 -2 3 229.29 1.91
 1 2 3 225.06 4.53
 -1 -2 -3 223.38 2.56
 1 2 3 231.22 2.53
 -1 -2 -3 235.38 2.94
 -1 -2 -5 356.98 3.46
 -1 2 -5 340.72 7.14
 -1 2 -5 330.71 4.73
 -1 2 -5 344.93 3.16
 1 2 5 346.47 5.3
 1 2 5 338.8 3.17
 -1 -2 -5 352.98 3.39
 -1 -2 -5 359.58 5.36
 -1 -2 -5 357.34 3.5
 1 -2 5 352.06 3.28
 -1 -2 -5 352.45 4.42
 -1 -2 -7 60.73 1.48
 1 -2 7 60.55 3.03
 1 -2 7 62.02 1.36
 1 2 7 60.35 2.96
 -1 2 -7 57.51 3.06
 1 2 7 56.17 1.36
 -1 2 -7 60.88 1.38
 1 2 7 56.7 1.16
 -1 -2 -7 60.59 1.47
 1 2 7 56.53 2.05
 -1 -2 -7 59.31 2.12
 -1 2 -7 57.96 2.17
 1 -2 9 399.19 3.37
 1 2 9 399.42 3.29
 -1 -2 -9 402.05 3.93
 -1 2 -9 389.2 3.28
 -1 2 -9 396.36 3.53
 -1 2 -9 393.31 6.12
 1 -2 9 408.61 5.93
 1 2 9 391.79 3.69
 -1 2 -9 405.2 8.4
 1 -2 9 391.07 4.14
 1 2 9 421.26 7.96
 -1 -2 -9 402.77 3.98
 -1 -2 -9 406.11 5.4
 -1 -2 -9 407.93 3.87
 1 -2 9 416.86 8.23
 1 -2 11 42.93 1.43
 1 2 11 39.54 1.24
 1 2 11 42.33 1.16
 1 -2 11 40.93 1.08
 -1 2 -11 41.18 1.22
 -1 2 -11 39.97 1.07
 1 -2 11 41.82 1.3
 1 2 11 40.03 2.56
 -1 2 -11 40.02 2.13
 -1 -2 -11 42.22 1.33
 -1 -2 -11 43.19 1.39
 1 -2 11 43.61 2.77
 -1 -2 -11 40.73 1.69
 1 -2 11 40.37 2.07
 -1 2 -11 40.44 1.17
 -1 -2 -11 42.83 1.29
 1 2 11 42.43 1.19
 -1 2 -13 821.01 5.53
 1 2 13 813.72 6.04
 1 -2 13 786.69 4.58
 1 -2 13 820.26 6.06
 1 -2 13 822.95 6.45
 1 -2 13 813.69 9.95
 1 2 13 843.75 11.77
 -1 -2 -13 805.01 5.97
 -1 2 -13 772.58 10.09
 -1 2 -13 800.5 5.27
 -1 -2 -13 797.34 6.14
 -1 -2 -13 827.88 5.74
 -1 2 -13 805.6 4.87
 1 2 13 798.81 5.48
 1 -2 15 140.87 4.32
 1 2 15 146.83 2.69
 1 2 15 147.38 5.05
 -1 2 -15 148.54 2.37
 1 2 15 143.69 2.48
 1 -2 15 146.16 2.85
 -1 2 -15 145.7 2.1
 1 -2 15 149.17 2.76
 1 -2 15 147.43 4.62
 1 2 15 144.9 2.61
 -1 2 -15 143.46 2.41
 -1 -2 -15 148.42 2.67
 -1 -2 -15 145.15 2.77
 1 -2 15 145.17 2.76
 1 -2 15 143.56 2.21
 -1 2 -15 135.76 4.54
 -1 -2 -15 149.52 2.51
 -1 2 -17 105.34 2.09
 1 2 17 105.26 2.4
 -1 2 -17 106.16 1.78
 -1 -2 -17 105.97 2.17
 -1 2 -17 103.42 1.97
 1 -2 17 105.88 2.05
 -1 2 -17 96.6 4.14
 1 -2 17 97.29 3.89
 -1 2 -17 102.72 1.81
 1 2 17 104.2 4.35
 -1 -2 -17 100.59 2.39
 1 2 17 105.28 2.31
 -1 2 -17 107.9 2.17
 1 -2 17 102.62 2.4
 1 -2 17 104.87 2.47
 1 2 17 103.48 2.22
 -1 -2 -17 104.67 2.35
 1 -2 19 426.81 4.41
 -1 2 -19 446.14 3.69
 -1 2 -19 437.85 4.55
 -1 2 -19 427.27 3.83
 1 -2 19 429.29 5.21
 1 2 19 438.58 5.03
 -1 -2 -19 420.75 5.16
 1 2 19 439.25 4.9
 -1 -2 -19 431.46 4.94
 1 -2 19 432.21 5.13
 -1 2 -19 434.73 4.19
 1 2 19 425.39 4.78
 1 -2 21 91.21 2.42
 1 2 21 94.3 2.35
 -1 2 -21 94.08 2.04
 -1 2 -21 91.81 2.17
 -1 -2 -21 90.02 2.36
 1 2 21 89.83 2.44
 1 2 21 91.84 2.35
 -1 -2 -21 87.74 2.46
 1 -2 21 89.96 2.17
 -1 2 -21 90.36 2.19
 1 -2 21 87.22 2.52
 -1 2 -21 90.39 1.83
 -1 -2 -23 199.41 3.82
 1 -2 23 197.62 3.41
 -1 2 -23 190.61 3.29
 1 2 23 198.38 3.63
 1 2 23 208.49 3.78
 -1 -2 -23 200.78 3.68
 -1 2 -23 199.64 3.39
 1 2 23 210.52 3.59
 -1 2 -23 192.89 2.79
 1 -2 23 195.07 3.68
 -1 2 -23 200.06 3.09
 1 -2 25 156.03 3.36
 -1 2 -25 153.24 2.85
 -1 -2 -25 154.71 3.36
 1 2 25 151.71 3.36
 -1 2 -25 154.68 3.14
 1 2 25 158.27 3.2
 -1 -2 -25 148.89 3.46
 1 2 25 149.34 3.43
 1 -2 25 153.69 3.2
 1 2 27 16.8 1.2
 1 2 27 18.62 1.16
 1 -2 27 16.33 1.17
 -1 -2 -27 16.97 1.26
 1 2 27 15.76 1.21
 -1 -2 -27 17.72 1.22
 1 -2 27 16.73 1.15
 -1 2 -27 17.5 1.05
 -1 2 -27 15.98 1.13
 1 2 29 38.08 1.83
 -1 -2 -29 40.19 1.88
 1 -2 29 36.16 1.74
 -1 -2 -29 40.73 1.96
 1 2 29 39.02 1.91
 1 -2 29 38.87 1.78
 -1 2 -29 37.54 1.72
 1 2 29 41.61 1.75
 -1 2 -29 39.96 1.58
 -1 -2 -31 5.68 0.78
 -1 2 -31 4.41 0.72
 1 -2 31 5.01 0.71
 1 2 31 4.56 0.63
 -1 2 -31 5.42 0.66
 1 -2 31 5.52 0.75
 1 2 31 5.2 0.76
 -1 2 -31 5.53 0.75
 1 2 31 4.36 0.72
 -1 -2 -31 4.48 0.75
 -1 -2 -33 40.63 2.09
 1 2 33 38.65 2.1
 1 2 33 35.78 1.92
 1 -2 33 36.66 1.93
 1 -2 33 38.73 1.87
 -1 2 -33 38.94 1.71
 -1 -2 -33 39.19 1.99
 -1 2 -33 42.33 1.9
 1 2 35 6.09 0.81
 -1 -2 -35 9.16 1.05
 -1 2 -35 8.53 0.95
 -1 -2 -35 7.88 0.99
 1 2 35 8.65 1.12
 1 -2 35 7.71 1.12
 1 -2 35 7.61 0.9
 1 -2 35 7.29 0.94
 1 -2 37 130.4 3.77
 -1 -2 -37 127.91 3.83
 1 2 37 135.51 4.06
 -1 2 -37 142.27 4.35
 -1 -2 -37 128.2 4.39
 -1 -2 -37 130.92 3.81
 -1 2 -37 136.23 3.59
 -1 -2 -37 133.38 4.3
 -1 2 -37 130.01 3.66
 -1 -2 -37 132.64 4.41
 1 -2 37 129.97 4.32
 1 2 37 133.73 4.39
 1 2 37 130.92 4.24
 -1 -2 -39 4.32 1
 -1 2 -39 3.77 0.94
 1 -2 39 4.49 0.79
 -1 2 -39 3.06 0.66
 1 2 39 3.72 0.88
 1 2 39 3.71 0.83
 -1 -2 -39 4.23 0.79
 1 2 39 3.33 0.78
 -1 -2 -39 3.61 0.89
 -1 2 -39 3.9 0.84
 -1 2 -39 5.58 1.08
 1 -2 39 3.06 0.88
 -1 2 -41 33.88 2.21
 -1 2 -41 31.24 1.9
 1 2 41 29.76 2.05
 -1 2 -41 32.83 2.18
 -1 2 -41 34.36 2.17
 1 2 41 30.63 2.16
 -1 -2 -41 33.2 2.21
 -1 -2 -41 30.72 2.26
 1 2 41 29.84 2.11
 1 -2 41 29.72 2.14
 1 2 41 30.54 2.33
 1 -2 43 11.86 1.27
 -1 2 -43 15.22 1.53
 -1 -2 -43 14.65 1.59
 -1 2 -43 13.93 1.53
 1 2 43 12.92 1.55
 1 -2 43 13.35 1.51
 -1 2 -43 12.27 1.27
 1 2 43 13.58 1.46
 1 2 43 12.18 1.4
 -1 2 -43 14.14 1.5
 1 2 43 13.62 1.43
 -1 -2 -43 13.07 1.43
 1 -2 45 5.51 1.03
 -1 2 -45 5.79 1.01
 -1 -2 -45 5.33 1.09
 -1 2 -45 6.43 1.13
 1 -2 45 4.6 0.84
 -1 2 -45 3.59 0.92
 1 2 45 4.31 0.91
 -1 2 -45 4.86 1.11
 1 2 45 4.55 1.05
 -1 -2 -45 5.72 1.03
 -1 2 -45 5.86 0.99
 1 -2 47 14.97 1.49
 1 -2 47 15.02 1.49
 -1 -2 -47 16.38 1.65
 -1 2 -47 12.32 1.25
 1 2 47 13.69 1.46
 -1 2 -47 17.46 1.7
 -1 -2 -47 13.97 1.4
 1 2 47 14.36 1.53
 -1 2 -47 13.97 1.41
 -1 2 -47 14.28 1.5
 1 -2 47 13.93 1.34
 -1 2 -47 14.36 1.34
 -1 -2 -49 14.65 1.5
 1 2 49 15.55 1.51
 -1 2 -49 15.1 1.49
 -1 2 -49 12.35 1.3
 1 -2 49 13.4 1.35
 1 2 49 13.68 1.38
 1 -2 49 14.43 1.4
 1 -2 51 3.28 0.72
 1 2 51 2.52 0.66
 -1 2 -51 3.67 0.74
 -1 2 -51 3.36 0.87
 1 -2 51 4.07 0.79
 1 2 51 1.84 0.59
 -1 -2 -51 3.99 0.81
 -1 2 -53 1.85 0.66
 1 2 53 1.58 0.47
 1 -2 53 0.41 0.37
 -1 -2 -53 1.88 0.6
 -1 2 -53 2.48 0.61
 1 -2 53 2.11 0.56
 1 2 53 1.85 0.56
 -1 -2 -55 0.21 0.38
 1 -2 55 -0.35 0.32
 -1 2 -55 -0.05 0.35
 1 2 55 0.74 0.37
 1 -2 55 -0.01 0.3
 -1 2 -55 -0.25 0.5
 1 2 55 -0.08 0.32
 -1 2 -57 -0.18 0.46
 -1 3 56 0.72 0.36
 1 -3 -56 2.03 0.5
 1 -3 -54 0.63 0.47
 -1 -3 54 -0.36 0.36
 -1 3 54 -0.19 0.39
 1 -3 -54 -0.3 0.33
 1 3 -54 -0.18 0.36
 1 3 -54 0.48 0.42
 1 3 -54 -0.18 0.4
 1 3 -52 2.34 0.56
 1 -3 -52 3.04 0.74
 -1 -3 52 2.95 0.66
 1 -3 -52 2.76 0.57
 -1 3 52 2.74 0.69
 1 3 -52 2.56 0.65
 1 3 -52 2.64 0.69
 -1 -3 52 3.43 0.63
 1 3 -50 9.54 1.06
 -1 3 50 9.88 1.19
 -1 -3 50 6.14 0.75
 1 3 -50 7.84 0.98
 1 -3 -50 8.45 1.02
 1 -3 -50 7.93 1.15
 1 3 -50 6.38 0.82
 -1 -3 50 8.5 0.97
 1 3 -50 9 1.12
 1 3 -50 8.31 1.07
 -1 -3 50 8.58 1.07
 1 3 -48 5.4 0.87
 1 3 -48 6.81 1.06
 1 -3 -48 5.86 1.06
 1 3 -48 6.75 0.99
 1 3 -48 5.57 0.9
 -1 -3 48 6.53 0.9
 1 3 -48 6.7 1.04
 -1 -3 48 7.28 1.01
 -1 3 48 8.02 1.16
 -1 -3 48 6.3 0.99
 1 -3 -48 5.16 0.92
 1 3 -46 13.39 1.34
 -1 -3 46 11.4 1.29
 -1 -3 46 13.44 1.45
 1 3 -46 15.03 1.36
 1 -3 -46 12.23 1.52
 -1 -3 46 11.49 1.14
 -1 3 46 14.47 1.57
 1 3 -46 13.63 1.47
 1 -3 -46 12.11 1.36
 1 3 -46 12.83 1.38
 1 3 -44 17.07 1.46
 -1 -3 44 15.97 1.38
 -1 3 44 18.39 1.81
 1 3 -44 16.98 1.64
 1 -3 -44 17.21 1.78
 -1 3 44 18.76 1.5
 1 -3 -44 16.54 1.58
 -1 -3 44 15.03 1.54
 1 3 -44 18.21 1.64
 -1 -3 44 16.48 1.55
 -1 -3 42 4.39 0.93
 -1 3 42 4.65 1.02
 1 3 -42 7.13 1.23
 1 3 -42 4.28 1.04
 1 -3 -42 4.66 1
 1 3 -42 5.43 0.97
 1 -3 -42 4.72 1.12
 -1 -3 42 4.65 0.87
 -1 -3 42 5.04 0.98
 -1 3 40 20.89 1.79
 -1 3 40 20.46 1.91
 1 -3 -40 21.59 1.84
 -1 -3 40 21.5 1.85
 1 3 -40 21.57 1.86
 1 3 -40 21.69 1.61
 -1 -3 40 22.8 1.79
 -1 -3 40 23.66 1.72
 1 -3 -40 20.89 2
 -1 -3 40 20.56 1.77
 1 -3 -40 20.45 1.7
 -1 -3 38 12.84 1.5
 -1 3 38 15.01 1.67
 -1 3 38 14.55 1.48
 1 -3 -38 13.94 1.6
 1 3 -38 15.53 1.4
 1 3 -38 15.23 1.29
 -1 -3 38 15.19 1.31
 -1 -3 38 15.5 1.55
 1 -3 -38 15.82 1.6
 -1 -3 38 16.09 1.43
 1 -3 -38 16.96 1.54
 1 3 -38 16.73 1.66
 -1 -3 38 15.15 1.52
 1 3 -38 15.87 1.27
 1 -3 -36 12.92 1.58
 1 3 -36 15.8 1.52
 1 -3 -36 14.47 1.54
 1 3 -36 14.73 1.27
 1 -3 -36 13.8 1.37
 -1 -3 36 12.02 1.4
 -1 -3 36 12.12 1.34
 1 3 -36 14.17 1.21
 -1 3 36 13.51 1.21
 -1 -3 36 15.29 1.41
 -1 3 36 12.43 1.39
 -1 -3 36 14.24 1.26
 -1 3 36 15.32 1.63
 -1 3 34 28.84 1.96
 1 -3 -34 30.56 2.12
 -1 3 34 30.48 1.78
 1 -3 -34 30.42 2.2
 1 -3 -34 30.41 2
 -1 -3 34 29.23 2.09
 -1 -3 34 30 1.81
 -1 -3 34 31.83 1.9
 -1 -3 34 32.51 2.12
 1 3 -34 32.79 1.73
 -1 3 34 32.42 2.26
 1 3 -32 27.1 1.58
 1 3 -32 23.8 1.53
 1 -3 -32 24.28 1.67
 -1 3 32 26.34 1.64
 -1 -3 32 26.63 1.65
 1 -3 -32 25.25 1.76
 1 3 -30 1.72 0.53
 1 3 -30 1.2 0.5
 -1 3 30 0.72 0.38
 -1 -3 30 0.71 0.39
 1 -3 -30 0.7 0.48
 1 -3 -30 0.29 0.39
 1 3 -28 10.18 0.95
 1 3 -28 11.03 0.89
 1 -3 -28 9.73 1.04
 1 3 -28 10.93 0.97
 -1 -3 28 10.46 1.02
 1 -3 -28 9.46 1.06
 -1 3 28 10.18 0.97
 1 3 -26 39.6 1.7
 1 3 -26 34.93 1.61
 -1 3 26 35.69 1.75
 1 -3 -26 36.41 1.88
 -1 -3 26 35.62 1.78
 1 3 -26 37.65 1.55
 1 -3 -26 36.05 1.91
 1 3 -24 18.29 1.14
 1 3 -24 20.64 1.2
 1 -3 -24 18.87 1.35
 -1 3 24 19 1.26
 -1 3 24 16.41 1.23
 1 3 -24 20.38 1.13
 1 3 -24 17.89 1.05
 -1 -3 24 18.55 1.27
 1 -3 -24 19.3 1.35
 1 3 -22 71.24 2.17
 -1 3 22 72.04 2.38
 1 3 -22 70.2 1.98
 1 3 -22 68.26 2.08
 -1 3 22 72.58 2.4
 1 3 -22 70.45 2.12
 -1 -3 22 71.12 2.34
 1 3 -22 72.59 2.05
 1 -3 -22 72.85 2.46
 1 -3 -22 68.68 2.45
 1 3 -20 202.09 3.28
 1 -3 -20 200.27 3.97
 1 -3 -20 195.3 3.99
 -1 -3 20 213 3.9
 1 3 -20 208.56 3.46
 1 3 -20 212.21 3.58
 1 3 -20 225.33 3.52
 1 3 -20 215.92 3.55
 1 -3 -20 203.86 3.72
 -1 3 20 206.85 3.87
 -1 3 20 203.31 3.87
 -1 -3 18 422.31 4.6
 1 -3 -18 428.7 5.56
 -1 3 18 433.03 5.36
 -1 -3 18 421.38 5.33
 1 -3 -18 413.8 5.59
 1 3 -18 431.67 4.97
 1 3 -18 429.39 4.8
 1 -3 -18 425.65 5.28
 1 3 -16 485.15 4.95
 1 -3 -16 486.24 5.52
 -1 3 16 490.4 5.49
 1 3 -16 461.31 5.04
 1 -3 -16 487.33 5.75
 -1 -3 16 466.51 4.8
 -1 -3 16 470.35 5.42
 1 -3 -16 476.86 5.78
 1 3 -14 165.6 2.96
 -1 -3 14 158.41 3.04
 -1 3 14 165.4 3.07
 1 -3 -14 171.55 3.24
 1 -3 -14 166.25 3.25
 1 3 -14 159.81 2.38
 -1 -3 14 158.39 2.8
 1 -3 -14 171.6 3.36
 1 3 -14 162.78 2.81
 1 3 -12 549.23 5.03
 1 3 -12 568.44 5.2
 -1 3 12 539.47 5.29
 1 3 -12 556.09 5.31
 -1 -3 12 556.22 5.21
 -1 -3 12 563.4 5.52
 1 -3 -12 555.68 5.71
 1 -3 -10 199.06 3.52
 -1 -3 10 205.21 3.2
 1 -3 -10 207.05 3.46
 -1 3 10 199.3 3.05
 -1 -3 10 201.89 3.13
 1 3 -10 203.45 3.18
 1 3 -10 201.56 3.14
 1 3 -10 204.1 2.87
 1 3 -8 525.01 5
 1 3 -8 533.7 4.7
 1 -3 -8 530.92 5.6
 -1 3 8 529.29 4.73
 -1 -3 8 539.97 4.79
 1 3 -8 524.36 5.08
 -1 -3 8 526.31 4.95
 1 -3 -8 528.41 5.48
 -1 -3 8 528.13 5.09
 1 3 -6 53.81 1.64
 1 3 -6 50.88 1.48
 1 -3 -6 49.08 1.69
 -1 3 6 53.78 1.64
 -1 -3 6 49.85 1.46
 -1 -3 6 49.41 1.57
 -1 -3 6 51.92 1.53
 1 3 -6 52.54 1.6
 -1 3 6 47.98 1.37
 1 3 -6 52.26 1.22
 1 3 -4 238.2 6.23
 -1 -3 4 231.83 3.22
 1 3 -4 232.3 3.22
 -1 3 4 237.79 3.37
 1 3 -4 223.62 2.6
 -1 3 4 222.22 2.74
 -1 -3 4 233.06 3.01
 1 3 -4 233.86 3.4
 -1 3 4 239.7 3.32
 1 3 -4 233.8 2.66
 1 -3 -4 233.03 3.58
 -1 -3 4 227.42 3.36
 -1 3 2 20.87 1
 -1 -3 2 20.55 1.92
 -1 -3 2 20.26 0.86
 1 3 -2 20.81 0.84
 1 -3 -2 20.01 1.06
 -1 -3 2 20.15 1.02
 -1 3 2 20.66 1
 1 3 -2 21.09 0.86
 1 3 -2 19.27 1.94
 1 3 -2 21.24 1.95
 -1 -3 0 264.93 2.86
 1 -3 0 263.9 3.71
 1 3 0 267.33 6.94
 1 3 0 262.09 3.11
 1 3 0 254.87 6.7
 1 3 0 261.65 3.01
 -1 3 0 263.6 3.49
 -1 -3 0 269.33 6.68
 -1 3 0 262.41 3.48
 1 -3 0 267.84 3.44
 -1 -3 0 258.3 3.62
 -1 3 0 263.17 3.47
 -1 3 -2 303.74 3.74
 1 3 2 299.9 3.46
 -1 3 -2 302.01 3.73
 -1 -3 -2 294.59 6.79
 1 -3 2 311.01 3.84
 1 3 2 308.27 7.62
 -1 -3 -2 307.44 3.58
 1 3 2 289.88 6.92
 -1 -3 -2 304.41 3.94
 1 -3 2 296.96 3.88
 -1 3 -2 302.14 3.7
 1 3 2 295.51 3.33
 1 3 2 299.31 3.24
 -1 3 -4 1292.57 7.74
 -1 3 -4 1297.3 7.78
 1 3 4 1268.18 7.13
 1 3 4 1341.52 16.13
 1 3 4 1282.99 7.09
 -1 -3 -4 1308.05 7.67
 1 -3 4 1314.89 8.17
 1 3 4 1271.14 7.44
 -1 -3 -4 1278.71 13.75
 1 -3 4 1284.77 7.96
 1 3 4 1274.05 13.9
 -1 3 -4 1305.43 7.66
 -1 -3 -4 1328.83 8.32
 -1 -3 -6 1980.48 16.64
 -1 3 -6 2012.19 9.5
 1 -3 6 2000.78 9.73
 1 3 6 1974.21 9.59
 1 3 6 1959.92 16.65
 -1 -3 -6 1990.51 9.84
 -1 3 -6 1990.55 9.66
 1 -3 6 1967.62 10.39
 1 3 6 2011.12 9.24
 -1 -3 -6 1991.49 10.29
 1 3 6 1979.72 9.23
 1 -3 8 20.28 1.16
 -1 3 -8 17.88 0.97
 1 3 8 19.28 0.98
 1 -3 8 17.52 0.93
 1 3 8 18.18 2.04
 -1 -3 -8 19.63 1.07
 -1 -3 -8 19.94 1.08
 1 3 8 17.49 0.93
 1 3 8 17.69 0.98
 1 3 10 1299.58 17.04
 1 -3 10 1262.09 8.84
 -1 -3 -10 1270.58 8.45
 -1 3 -10 1267.09 7.23
 -1 -3 -10 1277.3 8.44
 1 3 10 1260 8.2
 1 3 10 1270 8.08
 -1 3 -12 921.49 6.18
 -1 -3 -12 936.41 7.55
 1 -3 12 909.7 7.41
 -1 3 -12 914.17 6.75
 1 3 12 930.67 7.3
 1 3 12 916.09 7.13
 -1 -3 -12 937.35 7.39
 1 -3 12 912.13 6.36
 1 3 14 44.53 3.31
 1 3 14 42.12 1.61
 -1 3 -14 46.84 1.43
 -1 3 -14 46.26 1.57
 1 3 14 43.18 1.64
 -1 3 -14 44.17 1.57
 -1 -3 -14 43.79 1.72
 -1 -3 -14 43.81 1.64
 1 -3 14 42.88 1.39
 1 -3 14 44.82 1.73
 -1 -3 -16 128.39 3.03
 -1 3 -16 129.15 2.65
 1 -3 16 130.13 3.03
 -1 -3 -16 131.49 2.86
 1 3 16 127.35 2.89
 1 3 16 126.58 2.53
 -1 3 -16 128.22 2.35
 1 3 16 129.23 2.9
 -1 3 -16 127.66 2.66
 -1 3 -16 131.29 2.72
 -1 3 -18 180.07 3.19
 1 3 18 176.26 3.16
 -1 -3 -18 176.99 3.68
 -1 -3 -18 173.23 3.35
 1 -3 18 174.66 3.61
 -1 3 -18 176.6 3.25
 -1 3 -18 177.62 3.21
 1 3 18 170.65 3.49
 -1 3 -18 172.24 2.77
 1 3 18 180.9 3.54
 1 3 20 62.22 2.17
 -1 -3 -20 58.65 2.14
 -1 3 -20 63.54 2.02
 -1 3 -20 62.51 1.86
 -1 -3 -20 58.44 2.23
 1 3 20 59.08 1.96
 -1 3 -20 63.76 2
 -1 3 -20 62.49 1.7
 -1 3 -20 61.1 1.94
 1 3 20 60.29 2.17
 1 -3 20 63.35 2.24
 -1 -3 -20 59.67 2.01
 1 3 22 11.61 0.98
 -1 -3 -22 11.48 1.03
 1 -3 22 12.39 1.06
 1 3 22 12.35 0.96
 -1 -3 -22 12.44 1.11
 1 3 22 10.48 0.97
 -1 3 -22 12.74 0.99
 -1 3 -22 12.42 0.95
 -1 3 -22 11.52 0.86
 -1 3 -24 18.98 1.12
 1 3 24 20.07 1.31
 -1 -3 -24 18.08 1.29
 1 3 24 17.7 1.28
 -1 3 -24 19.36 1.21
 -1 3 -24 17.74 1.18
 1 3 24 18.78 1.22
 1 -3 24 18.81 1.32
 -1 -3 -24 17.54 1.33
 -1 3 -26 35.64 1.7
 1 -3 26 36.04 1.87
 1 3 26 34.74 1.74
 1 3 26 33.1 1.69
 -1 -3 -26 34.12 1.82
 -1 -3 -26 34.49 1.9
 -1 3 -26 35.38 1.64
 1 3 26 34.96 1.83
 -1 3 -26 37.23 1.6
 1 -3 28 2.85 0.64
 1 3 28 2.41 0.52
 1 3 28 2.31 0.53
 -1 3 -28 2.51 0.61
 -1 3 -28 2.87 0.54
 -1 -3 -28 2.8 0.62
 -1 -3 -28 2.26 0.59
 1 3 28 1.64 0.48
 1 3 30 51.31 2.36
 1 3 30 53.36 2.26
 1 -3 30 49.49 2.24
 -1 -3 -30 50.46 2.32
 1 3 30 50.44 2.25
 -1 3 -30 52.5 1.98
 -1 -3 -30 50.51 2.41
 -1 3 -30 53.72 2.23
 -1 -3 -32 53.93 2.45
 1 -3 32 54.01 2.74
 -1 -3 -32 50.67 2.48
 -1 3 -32 54.29 2.09
 1 3 32 55.53 2.48
 1 -3 32 56.16 2.41
 -1 3 -32 51.56 2.26
 1 3 32 54.29 2.47
 1 -3 34 103.55 3.79
 -1 3 -34 102.05 2.9
 1 3 34 102.64 3.44
 -1 -3 -34 100.45 3.41
 -1 3 -34 103.9 3.21
 1 -3 34 105.23 3.91
 -1 3 -34 106.68 3.17
 -1 -3 -34 95.7 3.76
 1 3 34 103.54 3.49
 -1 -3 -34 101.83 3.92
 -1 -3 -34 105.47 3.6
 1 -3 34 100.6 3.29
 -1 3 -34 107.11 3.3
 -1 3 -36 9.05 1.31
 1 -3 36 8.31 1.19
 -1 3 -36 8.74 1.01
 -1 -3 -36 6.88 1.21
 -1 -3 -36 7.96 1.23
 1 -3 36 9.35 1.23
 1 -3 36 7.74 0.97
 1 3 36 8.04 1.04
 -1 -3 -36 9.47 1.12
 -1 3 -36 8.11 0.88
 1 3 36 8.93 1
 -1 -3 -36 9.27 1.14
 -1 3 -36 8.81 1.05
 -1 3 -36 9.11 1.15
 1 -3 38 29.88 1.81
 -1 -3 -38 32.03 2.34
 -1 3 -38 39.35 2.4
 1 -3 38 32.77 2.3
 -1 3 -38 33.48 1.92
 -1 3 -38 34.46 1.9
 -1 -3 -38 32.33 2.28
 1 3 38 33.12 2.17
 -1 3 -38 36.08 2.01
 1 3 38 31.4 2.01
 -1 -3 -38 29.46 2
 1 -3 38 33.21 2.16
 -1 3 -40 23.72 1.96
 -1 -3 -40 23.52 2.01
 -1 3 -40 24.75 1.74
 -1 -3 -40 23.56 1.93
 1 3 40 22.84 1.81
 1 3 40 23 1.77
 1 -3 40 21.92 1.93
 1 3 40 26.25 2.15
 -1 -3 -42 16.78 1.6
 1 3 42 15.2 1.51
 1 -3 42 15.22 1.58
 -1 3 -42 16.87 1.44
 -1 3 -42 17.33 1.68
 -1 -3 -42 15.45 1.63
 1 3 42 17.41 1.77
 -1 3 -42 17.9 1.62
 -1 -3 -44 7.71 1.21
 -1 3 -44 8.19 1.05
 1 3 44 9.53 1.33
 1 3 44 9.76 1.19
 -1 3 -44 8.99 1.24
 -1 3 -44 8.75 1.16
 -1 3 -44 8.26 1.12
 1 -3 44 8.49 1.24
 -1 -3 -44 7.73 1.12
 -1 3 -46 3.05 0.74
 1 3 46 3.99 0.92
 -1 3 -46 2.43 0.62
 -1 3 -46 2.45 0.75
 1 -3 46 3.08 0.82
 -1 3 -46 2.97 0.89
 -1 -3 -46 2.79 0.65
 -1 3 -46 2.58 0.74
 1 3 46 2.61 0.67
 -1 -3 -46 3.45 0.83
 -1 3 -48 2.33 0.58
 -1 3 -48 3.25 0.72
 -1 3 -48 3.61 0.76
 1 -3 48 3.33 0.76
 -1 -3 -48 2.65 0.76
 1 3 48 3.13 0.78
 -1 3 -48 2.5 0.73
 1 -3 50 0.21 0.4
 -1 -3 -50 -0.15 0.54
 1 3 50 0.25 0.53
 -1 3 -50 1.14 0.65
 -1 3 -50 -0.06 0.45
 -1 -3 -52 2.15 0.59
 -1 3 -52 0.49 0.42
 -1 3 -52 1.95 0.6
 1 3 52 1.39 0.54
 1 -3 52 2.56 0.58
 -1 -3 -54 1.61 0.47
 1 3 54 1.47 0.44
 1 -3 54 1.45 0.42
 -1 3 -54 1.42 0.5
 -1 3 -54 2.09 0.49
 1 4 -53 0.07 0.34
 -1 4 53 0.27 0.35
 1 4 -51 1.38 0.51
 1 -4 -51 0.52 0.36
 -1 -4 51 0.33 0.37
 -1 4 51 1.19 0.49
 1 4 -51 -0.35 0.42
 1 4 -51 0.72 0.39
 1 4 -51 0.6 0.46
 1 -4 -51 0.72 0.31
 -1 4 49 0.67 0.48
 -1 -4 49 0.89 0.48
 -1 4 49 0.73 0.36
 1 4 -49 0.31 0.46
 1 -4 -49 0.24 0.5
 1 4 -49 1.09 0.59
 1 4 -49 1.18 0.5
 -1 -4 49 1.19 0.43
 1 4 -49 0.86 0.44
 1 -4 -49 0.63 0.44
 1 -4 -49 0.34 0.38
 1 4 -47 0.77 0.55
 1 4 -47 1.36 0.51
 -1 -4 47 1.22 0.54
 -1 -4 47 0.22 0.38
 1 -4 -47 1.4 0.53
 -1 4 47 0.71 0.47
 1 4 -47 -0.01 0.4
 1 4 -47 0.24 0.55
 1 -4 -47 -0.33 0.64
 -1 4 47 1.35 0.57
 1 4 -45 0.08 0.57
 -1 4 45 1.61 0.64
 1 4 -45 1.36 0.67
 1 4 -45 0.72 0.52
 -1 4 45 0.73 0.44
 1 -4 -45 1 0.51
 -1 -4 45 0.15 0.4
 -1 -4 45 1.77 0.68
 1 -4 -45 0.49 0.58
 -1 -4 43 3.05 0.77
 -1 4 43 2.87 0.8
 1 -4 -43 2.78 0.94
 -1 4 43 3.44 0.76
 -1 -4 43 3.07 0.72
 1 4 -43 2.55 0.81
 1 -4 -43 2.49 0.78
 -1 -4 43 3.34 0.89
 1 4 -43 3.32 0.78
 -1 -4 41 6.49 1.05
 -1 4 41 5.97 1.09
 1 4 -41 7.06 1.14
 1 -4 -41 6.96 1.09
 -1 -4 41 6.9 1.1
 1 4 -41 5.86 0.93
 -1 -4 41 6.95 0.99
 1 -4 -41 6.7 1.24
 1 -4 -39 6.12 1.08
 -1 -4 39 6.61 0.98
 1 4 -39 6.36 1.13
 -1 4 39 6.03 0.87
 -1 -4 39 6.46 1.08
 1 -4 -39 6.16 1.2
 -1 4 39 6.57 1.16
 -1 -4 39 6.38 1.07
 1 -4 -37 21.08 1.83
 1 4 -37 23.49 1.57
 1 -4 -37 21.78 1.99
 -1 4 37 22.02 1.61
 -1 -4 37 20.43 1.78
 -1 4 37 25.37 2.04
 -1 -4 37 23.49 1.72
 -1 -4 37 22.68 1.85
 -1 -4 35 6.87 1.14
 1 4 -35 7.45 0.96
 -1 -4 35 7.81 1.14
 1 -4 -35 7.33 1.18
 -1 4 35 6.72 0.96
 -1 4 35 7.56 1.24
 1 -4 -35 6.88 1.29
 -1 -4 35 6.95 1.18
 -1 -4 33 47.32 2.36
 -1 4 33 47.57 2.34
 1 -4 -33 42.84 2.71
 1 4 -33 46.78 2.23
 -1 -4 33 48.02 2.67
 -1 -4 33 46.26 2.32
 1 -4 -33 45.01 2.64
 -1 -4 33 44.28 2.55
 1 4 -33 48.16 2.2
 -1 4 33 50.08 2.78
 1 -4 -31 1.74 0.73
 1 4 -31 1.73 0.63
 -1 -4 31 1.35 0.51
 1 4 -31 1.22 0.57
 -1 -4 31 0.89 0.56
 -1 4 31 1.2 0.49
 -1 -4 31 1.18 0.69
 -1 4 31 1.36 0.71
 -1 -4 31 1.37 0.65
 1 -4 -31 0.96 0.79
 -1 4 29 0.44 0.39
 1 4 -29 1.6 0.52
 -1 -4 29 0.88 0.59
 1 -4 -29 1.36 0.57
 1 4 -29 1.96 0.61
 -1 -4 29 0.77 0.49
 -1 4 29 1.55 0.64
 -1 -4 29 1.22 0.63
 -1 -4 29 1.11 0.51
 1 -4 -29 0.52 0.58
 1 4 -27 14.87 1.19
 1 4 -27 13.84 1.06
 -1 -4 27 12.78 1.2
 1 -4 -27 13.48 1.25
 1 4 -27 13.11 1.13
 -1 4 27 13.61 1.23
 -1 4 25 2.37 0.58
 1 4 -25 2.02 0.5
 1 4 -25 1.7 0.49
 -1 -4 25 1.75 0.54
 1 4 -25 1.29 0.45
 1 4 -25 1.84 0.45
 1 -4 -25 2.37 0.59
 -1 -4 23 0.56 0.37
 -1 4 23 0.05 0.38
 1 4 -23 0.3 0.4
 1 -4 -23 0.85 0.47
 1 4 -23 1.04 0.43
 1 4 -23 0.78 0.4
 1 4 -23 0.63 0.36
 1 4 -23 0.45 0.33
 1 4 -21 109.03 2.99
 1 4 -21 114.97 2.93
 -1 4 21 110.35 3.22
 1 4 -21 109.5 2.78
 -1 -4 21 103.15 3.03
 1 4 -21 106.91 2.86
 -1 -4 21 108.06 2.73
 1 -4 -21 107.64 3.29
 1 4 -19 55.47 2.02
 1 -4 -19 52.26 2.27
 1 4 -19 50.9 1.94
 -1 -4 19 53.2 1.9
 -1 4 19 53.27 2.19
 -1 -4 19 50.38 2.09
 1 4 -19 51 1.89
 1 4 -19 53.6 2.06
 1 4 -17 39.56 1.67
 1 4 -17 44.55 1.77
 -1 -4 17 43.7 1.89
 -1 4 17 41.06 1.9
 1 -4 -17 41.22 1.99
 -1 -4 17 42.56 1.71
 1 4 -17 44.32 1.86
 -1 4 15 95.36 2.81
 1 4 -15 99.83 2.59
 -1 -4 15 101.58 2.62
 1 -4 -15 96.11 2.99
 -1 -4 15 99.29 2.76
 1 4 -15 102.19 2.76
 -1 -4 13 88.91 2.52
 1 4 -13 95.22 2.63
 -1 4 13 92.38 2.66
 1 4 -13 89.66 2.4
 1 4 -13 97.53 2.6
 -1 4 13 94.3 2.73
 -1 -4 13 88.86 2.46
 1 -4 -13 93.11 2.87
 -1 4 11 71.87 2.3
 1 -4 -11 73.55 2.52
 -1 4 11 76.2 2.42
 -1 -4 11 71.2 2.19
 -1 -4 11 68.79 2.17
 1 4 -11 75.82 2.29
 -1 4 9 151.09 3.35
 1 -4 -9 157.03 3.61
 -1 -4 9 148.91 3.17
 -1 4 9 154.81 3.28
 -1 -4 9 146.62 3.01
 1 4 -9 152.71 3.24
 1 4 -9 156.71 3.33
 -1 4 9 155.99 3.3
 1 4 -9 152.13 3.04
 -1 4 7 5.28 0.64
 -1 4 7 5.42 0.67
 1 4 -7 4.09 0.58
 -1 4 7 4.75 0.62
 -1 -4 7 4.62 0.62
 -1 -4 7 4.8 0.56
 1 4 -7 4.55 0.57
 1 -4 -7 4.38 0.66
 1 4 -7 4.35 0.62
 -1 4 5 66.56 2.12
 1 4 -5 64.81 2.11
 -1 4 5 66.42 2.02
 -1 -4 5 64.83 1.87
 -1 -4 5 66.87 2.13
 1 4 -5 67.67 2.19
 -1 4 5 67.93 2.18
 1 4 -5 68.07 2.06
 1 -4 -5 66.99 2.3
 -1 4 3 67.53 1.97
 1 -4 -3 68.39 2.31
 -1 4 3 70.34 2.21
 1 4 -3 70.61 2.21
 -1 4 3 70.48 2.18
 1 4 -3 72.3 2.27
 -1 4 3 67.03 2.13
 1 4 -3 68.64 2.12
 -1 -4 3 68.08 1.83
 -1 -4 3 68.92 2.2
 1 4 -1 28.88 1.2
 -1 4 1 30.43 1.44
 -1 4 1 28.46 1.25
 1 -4 -1 28.56 1.46
 -1 4 1 30.1 1.42
 1 4 -1 28.86 1.4
 1 4 -1 28.84 1.44
 -1 -4 1 29.93 1.45
 -1 4 1 27.9 1.36
 1 4 1 7.47 0.65
 -1 -4 -1 7.22 0.76
 -1 4 -1 8.43 0.77
 -1 4 -1 7.34 0.73
 1 4 1 7.34 0.74
 1 -4 1 7.67 0.75
 -1 4 -1 8.03 0.76
 -1 4 -3 244.6 4.03
 -1 4 -3 245.89 4
 1 -4 3 243.71 4.15
 -1 -4 -3 243.55 4.18
 1 4 3 241.89 3.69
 -1 4 -3 253.11 4.12
 -1 -4 -5 232.69 4.12
 1 4 5 234.79 3.76
 1 -4 5 237.88 3.88
 -1 4 -5 243.42 4.03
 1 -4 5 230.35 3.98
 -1 4 -5 238.55 3.93
 -1 -4 -7 49.12 1.93
 1 4 7 49.3 1.8
 1 -4 7 47.89 1.82
 -1 4 -7 49.94 1.86
 1 4 7 51.54 1.73
 1 -4 7 47.19 1.79
 -1 -4 -9 191.14 3.72
 1 4 9 184.22 3.56
 -1 -4 -9 175.13 3.66
 -1 4 -9 191.78 3.64
 1 -4 9 171.55 3.33
 1 -4 9 187.57 3.66
 1 4 9 185.63 3.43
 -1 4 -11 26.7 1.26
 1 -4 11 24.86 1.27
 1 4 11 24.37 1.31
 1 4 11 25.31 1.38
 1 -4 11 24.49 1.39
 -1 4 -11 25.73 1.36
 -1 -4 -11 25.32 1.41
 -1 -4 -11 23.75 1.37
 1 -4 13 16.15 1.16
 -1 4 -13 16.17 1.11
 -1 -4 -13 16.97 1.2
 -1 -4 -13 16.78 1.21
 -1 4 -13 16.09 1.13
 1 4 13 15.28 1.12
 1 4 13 16.8 1.15
 -1 4 -13 17.46 1.03
 1 -4 13 15.88 1.02
 -1 -4 -15 30.69 1.61
 -1 -4 -15 31.58 1.67
 -1 4 -15 31.68 1.37
 1 4 15 30.55 1.58
 1 4 15 33.29 1.67
 -1 4 -15 31.62 1.54
 -1 4 -15 31.2 1.55
 1 -4 15 30.34 1.62
 1 -4 15 30.06 1.37
 -1 4 -15 29.73 1.49
 1 -4 17 12.31 1.1
 -1 4 -17 11.36 0.94
 -1 4 -17 14.29 0.94
 -1 -4 -17 11.58 1.09
 -1 4 -17 12.56 0.99
 1 4 17 11.1 1.02
 -1 4 -17 13.11 1.04
 1 4 17 12.11 1.06
 -1 -4 -17 13.1 1.07
 -1 -4 -19 7.72 0.87
 1 -4 19 9.26 0.99
 -1 -4 -19 7.61 0.93
 1 4 19 7.87 0.9
 -1 4 -19 6.99 0.79
 -1 4 -19 7.64 0.87
 -1 4 -19 7.58 0.82
 -1 4 -19 8 0.71
 1 4 19 7.59 0.89
 -1 4 -21 23.93 1.37
 1 4 21 23.58 1.52
 1 4 21 22.75 1.53
 -1 -4 -21 23.25 1.61
 -1 4 -21 24.53 1.45
 -1 4 -21 22.98 1.38
 1 -4 21 25.7 1.61
 -1 -4 -21 25.43 1.51
 -1 4 -21 24.04 1.41
 -1 4 -23 60.14 2.15
 1 -4 23 59.41 2.49
 1 4 23 53.82 2.36
 -1 4 -23 59.72 2.23
 1 4 23 54.96 2.34
 -1 4 -23 58.69 2.28
 -1 -4 -23 56.01 2.5
 1 -4 25 41.36 2.1
 -1 4 -25 40.93 1.96
 -1 -4 -25 39.99 2.18
 1 4 25 39.86 2.09
 1 4 25 43.03 2.13
 -1 4 -25 41.65 1.94
 -1 4 -25 44.11 1.88
 1 4 27 40 2.08
 -1 -4 -27 38.65 2.18
 -1 4 -27 39.27 1.97
 1 -4 27 42.19 2.21
 -1 4 -27 41.92 1.88
 -1 4 -27 39.17 1.92
 1 4 27 36.38 2.03
 1 -4 27 40.54 2.41
 1 4 29 31.54 1.98
 -1 4 -29 36.25 1.89
 1 -4 29 32.38 2.14
 -1 -4 -29 32.43 2.27
 -1 -4 -29 30.43 2.25
 -1 4 -29 33.74 1.87
 1 -4 29 34.89 1.95
 1 -4 29 33.94 1.98
 1 -4 29 32 2.18
 -1 4 -29 33.56 1.88
 -1 4 -29 34.8 1.77
 -1 -4 -29 33.15 2.07
 1 -4 31 237.83 5.02
 1 4 31 236.05 5.43
 1 -4 31 244.05 5.3
 -1 4 -31 247.76 4.61
 -1 4 -31 242.32 5
 -1 -4 -31 239.03 5.96
 1 -4 31 235.85 5.76
 -1 -4 -31 232.07 5.52
 1 4 31 236.22 5.29
 -1 -4 -31 221.88 5.95
 1 -4 31 238.99 5.89
 -1 4 -31 243.62 5
 1 -4 33 0.97 0.7
 1 -4 33 0.75 0.65
 -1 4 -33 -0.19 0.47
 -1 -4 -33 0.59 0.64
 1 -4 33 1.06 0.51
 1 4 33 0.88 0.58
 -1 -4 -33 -0.05 0.45
 -1 -4 -33 0.44 0.75
 -1 4 -33 0.27 0.44
 1 -4 33 0.35 0.62
 -1 4 -33 0.62 0.6
 -1 -4 -35 13.84 1.53
 -1 -4 -35 14.38 1.61
 1 -4 35 12.65 1.44
 -1 4 -35 16.97 1.4
 -1 4 -35 12.48 1.25
 1 -4 35 14.86 1.55
 1 4 35 16.22 1.4
 1 -4 35 15.09 1.36
 1 -4 37 20.98 1.84
 1 -4 37 22.42 1.87
 1 4 37 24.34 2.03
 1 -4 37 24.76 1.67
 -1 4 -37 21.53 1.56
 1 4 37 21.66 1.62
 -1 -4 -37 21.38 1.88
 -1 -4 -37 22.56 1.94
 -1 4 -37 26.1 2.03
 -1 -4 -39 4.29 0.99
 1 -4 39 3.98 0.91
 1 4 39 6.17 1.12
 1 -4 39 4.17 0.93
 -1 4 -39 3.98 0.81
 -1 4 -39 5.12 1
 1 4 39 4.07 0.75
 -1 4 -39 3.34 0.83
 -1 -4 -39 4.19 0.95
 -1 -4 -41 6.75 1.14
 1 -4 41 7.65 1.11
 -1 4 -41 8.49 1.28
 1 4 41 8.23 1.25
 -1 4 -41 7.93 1.07
 1 -4 41 7.06 1.06
 -1 -4 -41 6.95 1.05
 -1 4 -43 0.86 0.57
 -1 4 -43 1.09 0.71
 -1 4 -43 0.36 0.54
 1 -4 43 0.7 0.43
 1 4 43 1.99 0.73
 1 -4 43 0.93 0.59
 -1 -4 -43 1.48 0.69
 -1 -4 -43 0.58 0.53
 -1 4 -45 0.93 0.65
 -1 -4 -45 0.99 0.52
 -1 4 -45 0.21 0.5
 -1 4 -45 2.29 0.66
 1 4 45 1.29 0.61
 -1 -4 -45 0.57 0.43
 1 -4 45 1.41 0.59
 1 -4 45 1.4 0.51
 -1 4 -45 0.58 0.52
 1 -4 47 1.36 0.6
 -1 4 -47 0.81 0.53
 -1 4 -47 1.36 0.43
 1 4 47 1.35 0.44
 1 4 47 1.29 0.59
 -1 -4 -47 1.18 0.57
 -1 4 -47 2.13 0.6
 -1 4 -47 1.62 0.56
 -1 4 -49 1.21 0.5
 -1 -4 -49 0.5 0.38
 -1 4 -49 0.17 0.37
 -1 4 -49 0.14 0.31
 1 4 49 0.15 0.4
 -1 4 -49 0.49 0.5
 1 -4 49 0.22 0.36
 -1 4 -51 1.75 0.56
 1 4 51 1.04 0.46
 -1 4 -51 1.58 0.48
 1 -4 51 0.54 0.35
 -1 -4 -51 0.54 0.34
 1 5 -48 0.78 0.36
 1 5 -48 -0.56 0.49
 -1 -5 48 0.81 0.31
 -1 5 48 1.03 0.37
 1 5 -48 0.55 0.42
 -1 5 48 0.95 0.39
 1 -5 -48 0.73 0.3
 1 5 -48 1.53 0.46
 1 -5 -46 -0.5 0.37
 1 -5 -46 -0.35 0.3
 -1 -5 46 -0.94 0.4
 -1 5 46 -0.01 0.32
 -1 -5 46 0.08 0.33
 1 5 -46 -0.14 0.46
 1 5 -46 0.64 0.38
 1 5 -46 0.09 0.4
 -1 5 46 0.66 0.41
 1 5 -46 0.7 0.53
 1 5 -44 1.24 0.63
 -1 5 44 2.68 0.63
 1 -5 -44 2.06 0.52
 1 -5 -44 2.24 0.59
 1 5 -44 2.31 0.58
 -1 -5 44 2.12 0.5
 -1 5 44 2.05 0.58
 1 5 -44 1.78 0.53
 -1 -5 44 2.12 0.55
 -1 -5 42 1.09 0.52
 1 -5 -42 0.36 0.43
 -1 5 42 1.08 0.56
 -1 5 42 0.68 0.52
 -1 -5 42 0.1 0.39
 -1 -5 42 1.18 0.55
 1 -5 -42 0.15 0.37
 1 5 -42 1.27 0.54
 1 5 -42 1.47 0.67
 1 5 -40 1.1 0.64
 -1 5 40 2.88 0.76
 -1 -5 40 2.31 0.66
 1 -5 -40 1.26 0.56
 1 -5 -40 1.36 0.55
 1 5 -40 2.59 0.71
 -1 -5 40 2.37 0.69
 -1 5 40 1.53 0.6
 -1 -5 40 3.08 0.7
 -1 -5 38 13.08 1.42
 1 -5 -38 11.19 1.36
 -1 -5 38 11.68 1.28
 1 -5 -38 12.02 1.35
 1 5 -38 13.59 1.51
 -1 -5 38 13.35 1.3
 -1 5 38 12.67 1.35
 -1 5 38 12.92 1.21
 -1 -5 36 11.64 1.36
 1 -5 -36 11.25 1.39
 -1 -5 36 13.13 1.27
 -1 -5 36 12.59 1.36
 1 -5 -36 11.32 1.34
 -1 5 36 13.69 1.4
 -1 5 36 12.35 1.24
 -1 -5 34 14.6 1.54
 -1 5 34 14.01 1.35
 1 -5 -34 9.95 1.35
 1 -5 -34 12.26 1.54
 1 -5 -34 12.61 1.46
 -1 -5 34 12.78 1.37
 -1 5 34 13.02 1.45
 -1 -5 34 15.37 1.44
 1 -5 -32 36.44 2.37
 1 5 -32 32.75 1.87
 -1 5 32 36.85 2.13
 -1 -5 32 37.14 2.41
 1 -5 -32 33.27 2.47
 -1 -5 32 39.37 2.19
 1 -5 -32 31.49 2.31
 -1 -5 32 35.18 2.22
 1 5 -32 38.62 2
 1 -5 -30 3.72 0.89
 -1 -5 30 4.2 0.84
 1 -5 -30 2.87 0.86
 1 5 -30 4.44 0.85
 -1 5 30 4.61 0.84
 -1 -5 30 5.74 0.98
 1 5 -30 5.21 0.82
 1 5 -30 6.78 0.91
 1 -5 -30 5.86 1.06
 -1 -5 30 5.06 0.99
 1 -5 -28 3.31 0.91
 1 5 -28 2.57 0.6
 -1 -5 28 1.79 0.71
 -1 -5 28 3.08 0.82
 -1 -5 28 2.15 0.6
 -1 5 28 2.1 0.64
 1 -5 -28 2.51 0.89
 1 -5 -28 2.86 0.83
 1 5 -28 2.21 0.6
 -1 -5 28 2.77 0.81
 1 5 -26 23.79 1.58
 -1 -5 26 23.88 2.07
 1 5 -26 22.98 1.53
 -1 -5 26 23.75 1.71
 1 -5 -26 21.28 1.95
 -1 -5 26 22.65 1.75
 -1 -5 26 22.36 1.62
 -1 5 26 21.1 1.66
 -1 -5 26 21.63 1.84
 -1 5 26 20.97 1.57
 1 -5 -26 21.3 1.84
 1 -5 -26 22.78 1.71
 -1 -5 24 7.29 1.09
 1 5 -24 7.94 0.96
 1 5 -24 7.11 0.9
 1 -5 -24 7.79 1.18
 -1 5 24 7.02 0.93
 1 -5 -24 6.03 0.93
 -1 -5 24 7.39 0.94
 -1 5 24 8.01 1.06
 1 -5 -24 6.17 1.07
 1 5 -24 6.87 0.92
 -1 -5 24 7.37 1.08
 1 5 -24 7.14 0.87
 -1 -5 24 7.14 1.22
 -1 -5 24 8.38 1.08
 -1 -5 22 4.24 1
 1 5 -22 3.64 0.63
 1 -5 -22 2.58 0.63
 1 5 -22 3.62 0.64
 1 5 -22 4.29 0.73
 -1 -5 22 3.01 0.77
 1 5 -22 3.11 0.64
 1 -5 -22 4.48 0.95
 -1 5 22 3.77 0.77
 1 5 -22 3.21 0.61
 -1 -5 22 3.26 0.73
 1 -5 -22 2.76 0.82
 -1 -5 22 3.05 0.63
 -1 5 22 3.75 0.7
 -1 5 20 1.83 0.55
 -1 5 20 0.84 0.39
 1 5 -20 0.71 0.38
 1 -5 -20 0.54 0.38
 -1 -5 20 1.21 0.39
 -1 -5 20 1.34 0.47
 1 5 -20 0.5 0.41
 -1 -5 20 1.13 0.68
 1 5 -20 1.64 0.54
 1 5 -20 1.19 0.42
 -1 -5 20 0.84 0.46
 1 -5 -18 1.09 0.51
 -1 -5 18 1.15 0.43
 1 5 -18 1.32 0.48
 1 5 -18 0.74 0.44
 -1 5 18 -0.02 0.4
 -1 -5 18 0.59 0.39
 -1 5 18 0.79 0.42
 1 5 -18 1.16 0.45
 -1 5 18 0.24 0.28
 -1 5 16 3.95 0.67
 1 -5 -16 5.81 0.89
 -1 -5 16 4.87 0.7
 1 5 -16 5.85 0.81
 -1 5 16 3.93 0.63
 -1 -5 16 7.08 0.87
 1 5 -16 4.62 0.74
 1 5 -16 5.3 0.73
 -1 5 16 4.67 0.75
 1 -5 -14 28.12 1.84
 -1 -5 14 28.62 1.6
 -1 5 14 26.65 1.62
 1 5 -14 31.63 1.77
 -1 5 14 29.23 1.74
 1 5 -14 30.2 1.63
 -1 5 14 25.54 1.62
 -1 -5 14 26.97 1.57
 1 -5 -12 59.2 2.61
 -1 5 12 56.25 2.3
 -1 -5 12 55.94 2.23
 1 5 -12 58.7 2.24
 1 5 -12 61.14 2.43
 -1 5 12 57.19 2.41
 -1 -5 12 57.55 2.2
 -1 5 12 57.09 2.35
 1 5 -12 58.19 2.32
 -1 -5 10 9.66 0.98
 1 -5 -10 11.57 1.17
 1 5 -10 11.42 1.06
 -1 5 10 10.15 0.98
 -1 5 10 10.22 1.01
 -1 -5 10 10.78 0.95
 -1 5 10 11.12 1.09
 -1 -5 8 55.77 2.23
 -1 5 8 55.75 2.31
 1 5 -8 57.81 2.31
 1 -5 -8 55.4 2.44
 -1 5 8 53.99 2.25
 -1 5 8 52.06 2.12
 1 5 -8 57.35 2.17
 1 5 -8 60.2 2.42
 -1 5 8 54.97 2.27
 1 5 -6 49.12 2.17
 -1 5 6 45.55 2.06
 -1 5 6 45.96 2.09
 1 5 -6 46.4 2.08
 1 -5 -6 48.6 2.23
 1 5 -6 46.17 1.98
 -1 5 6 46.3 1.95
 -1 5 6 45.29 2.05
 -1 -5 6 46.86 2.07
 -1 5 4 31.47 1.72
 -1 -5 4 33.8 1.76
 -1 5 4 32.3 1.75
 -1 5 4 32.3 1.59
 -1 5 4 31.92 1.72
 1 5 -4 32.01 1.74
 1 5 -4 31.54 1.77
 1 5 -4 30.18 1.62
 1 -5 -4 30.57 1.78
 1 -5 -2 83.65 2.86
 1 5 -2 81.27 2.75
 -1 -5 2 83.44 2.81
 -1 5 2 82.3 2.74
 -1 5 2 82.75 2.74
 1 5 -2 81.73 2.69
 -1 5 2 82.7 2.74
 1 5 -2 82.17 2.81
 -1 5 0 20.57 1.37
 1 -5 0 18.17 1.34
 -1 5 0 17.69 1.29
 1 5 0 19.7 1.35
 -1 -5 0 20.16 1.38
 1 5 0 19.94 1.39
 -1 5 0 20.38 1.37
 1 5 0 20.41 1.42
 -1 5 -2 17.02 1.27
 1 5 2 15.73 1.24
 1 5 2 16.16 1.24
 -1 5 -2 16.92 1.29
 -1 5 -2 15.69 1.2
 -1 -5 -2 16.27 1.28
 1 -5 2 15.7 1.23
 1 -5 4 10.6 0.95
 1 5 4 9.3 0.95
 -1 -5 -4 10.41 1.02
 1 5 4 9.52 1
 -1 5 -4 10.42 1.01
 1 -5 4 9.88 0.99
 1 5 6 47.41 2.15
 -1 -5 -6 44.35 2.08
 1 -5 6 44.69 1.93
 1 5 6 44 2.1
 -1 5 -6 45.42 2.04
 1 -5 6 43.41 1.99
 1 5 6 45.44 1.92
 1 5 8 4.25 0.72
 -1 5 -8 4.41 0.71
 -1 -5 -8 4.45 0.71
 1 5 8 3.98 0.71
 1 5 8 4.55 0.67
 1 -5 8 4.12 0.65
 1 -5 8 3.87 0.62
 -1 5 -8 4.33 0.64
 -1 5 -10 7.76 0.83
 1 -5 10 6.46 0.76
 1 -5 10 6.31 0.81
 -1 -5 -10 7.45 0.9
 1 5 10 6.47 0.81
 -1 5 -10 7.34 0.88
 -1 5 -12 6.65 0.75
 1 5 12 6.55 0.81
 -1 5 -12 6.9 0.85
 -1 5 -12 6.87 0.85
 1 -5 12 6.48 0.84
 1 -5 12 5.97 0.72
 -1 -5 -12 6.34 0.85
 1 -5 14 11.81 0.99
 -1 5 -14 12.47 0.99
 -1 5 -14 12.28 1.1
 -1 -5 -14 11.38 1.11
 1 5 14 12.57 1.14
 1 5 14 11.58 1.04
 1 -5 14 10.84 1.07
 -1 5 -14 12.15 1.11
 -1 5 -14 11.8 1.06
 -1 5 -16 2.46 0.56
 1 -5 16 3.02 0.64
 1 5 16 3.4 0.61
 -1 5 -16 3.61 0.7
 1 5 16 3.78 0.66
 -1 5 -16 3.38 0.66
 -1 -5 -16 3.51 0.67
 -1 5 -16 2.92 0.53
 -1 -5 -18 7.21 0.91
 1 5 18 7.42 0.9
 -1 5 -18 8.18 0.93
 -1 5 -18 7.75 0.92
 1 -5 18 7.87 0.96
 -1 5 -18 8.49 0.97
 -1 -5 -20 8.18 0.97
 1 -5 20 9.58 1.1
 -1 5 -20 9.55 1.02
 -1 5 -20 8.27 0.97
 -1 -5 -20 7.66 1.24
 1 5 20 8.46 0.99
 1 -5 20 7.31 1.12
 1 -5 20 9.42 1.32
 -1 5 -20 8.17 0.96
 1 -5 22 3.93 0.75
 1 5 22 4.57 0.83
 -1 -5 -22 3.59 0.91
 1 -5 22 4.3 0.96
 -1 5 -22 4.67 0.8
 -1 5 -22 3.69 0.61
 -1 5 -22 3.78 0.71
 1 5 22 3.86 0.75
 -1 -5 -22 3.31 0.72
 -1 5 -22 4.64 0.79
 1 -5 22 4.34 0.92
 1 -5 24 37.72 2.12
 -1 5 -24 42.06 2.04
 1 -5 24 35.97 2.3
 -1 -5 -24 33.17 2.4
 1 5 24 39.42 2.2
 -1 5 -24 37.24 2.02
 1 -5 24 37.72 2.59
 -1 -5 -24 35.77 2.2
 1 5 24 36.02 2.08
 -1 5 -24 37.82 1.88
 -1 5 -26 33.67 1.86
 -1 5 -26 28.45 1.77
 1 5 26 30.26 1.98
 -1 5 -26 31.68 1.76
 1 -5 26 29.11 2.27
 -1 -5 -26 29.75 2.03
 1 5 26 29.76 1.92
 1 -5 26 29.88 1.86
 -1 -5 -26 26.3 2.24
 1 -5 26 30.85 1.98
 1 -5 26 29.9 2.16
 -1 5 -28 9.91 1.06
 1 5 28 10.41 1.23
 1 -5 28 8.72 1.37
 1 -5 28 11.24 1.23
 -1 -5 -28 8.47 1.16
 -1 5 -28 9.97 1.15
 1 -5 28 10.03 1.39
 -1 5 -28 9.82 1.13
 -1 -5 -28 7.67 1.32
 -1 5 -30 39.85 1.94
 -1 5 -30 36.76 2.03
 1 5 30 41 2.45
 -1 5 -30 37.89 2.09
 1 5 30 36.75 2.15
 -1 -5 -30 34.92 2.18
 1 -5 30 34.12 2.18
 1 -5 30 37.15 2.07
 -1 -5 -30 32.67 2.42
 1 -5 30 36.07 2.4
 1 -5 30 38.47 2.52
 1 -5 32 39.76 2.57
 1 5 32 38.15 2.19
 -1 5 -32 40.87 2.14
 -1 -5 -32 35.75 2.52
 -1 5 -32 39.81 2.17
 1 5 32 40.34 2.44
 1 -5 32 40.92 2.19
 1 -5 32 36.73 2.25
 1 -5 32 38.64 2.44
 1 -5 34 5.67 0.88
 1 -5 34 4.39 0.92
 1 5 34 4.29 0.88
 1 5 34 4.83 0.85
 -1 5 -34 5.01 0.93
 -1 -5 -34 3.69 0.96
 1 -5 34 4.47 0.91
 1 -5 36 2.08 0.7
 1 -5 36 2.09 0.64
 -1 5 -36 0.96 0.56
 1 5 36 2.46 0.56
 -1 -5 -36 0.84 0.5
 1 -5 36 2.23 0.78
 1 5 36 1.54 0.67
 -1 5 -38 2.71 0.76
 1 5 38 1.9 0.53
 -1 5 -38 1.28 0.56
 1 -5 38 1.82 0.61
 -1 -5 -38 1.03 0.56
 1 -5 38 2.14 0.65
 -1 5 -38 1.95 0.78
 1 5 38 1.76 0.66
 1 -5 38 2.29 0.71
 -1 -5 -40 0.52 0.51
 -1 5 -40 0.32 0.67
 1 5 40 0.39 0.45
 1 -5 40 0.03 0.42
 1 -5 40 0.12 0.42
 1 -5 40 -0.14 0.37
 -1 5 -40 0.75 0.51
 -1 5 -40 -0.73 0.58
 -1 5 -42 6.51 0.9
 -1 5 -42 6.2 0.81
 1 5 42 4.75 0.82
 1 -5 42 5.38 0.82
 -1 -5 -42 4.91 0.89
 1 -5 42 5.52 0.82
 -1 5 -42 5.92 0.96
 -1 5 -44 0.03 0.43
 1 5 44 -0.18 0.38
 1 -5 44 -0.03 0.37
 -1 5 -44 -0.05 0.39
 -1 5 -44 -0.01 0.49
 -1 5 -44 -0.17 0.42
 -1 -5 -44 0.44 0.44
 1 -5 44 -0.32 0.37
 1 5 44 0.03 0.36
 -1 5 -46 1.08 0.4
 -1 5 -46 1.25 0.4
 -1 5 -46 1.16 0.54
 1 5 46 0.8 0.38
 1 5 46 1.21 0.4
 1 -5 46 1.13 0.41
 -1 5 -46 0.85 0.43
 -1 -5 -46 0.48 0.39
 1 5 48 -0.02 0.28
 1 -5 48 -0.24 0.29
 -1 5 -48 0.05 0.38
 -1 -5 -48 0.31 0.27
 -1 5 -48 0.64 0.31
 1 6 -43 1.59 0.45
 -1 -6 43 1.52 0.38
 -1 6 43 2.29 0.48
 1 6 -43 2.58 0.49
 -1 6 41 1.48 0.47
 1 -6 -41 1.46 0.43
 1 6 -41 1.73 0.59
 -1 -6 41 1.75 0.46
 1 -6 -41 2.45 0.51
 1 6 -41 2.93 0.57
 1 -6 -39 4.89 0.73
 -1 -6 39 6.71 0.8
 1 -6 -39 5.2 0.78
 -1 6 39 5.89 0.84
 1 6 -39 5.64 0.86
 1 6 -39 8.23 0.9
 -1 -6 37 5.65 0.83
 -1 -6 37 5.42 0.89
 1 -6 -37 2.93 0.66
 -1 6 37 5.21 0.84
 1 -6 -37 4.54 0.8
 1 6 -37 4.62 0.82
 1 -6 -35 9.66 1.11
 -1 6 35 9.43 1.15
 -1 -6 35 11.74 1.14
 -1 -6 35 10.83 1.24
 1 -6 -35 9.37 1.09
 -1 -6 33 7.29 1.05
 -1 -6 33 9.38 1.1
 1 -6 -33 6.89 1.01
 -1 6 33 7.64 1.07
 1 -6 -33 5.53 0.94
 -1 6 33 7.77 0.99
 -1 -6 31 5.53 0.92
 1 6 -31 5.18 0.8
 -1 -6 31 4.53 0.89
 -1 6 31 4.71 0.88
 1 -6 -31 4.52 0.88
 1 -6 -31 3.98 0.91
 -1 6 31 3.7 0.71
 1 -6 -29 0.96 0.66
 -1 -6 29 1.18 0.66
 -1 6 29 1.64 0.56
 1 -6 -29 1.62 0.67
 -1 -6 29 1.14 0.62
 1 6 -29 1.85 0.62
 -1 -6 27 2.14 0.72
 -1 6 27 1.67 0.54
 -1 -6 27 3.37 0.84
 1 -6 -27 2.79 0.76
 -1 -6 27 3.01 0.76
 1 -6 -27 1.84 0.77
 -1 -6 25 6 1.06
 1 6 -25 3.92 0.74
 1 -6 -25 4.9 0.98
 1 -6 -25 4.69 0.94
 -1 -6 25 4.02 0.86
 -1 -6 25 5.41 0.9
 -1 6 25 5.56 0.91
 1 6 -23 16.55 1.33
 1 -6 -23 15.59 1.59
 -1 -6 23 17.24 1.49
 -1 -6 23 15.15 1.45
 1 -6 -23 14.17 1.53
 -1 -6 23 16.25 1.79
 -1 -6 23 15.46 1.59
 1 6 -23 13.8 1.19
 -1 6 23 16.12 1.46
 1 6 -21 3.48 0.69
 1 -6 -21 2.88 0.81
 -1 6 21 3.05 0.68
 1 6 -21 3.37 0.66
 -1 -6 21 3.37 0.83
 1 6 -21 1.99 0.52
 -1 -6 21 3.7 0.8
 1 -6 -21 2.41 0.78
 -1 -6 21 3.12 0.98
 -1 -6 19 23.28 1.82
 1 6 -19 23.62 1.54
 -1 -6 19 27.31 1.86
 1 6 -19 22.98 1.53
 1 -6 -19 20.23 1.82
 -1 -6 19 23.21 2.15
 -1 6 19 22.87 1.69
 1 -6 -19 21.2 1.86
 -1 6 17 10.12 1.14
 -1 -6 17 11.11 1.29
 -1 6 17 10.18 1.17
 1 6 -17 11.46 1.1
 1 -6 -17 10.24 1.2
 1 6 -17 11.72 1.12
 -1 -6 17 10.97 1.23
 1 -6 -17 10.99 1.38
 -1 6 17 10.74 1.18
 1 -6 -17 10.07 1.31
 -1 -6 17 9.7 1.01
 -1 -6 17 10.14 1.42
 1 6 -17 9.64 1.09
 1 -6 -15 50.57 2.58
 -1 6 15 52.36 2.53
 1 6 -15 55.96 2.49
 -1 6 15 50.08 2.39
 -1 -6 15 53.7 2.62
 -1 6 15 50.69 2.43
 1 -6 -15 51.23 2.76
 -1 -6 15 54.27 3.08
 -1 -6 15 50.91 2.24
 -1 -6 15 52.94 2.61
 1 6 -15 54.25 2.29
 1 6 -15 50.04 2.26
 1 -6 -15 53.82 2.81
 1 -6 -15 53.25 2.81
 1 6 -13 19.77 1.53
 -1 -6 13 22.24 2.02
 1 -6 -13 21.19 1.85
 -1 6 13 19.69 1.55
 1 6 -13 21.16 1.48
 1 -6 -13 18.82 1.6
 1 -6 -13 19.4 1.73
 -1 6 13 20.27 1.55
 -1 6 13 17.21 1.46
 -1 -6 13 22.37 1.73
 -1 -6 13 20 1.47
 1 -6 -13 21.85 1.85
 1 -6 -11 105.82 3.69
 1 -6 -11 104.57 3.9
 -1 6 11 100.67 3.41
 1 -6 -11 107.26 3.98
 -1 6 11 108.17 3.57
 -1 -6 11 111.83 3.75
 -1 -6 11 114.56 4.32
 -1 -6 11 104.19 3.33
 1 6 -11 117.79 3.62
 1 -6 -11 110.55 4.03
 -1 6 11 103.04 3.33
 1 6 -11 105.05 3.18
 1 -6 -9 9.86 1.33
 -1 6 9 6.63 0.89
 1 6 -9 6.01 0.89
 -1 -6 9 9.33 1.33
 -1 6 9 7.69 0.99
 1 -6 -9 9.68 1.32
 -1 -6 9 6.85 0.92
 1 6 -9 7.21 1.03
 -1 6 9 7.18 1.01
 -1 -6 9 9.35 1.36
 1 -6 -9 8.9 1.22
 -1 -6 9 9.17 1.2
 1 6 -9 9.59 1.07
 1 -6 -9 5.96 0.96
 -1 6 7 188.73 4.65
 1 6 -7 180.78 4.48
 1 -6 -7 202.93 5.27
 -1 -6 7 199.17 5.74
 1 -6 -7 184.47 5.49
 1 -6 -7 190.56 4.88
 -1 6 7 192.45 4.71
 1 -6 -7 201.23 5.34
 -1 -6 7 194.48 4.96
 1 -6 -7 194.41 5.34
 -1 -6 7 189.55 4.5
 1 -6 -7 170.01 4.73
 -1 -6 7 205.14 5.6
 -1 -6 5 8.31 1.25
 -1 6 5 7.68 0.98
 -1 -6 5 8.17 1.24
 -1 6 5 6.16 0.86
 -1 -6 5 8.22 1.17
 1 -6 -5 7.5 1.17
 -1 -6 5 7.53 1.06
 1 6 -5 8.02 0.96
 -1 -6 5 9.15 1.04
 1 -6 -5 6.52 1.01
 1 -6 -5 5.77 1.12
 1 -6 -5 7.28 1.1
 1 -6 -5 7.69 1.05
 1 6 -5 7.78 1
 1 6 -3 94.67 3.28
 1 -6 -3 95.61 3.39
 1 -6 -3 98.2 3.84
 -1 6 3 92.38 3.21
 -1 -6 3 88.19 3.12
 -1 6 3 96.37 3.27
 -1 -6 3 100.63 3.57
 1 -6 -3 84.5 3.26
 1 -6 -3 92.63 3.89
 1 6 -3 94.81 3.13
 -1 -6 3 100.19 4.04
 1 -6 -1 -0.54 0.62
 -1 -6 1 0.46 0.47
 -1 6 1 -0.62 0.47
 1 -6 -1 0.84 0.64
 -1 -6 1 -0.36 0.6
 1 -6 -1 0.06 0.63
 1 -6 -1 -0.27 0.57
 1 -6 -1 0.56 0.4
 1 6 -1 0.72 0.38
 -1 -6 1 0.19 0.37
 1 6 -1 -0.51 0.53
 -1 -6 1 0.51 0.53
 1 -6 1 110.96 4.29
 1 -6 1 105.48 3.45
 -1 -6 -1 99.66 3.57
 1 -6 1 101.46 3.5
 -1 -6 -1 118.21 3.98
 -1 -6 -1 104.8 3.44
 -1 -6 -1 120.39 4.01
 1 -6 1 112.26 4.13
 1 6 1 103.75 3.45
 -1 -6 -1 117.24 4.18
 -1 -6 -1 108.88 4.13
 1 -6 1 105.68 4.08
 1 6 1 100.47 3.31
 -1 6 -1 104.43 3.4
 -1 6 -3 13.99 1.3
 -1 -6 -3 17.73 1.71
 1 6 3 13.86 1.28
 1 -6 3 15.24 1.39
 -1 -6 -3 16.76 1.68
 1 -6 3 17 1.76
 -1 -6 -3 17.63 1.6
 1 -6 3 17.81 1.76
 1 -6 3 12.76 1.24
 -1 -6 -3 14.67 1.48
 -1 -6 -3 17.86 1.62
 1 -6 3 16.47 1.64
 1 6 3 12.82 1.27
 -1 -6 -3 12.8 1.25
 1 -6 5 104.42 3.37
 1 6 5 99.98 3.43
 -1 -6 -5 97.13 3.87
 1 -6 5 113.08 4.14
 -1 -6 -5 103.39 3.72
 1 -6 5 93.58 3.97
 -1 -6 -5 92.89 3.5
 -1 6 -5 105.32 3.18
 1 -6 5 97.33 4.03
 1 6 5 100.4 3.38
 -1 6 -5 100.6 3.36
 1 -6 5 92.67 3.34
 -1 -6 -5 111.82 4.08
 -1 -6 -5 101.43 3.44
 1 -6 7 106.95 4.2
 -1 -6 -7 102.92 3.93
 1 -6 7 102.66 4.17
 1 -6 7 99.81 3.24
 1 6 7 97.7 3.38
 1 -6 7 108.63 4.12
 -1 -6 -7 108.23 3.78
 -1 6 -7 103.82 3.36
 1 -6 7 93.45 3.31
 -1 -6 -7 94.86 3.57
 1 6 7 99.62 3.42
 -1 6 -7 107.83 3.18
 -1 -6 -7 108.93 4.14
 -1 -6 -7 97.52 3.36
 -1 -6 -9 38.06 2.29
 1 6 9 36.61 1.94
 -1 -6 -9 36.05 2.24
 1 6 9 35.81 2.11
 1 -6 9 41.98 2.69
 1 6 9 36.86 2.12
 -1 6 -9 41.47 2.12
 1 -6 9 41.04 2.2
 -1 -6 -9 38.34 2.11
 -1 -6 -9 40.49 2.58
 -1 6 -9 40.46 1.96
 1 -6 9 36.92 2.58
 1 -6 9 37.64 1.97
 1 6 11 14.2 1.25
 -1 -6 -11 12.95 1.4
 -1 6 -11 16.18 1.4
 -1 -6 -11 15.2 1.36
 -1 -6 -11 18.26 1.77
 -1 -6 -11 18.74 1.63
 -1 6 -11 16.37 1.27
 1 -6 11 17.86 1.87
 -1 6 -11 17.22 1.41
 1 -6 11 17.57 1.76
 -1 6 -11 16.8 1.38
 1 6 11 15.51 1.39
 1 -6 11 14.77 1.26
 -1 -6 -13 37.75 2.14
 1 6 13 35.85 2
 1 -6 13 39.97 2.67
 1 -6 13 35.7 1.96
 -1 6 -13 41.67 2.07
 1 6 13 39.29 2.2
 1 -6 13 38.56 2.64
 -1 -6 -13 39.7 2.35
 -1 6 -13 39.39 2.06
 -1 -6 -13 37.65 2.5
 -1 6 -13 40.72 1.93
 -1 6 -13 40.53 2.09
 1 -6 15 4.12 0.83
 -1 -6 -15 6.27 1.08
 1 6 15 4.68 0.77
 -1 -6 -15 5.23 0.83
 1 -6 15 4.2 1.03
 -1 6 -15 5.14 0.8
 -1 -6 -15 4.43 0.97
 -1 6 -15 3.43 0.72
 1 -6 15 5.31 0.81
 1 6 15 4.77 0.8
 -1 6 -15 5.06 0.83
 -1 6 -17 6.32 0.9
 -1 -6 -17 6.22 0.91
 -1 6 -17 5.65 0.84
 -1 6 -17 6.52 0.91
 1 6 17 4.85 0.81
 -1 -6 -17 5.59 1.02
 1 -6 17 6.56 1.21
 1 6 17 5.12 0.86
 -1 -6 -17 6 1.04
 1 -6 17 4.96 0.94
 1 -6 17 5.6 0.85
 -1 6 -19 5.21 0.82
 -1 -6 -19 3.25 0.81
 -1 6 -19 4.58 0.78
 1 -6 19 4.13 0.89
 1 -6 19 2.48 0.89
 -1 -6 -19 3.37 0.88
 1 6 19 3.84 0.77
 -1 -6 -21 9.38 1.37
 1 6 21 12.5 1.27
 -1 6 -21 12.58 1.15
 1 -6 21 14.61 1.73
 -1 -6 -21 11.92 1.32
 1 -6 21 13.47 1.46
 -1 6 -21 13.73 1.3
 -1 6 -21 13.44 1.24
 1 6 23 3.97 0.78
 1 -6 23 2.94 0.89
 -1 -6 -23 3.46 0.86
 1 -6 23 3.38 0.84
 1 -6 23 3.64 0.78
 -1 6 -23 5 0.82
 -1 -6 -23 3.01 0.78
 -1 6 -23 5.06 0.85
 1 -6 25 8.57 1.2
 -1 -6 -25 8 1.23
 1 -6 25 7.86 1.01
 -1 -6 -25 9.38 1.18
 -1 6 -25 10.1 1.09
 -1 6 -25 8.9 1.02
 1 6 25 9.99 1.14
 1 -6 25 10.31 1.43
 1 -6 27 5.66 0.91
 1 6 27 5.81 0.9
 1 -6 27 6.2 1.07
 1 -6 27 5.64 1.13
 -1 -6 -27 6.7 1.14
 -1 -6 -27 6.6 1.03
 -1 6 -27 7.64 1
 1 6 29 15.34 1.39
 1 -6 29 17.14 1.73
 -1 -6 -29 16.57 1.47
 1 -6 29 15.63 1.54
 1 -6 29 16.82 1.42
 -1 -6 -29 15.7 1.63
 -1 6 -29 19.42 1.5
 1 -6 31 22.22 1.52
 -1 -6 -31 18.49 1.73
 1 6 31 18.22 1.45
 1 -6 31 20.23 1.73
 -1 6 -31 19.64 1.47
 1 -6 33 9.7 1.04
 -1 6 -33 9.52 1.07
 1 -6 33 7.6 1.12
 -1 -6 -33 7.92 1.15
 1 -6 35 6.24 0.8
 -1 6 -35 6.59 0.86
 -1 -6 -35 5.7 0.94
 1 -6 35 5.39 0.92
 1 -6 37 2.32 0.54
 -1 6 -37 3.37 0.67
 -1 6 -37 4.38 0.86
 -1 6 -37 2.62 0.57
 1 -6 37 2.28 0.65
 -1 -6 -37 2.34 0.63
 -1 6 -39 2.21 0.53
 1 -6 39 1.91 0.45
 1 -6 39 2.9 0.62
 -1 -6 -39 2.44 0.57
 -1 6 -39 1.61 0.46
 1 6 39 2.44 0.58
 -1 6 -39 2.01 0.61
 1 -6 41 0.66 0.41
 -1 6 -41 1.15 0.53
 1 6 41 0.42 0.38
 -1 6 -41 1.35 0.43
 -1 -6 -41 0.05 0.28
 -1 -6 -41 0.22 0.27
 -1 6 -41 1.75 0.48
 -1 -6 -43 0.48 0.29
 1 6 43 0.26 0.3
 -1 6 -43 0.15 0.38
 -1 6 -43 -0.11 0.29
 -1 7 36 5.25 0.66
 1 7 -36 7.37 0.69
 1 7 -36 5.24 0.69
 1 -7 -36 4.97 0.64
 -1 -7 36 6.83 0.67
 -1 -7 34 4.83 0.66
 -1 7 34 3.97 0.62
 1 7 -34 3.81 0.65
 1 -7 -34 3.28 0.58
 -1 -7 32 1.42 0.52
 1 -7 -32 0.99 0.46
 -1 7 32 0.86 0.42
 -1 7 30 0.3 0.39
 1 -7 -30 0.05 0.36
 1 7 -30 0.33 0.36
 -1 -7 30 0.71 0.46
 1 -7 -30 0.35 0.34
 1 -7 -28 5.18 0.86
 -1 -7 28 4.81 0.82
 -1 7 28 4.82 0.78
 1 -7 -28 4.31 0.77
 1 7 -28 5.61 0.73
 1 -7 -28 3.61 0.67
 -1 -7 26 0.97 0.5
 1 -7 -26 0.85 0.54
 -1 -7 26 1.6 0.61
 -1 7 26 1.28 0.49
 1 -7 -26 1.4 0.52
 1 -7 -26 0.93 0.54
 -1 -7 24 6.6 0.96
 1 -7 -24 5.46 0.92
 -1 -7 24 6.09 0.91
 -1 -7 24 6.55 0.87
 1 -7 -24 4.98 0.84
 -1 7 24 5.51 0.83
 1 -7 -24 5.37 0.91
 -1 -7 22 9.8 1.11
 1 -7 -22 7.91 1.03
 -1 7 22 8.79 1.03
 -1 -7 22 9.33 1.02
 1 -7 -22 7.01 1.02
 -1 -7 22 8.47 1.06
 -1 7 22 8.08 0.95
 -1 7 20 4.35 0.73
 -1 -7 20 4.25 0.83
 1 -7 -20 4.78 0.85
 -1 -7 20 5.66 0.85
 1 -7 -20 3.64 0.79
 -1 -7 20 4.14 0.81
 1 -7 -18 0.38 0.46
 1 7 -18 0.81 0.41
 1 -7 -18 0.83 0.55
 -1 -7 18 -0.83 0.66
 -1 -7 18 1.83 0.66
 1 -7 -18 0.42 0.45
 -1 7 18 -0.17 0.37
 1 -7 -16 11.91 1.31
 1 -7 -16 10.18 1.29
 -1 -7 16 14.33 1.6
 -1 -7 16 15.05 1.38
 1 7 -16 10.9 1.04
 1 -7 -16 10.79 1.26
 -1 7 16 11.07 1.11
 1 7 -14 7.59 0.9
 -1 -7 14 8.55 1.09
 1 -7 -14 6.63 1.02
 1 -7 -14 6.53 1.02
 1 -7 -14 7.51 1.1
 1 -7 -14 5.12 0.95
 -1 -7 14 8.35 1.31
 -1 -7 12 10.29 1.41
 1 7 -12 7.93 0.92
 1 -7 -12 10.1 1.22
 1 -7 -12 7.84 1.2
 1 -7 -12 9.77 1.24
 1 -7 -12 8.65 1.15
 -1 -7 12 9.18 1.13
 1 7 -10 0.23 0.39
 -1 -7 10 1.2 0.64
 1 -7 -10 0.11 0.53
 1 -7 -10 1.38 0.66
 -1 -7 10 1.02 0.55
 1 -7 -10 1.08 0.68
 1 -7 -8 2.94 0.9
 -1 -7 8 2.57 0.77
 1 -7 -8 4.65 1
 1 7 -8 2.96 0.65
 1 -7 -8 4 0.84
 -1 -7 8 3.81 0.82
 1 -7 -6 13.1 1.53
 -1 -7 6 15.48 1.6
 -1 -7 6 14.26 1.4
 1 7 -6 12.17 1.12
 1 -7 -6 16.49 1.63
 1 -7 -6 13.72 1.4
 1 -7 -4 1.08 0.54
 1 -7 -4 1.59 0.72
 -1 -7 4 1.13 0.6
 1 -7 -4 1.1 0.65
 1 -7 -2 2.61 0.78
 1 -7 -2 2.2 0.83
 -1 -7 2 2.91 0.74
 1 -7 -2 1.84 0.64
 -1 -7 2 1.81 0.75
 -1 -7 0 9.43 1.34
 1 -7 0 10.78 1.23
 1 -7 0 8.39 1.33
 -1 -7 0 11.33 1.28
 1 -7 0 11.29 1.41
 1 -7 2 0.31 0.55
 -1 -7 -2 1.3 0.72
 1 -7 2 1.24 0.57
 1 -7 2 1.19 0.73
 -1 -7 -2 1.42 0.66
 -1 -7 -4 7.94 1.19
 1 -7 4 8.8 1.1
 1 -7 4 8.6 1.35
 -1 -7 -4 8 1.15
 1 -7 4 7.75 1.24
 -1 -7 -6 12.19 1.35
 1 -7 6 11.45 1.44
 1 -7 6 13.61 1.65
 -1 7 -6 10.8 1.12
 1 -7 6 11.27 1.19
 -1 -7 -6 12.44 1.46
 -1 -7 -8 4.5 0.94
 -1 -7 -8 4.13 0.93
 -1 7 -8 2.74 0.66
 -1 7 -8 2.95 0.62
 1 -7 8 3.37 0.7
 1 -7 8 2.89 0.88
 1 -7 8 3.39 0.93
 -1 -7 -8 2.83 0.76
 -1 -7 -8 4.51 0.9
 -1 -7 -10 1.57 0.67
 1 -7 10 2.04 0.62
 -1 -7 -10 2.27 0.75
 -1 7 -10 2.73 0.61
 -1 7 -10 2.61 0.61
 -1 -7 -10 2.11 0.66
 1 -7 10 2.13 0.81
 -1 -7 -12 2.25 0.72
 1 -7 12 2.34 0.78
 -1 7 -12 2.77 0.62
 -1 -7 -12 2.33 0.81
 -1 -7 -14 2.6 0.72
 -1 7 -14 4.78 0.79
 1 -7 14 3.47 0.89
 -1 -7 -14 3.07 0.82
 1 7 16 0.26 0.29
 -1 7 -16 0.15 0.39
 1 -7 16 -0.17 0.63
 -1 -7 -16 0.06 0.5
 -1 -7 -16 0.84 0.56
 1 -7 18 1.87 0.81
 1 -7 18 1.76 0.61
 -1 -7 -18 0.96 0.6
 -1 -7 -18 0.52 0.57
 1 7 18 1 0.41
 -1 7 -18 2.27 0.58
 -1 7 -20 2.01 0.58
 1 -7 20 0.41 0.65
 1 7 20 0.55 0.36
 1 -7 20 1.12 0.59
 -1 -7 -20 1.1 0.61
 1 -7 20 0.92 0.49
 -1 -7 -20 0.66 0.52
 1 -7 22 2.93 0.71
 1 -7 22 2.51 0.59
 1 -7 22 2.67 0.84
 -1 -7 -22 2.32 0.68
 -1 7 -22 3.28 0.63
 -1 -7 -22 2.33 0.67
 1 -7 24 1.29 0.49
 1 -7 24 0.52 0.66
 1 -7 24 0.22 0.45
 -1 -7 -24 0.22 0.49
 -1 -7 -24 0.92 0.48
 -1 -7 -26 0.11 0.38
 -1 -7 -26 0.63 0.49
 1 -7 26 0.95 0.52
 1 -7 26 -0.29 0.42
 -1 7 -26 0.18 0.46
 1 -7 28 1.34 0.51
 1 -7 28 1.01 0.49
 -1 -7 -28 0.6 0.4
 -1 7 -28 0.99 0.49
 -1 -7 -28 1.34 0.5
 -1 -7 -30 5.08 0.74
 1 -7 30 7.06 0.88
 1 7 30 7.2 0.85
 -1 -7 -30 5.89 0.85
 1 -7 30 7.44 0.8
 -1 7 -30 7.23 0.81
 1 -7 32 1.3 0.48
 1 -7 32 2.77 0.53
 1 7 32 1.95 0.52
 -1 -7 -32 1.08 0.44
 -1 7 -32 3.18 0.59
 -1 -7 -32 2.42 0.56
 -1 7 -34 3.73 0.54
 -1 7 -34 5 0.61
 -1 -7 -34 3.07 0.51
 1 7 34 3.43 0.54
 -1 -7 -34 3.08 0.55
 1 -7 34 2.95 0.58
 1 -7 34 3.89 0.55
 -1 7 -34 4.06 0.74
 -1 7 -36 0.82 0.35
 -1 7 -36 0.98 0.45
 1 7 36 0.21 0.27
 -1 -7 -36 0.55 0.31
 1 -8 -27 1.02 0.36
 -1 8 27 0.99 0.34
 -1 8 25 0.14 0.24
 1 -8 -25 0.1 0.28
 -1 8 25 0.12 0.28
 -1 -8 25 0.86 0.37
 1 8 -25 0.83 0.32
 -1 8 23 1.03 0.35
 1 -8 -23 0.27 0.31
 -1 -8 23 0.11 0.35
 1 8 -23 0.53 0.36
 -1 8 21 0.18 0.26
 -1 -8 21 0.62 0.41
 1 -8 -21 0.58 0.39
 -1 -8 19 0.4 0.42
 -1 8 19 -0.29 0.31
 -1 -8 19 -0.15 0.27
 1 -8 -19 0.24 0.32
 -1 -8 17 0.43 0.39
 -1 -8 17 0.89 0.39
 1 -8 -17 0.88 0.4
 1 -8 -15 0.73 0.43
 1 -8 -15 0.64 0.41
 -1 -8 15 1.46 0.47
 -1 -8 15 -0.33 0.49
 -1 -8 13 0.5 0.42
 1 -8 -13 1.65 0.56
 1 -8 -13 2.35 0.59
 -1 -8 13 2.33 0.53
 1 -8 -11 1.71 0.63
 -1 -8 11 2.06 0.53
 1 -8 -11 2.03 0.54
 1 -8 -9 2.89 0.69
 1 -8 -9 3.41 0.65
 -1 8 9 2.15 0.48
 -1 -8 9 3.82 0.67
 1 -8 -7 2.42 0.72
 -1 -8 7 2.1 0.56
 -1 8 7 1.49 0.44
 1 -8 -7 1.57 0.5
 -1 -8 5 2.12 0.58
 1 -8 -5 2.2 0.57
 1 -8 -5 1.88 0.71
 1 -8 -3 2.51 0.72
 1 -8 -3 2.99 0.58
 -1 -8 3 2.8 0.61
 1 -8 -1 0.54 0.35
 -1 -8 1 0.37 0.42
 -1 -8 -1 -0.25 0.46
 1 -8 1 0.02 0.35
 -1 8 -1 0.38 0.33
 -1 8 -3 0.59 0.37
 1 -8 3 1.8 0.5
 -1 -8 -3 1.17 0.51
 1 -8 3 1.11 0.53
 1 -8 5 1.87 0.67
 1 -8 5 1.28 0.41
 -1 -8 -5 0.44 0.43
 1 -8 7 1.14 0.42
 -1 -8 -7 0.34 0.43
 1 -8 7 1.61 0.6
 -1 -8 -9 3.89 0.77
 -1 8 -9 3.75 0.6
 1 -8 9 2.87 0.76
 -1 -8 -11 0.88 0.47
 -1 8 -11 0.52 0.35
 1 -8 11 0.55 0.48
 1 -8 13 0.96 0.56
 -1 -8 -13 2.15 0.56
 1 -8 15 -0.35 0.49
 -1 -8 -15 0.57 0.4
 1 -8 15 1.2 0.6
 1 -8 17 -0.17 0.45
 -1 -8 -17 0.39 0.37
 -1 -8 -19 0.3 0.36
 1 -8 19 -0.28 0.41
 1 -8 21 0.4 0.43
 -1 8 -21 -0.58 0.43
 -1 -8 -21 0.08 0.29
 -1 8 -23 -0.11 0.35
 -1 -8 -23 0.94 0.37
 1 -8 23 1.18 0.42
 1 -8 25 0.71 0.34
 -1 -8 -25 0.06 0.25
 -1 8 -25 0.04 0.31
 -2 0 58 4.53 0.68
 2 0 -58 4.29 0.63
 2 0 -58 4.06 0.71
 2 0 -56 1.63 0.61
 -2 0 56 2.59 0.65
 2 0 -56 1.97 0.54
 -2 0 54 0.71 0.51
 2 0 -54 0.27 0.44
 2 0 -54 0.23 0.57
 2 0 -52 4.19 0.82
 2 0 -52 4.58 0.97
 -2 0 52 5.01 0.92
 2 0 -50 -1.2 0.72
 2 0 -50 -0.22 0.64
 -2 0 50 -0.26 0.52
 2 0 -50 -0.18 0.65
 2 0 -50 -0.01 0.55
 -2 0 48 1.16 0.64
 2 0 -48 -0.06 0.67
 2 0 -48 0.77 0.71
 2 0 -48 0.1 0.68
 -2 0 48 0.22 0.56
 2 0 -48 -0.11 0.55
 -2 0 46 0.14 0.65
 -2 0 46 -0.27 0.53
 2 0 -46 0.45 0.73
 2 0 -46 0.12 0.59
 -2 0 46 0.96 0.62
 2 0 -46 -1.06 0.8
 2 0 -46 0.18 0.67
 -2 0 44 15.93 1.55
 -2 0 44 15.4 1.62
 2 0 -44 17.66 1.62
 2 0 -44 14.39 1.57
 2 0 -44 14.7 1.56
 -2 0 44 15.21 1.61
 2 0 -44 15.75 1.6
 -2 0 44 15.92 1.67
 2 0 -42 7.17 1.13
 2 0 -42 6.24 1.08
 -2 0 42 8.68 1.23
 -2 0 42 7.84 1.17
 2 0 -42 6.79 1.09
 -2 0 42 7.57 1.09
 2 0 -42 6.25 0.89
 2 0 -42 7.64 1.18
 2 0 -40 64.1 2.89
 2 0 -40 67.49 3.09
 -2 0 40 63.89 2.89
 2 0 -40 66.83 3.02
 -2 0 40 54.08 2.41
 -2 0 40 68.31 3.13
 2 0 -40 65.43 2.99
 -2 0 40 61.94 3.05
 2 0 -40 60.87 2.55
 2 0 -40 65.18 2.61
 -2 0 38 64.73 2.81
 2 0 -38 67.87 2.57
 -2 0 36 47.55 2.34
 2 0 -36 49.98 2.12
 2 0 -34 331.1 5.16
 -2 0 34 336.82 5.91
 -2 0 32 222.94 4.65
 2 0 -32 225.32 4.02
 -2 0 30 207.89 4.28
 -2 0 30 203.28 3.4
 2 0 -30 214.54 3.53
 2 0 -30 215.59 3.74
 2 0 -28 11.02 0.79
 -2 0 28 10.39 0.93
 -2 0 28 11.3 0.8
 2 0 -28 12.98 0.91
 -2 0 26 4.34 0.51
 -2 0 26 3.35 0.52
 2 0 -26 3.96 0.49
 2 0 -26 4.07 0.51
 2 0 -24 1.79 0.38
 -2 0 24 2.14 0.37
 -2 0 24 1.81 0.42
 2 0 -24 1.61 0.36
 2 0 -22 18.4 0.89
 -2 0 22 17.21 1.05
 2 0 -22 17.83 0.9
 -2 0 22 18.02 0.89
 -2 0 20 1087.78 6.41
 2 0 -20 1110.64 6.44
 -2 0 20 1108.59 7.6
 2 0 -20 1086.4 6.21
 -2 0 18 785.16 5.18
 2 0 -18 797.06 5.2
 -2 0 18 790.15 6.06
 -2 0 16 4.15 0.92
 2 0 -16 2.65 0.33
 -2 0 16 3.61 0.72
 2 0 -16 2.51 0.35
 2 0 -16 2.88 0.33
 -2 0 16 3.09 0.36
 -2 0 16 2.38 0.37
 -2 0 14 870.13 9.35
 -2 0 14 889.58 5.67
 2 0 -14 870.36 11.42
 2 0 -14 847.86 4.67
 2 0 -14 850.67 4.82
 2 0 -14 871.6 4.43
 -2 0 14 884.14 4.96
 2 0 -12 229.64 2.08
 2 0 -12 230.01 5.52
 -2 0 12 235.01 2.41
 -2 0 12 228.75 4.44
 -2 0 10 4766.03 10.26
 -2 0 10 4769.97 18.44
 -2 0 8 1710.41 10.01
 2 0 -8 1818.11 13.44
 -2 0 4 1912.08 7.94
 2 0 -4 1955.89 12.65
 -2 0 2 6900.72 11.97
 2 0 -2 6952.16 23.3
 2 0 0 12.84 1.03
 -2 0 0 13.53 1.08
 -2 0 -2 1030.77 9
 2 0 2 1039 6.89
 -2 0 -4 0.8 0.17
 -2 0 -4 0.9 0.42
 2 0 6 82.55 1.93
 -2 0 -6 81.86 2.82
 -2 0 -6 83.74 1.85
 -2 0 -6 88.39 1.64
 -2 0 -8 276.57 3.54
 -2 0 -8 279.3 3.46
 2 0 8 281.09 3.62
 2 0 10 1020.87 4.57
 -2 0 -10 998.23 7.27
 -2 0 -10 1006.27 11.12
 -2 0 -10 1021.29 7.55
 2 0 12 1.34 0.21
 2 0 12 0.56 0.23
 -2 0 -12 0.97 0.34
 -2 0 -12 0.8 0.27
 -2 0 -12 0.6 0.43
 -2 0 -12 0.8 0.2
 -2 0 -12 1.26 0.26
 2 0 12 0.41 0.22
 2 0 12 0.56 0.22
 -2 0 -14 1188.66 5.58
 -2 0 -14 1202.18 6.61
 -2 0 -14 1193.98 13.83
 -2 0 -14 1166.7 5.84
 2 0 14 1183.36 6.63
 2 0 14 1164.17 5.3
 2 0 16 1493.75 7.94
 -2 0 -16 1469.83 6.76
 -2 0 -16 1478.12 6.97
 2 0 18 1226.09 7.57
 -2 0 -18 1234.38 7.42
 -2 0 -20 2294.86 9.61
 2 0 20 2280.85 11.23
 2 0 20 2289.09 9.7
 2 0 20 2310.75 10.98
 -2 0 -20 2280.47 10.67
 2 0 22 342.93 4.54
 -2 0 -22 350.71 4.02
 -2 0 -22 347.42 4.37
 2 0 22 352.23 4
 2 0 22 347.72 4.66
 2 0 24 69.58 2.15
 2 0 24 67.09 2.18
 -2 0 -24 69.13 1.9
 -2 0 -24 65.65 2.07
 2 0 24 68.37 1.85
 2 0 26 1.85 0.48
 -2 0 -26 2.28 0.45
 2 0 26 2.17 0.52
 -2 0 -26 2.35 0.49
 -2 0 -28 14.23 1.06
 -2 0 -28 14.69 1
 2 0 28 14.96 1.15
 2 0 28 15.41 1.18
 2 0 30 32.47 1.78
 2 0 30 34.57 1.79
 -2 0 -30 37.59 1.74
 -2 0 -30 35.33 1.62
 -2 0 -32 3.21 0.63
 -2 0 -32 3.03 0.58
 2 0 32 3.49 0.68
 2 0 32 3.31 0.66
 -2 0 -34 1 0.46
 2 0 34 0.76 0.44
 -2 0 -36 13.55 1.17
 2 0 36 13.12 1.29
 -2 0 -38 -0.49 0.76
 2 0 38 1.35 0.61
 -2 0 -38 0.23 0.4
 -2 0 -38 1.51 0.6
 -2 0 -38 0.68 0.65
 2 0 38 0.39 0.54
 2 0 38 1.38 0.55
 -2 0 -40 2.12 0.64
 2 0 40 0.97 0.65
 2 0 40 1.24 0.57
 -2 0 -40 0.11 0.67
 -2 0 -40 -0.23 0.64
 2 0 40 1.3 0.6
 -2 0 -40 1.28 0.69
 2 0 42 12.93 1.42
 2 0 42 12.1 1.44
 -2 0 -42 12.47 1.43
 2 0 42 12.15 1.44
 -2 0 -42 13.39 1.5
 -2 0 -42 12.91 1.47
 2 0 44 11.94 1.43
 2 0 44 9.76 1.22
 -2 0 -44 9.21 1.28
 -2 0 -44 10.01 1.25
 2 0 44 11.4 1.38
 -2 0 -44 10.57 1.3
 -2 0 -46 2.82 0.81
 -2 0 -46 2.45 0.81
 2 0 46 3.44 0.91
 2 0 46 3.07 0.87
 -2 0 -46 3.69 0.91
 -2 0 -48 4.02 0.87
 -2 0 -48 3.88 0.93
 2 0 48 4.44 0.96
 -2 0 -48 5.37 0.96
 -2 0 -50 6.38 1.02
 -2 0 -50 7 0.99
 2 0 50 8.35 1.11
 -2 0 -50 7.21 0.98
 -2 0 -52 1.13 0.58
 2 0 52 0.94 0.51
 -2 0 -52 2.28 0.64
 -2 0 -52 2.12 0.62
 -2 0 -54 0.78 0.42
 2 0 54 0.09 0.44
 2 0 54 0.95 0.52
 2 0 56 -0.13 0.35
 2 1 -59 1.11 0.45
 2 -1 -59 1.88 0.51
 -2 -1 59 1.86 0.44
 2 1 -57 5.01 0.78
 2 -1 -57 5.8 0.86
 -2 -1 57 3.94 0.69
 -2 1 57 4.55 0.65
 2 1 -57 3.99 0.65
 2 -1 -57 4.09 0.64
 -2 1 57 4.38 0.64
 -2 1 55 1.45 0.54
 2 1 -55 1.03 0.5
 -2 1 55 2 0.63
 2 -1 -55 1.41 0.61
 2 1 -55 1.8 0.59
 2 1 -55 1.88 0.69
 2 -1 -55 1.22 0.51
 -2 -1 55 1.32 0.62
 2 1 -53 0.63 0.47
 -2 -1 53 1.55 0.58
 2 1 -53 2.32 0.81
 -2 1 53 1.61 0.54
 2 -1 -53 1.78 0.69
 -2 1 53 1.04 0.53
 2 1 -53 0.79 0.46
 2 -1 -53 1.31 0.6
 2 1 -53 0.04 0.54
 -2 1 51 2.93 0.73
 -2 -1 51 4.37 0.99
 -2 -1 51 2.58 0.62
 2 1 -51 3.17 0.72
 2 1 -51 3.64 0.78
 -2 1 51 3.64 0.82
 2 -1 -51 3.4 0.91
 2 1 -51 3.72 0.97
 2 -1 -51 3.21 0.73
 2 1 -51 3.63 0.81
 -2 -1 49 -0.33 0.57
 2 1 -49 0.16 0.57
 2 -1 -49 0.23 0.7
 2 1 -49 0.84 0.68
 -2 1 49 0.59 0.6
 -2 -1 49 0.24 0.54
 -2 1 49 -0.58 0.54
 2 1 -49 -0.4 0.72
 2 -1 -49 0.52 0.6
 2 1 -49 0.07 0.65
 2 1 -47 12.27 1.37
 2 1 -47 13.95 1.44
 2 1 -47 13.06 1.46
 2 1 -47 11.68 1.45
 2 -1 -47 11.49 1.51
 -2 1 47 13.55 1.53
 -2 -1 47 14.21 1.61
 -2 -1 47 11.84 1.32
 -2 1 47 12.97 1.49
 2 -1 -47 11.27 1.42
 -2 -1 45 44.62 2.49
 2 -1 -45 46.12 2.62
 2 1 -45 47.9 2.59
 -2 -1 45 42.06 2.46
 2 1 -45 41.63 2.19
 -2 -1 45 38.78 2.13
 2 -1 -45 43.23 2.5
 -2 1 45 41.95 2.59
 2 1 -45 42.61 2.49
 2 1 -45 46.67 2.66
 -2 -1 45 43.19 2.48
 -2 1 45 44.78 2.71
 2 -1 -45 44.25 2.67
 2 -1 -45 40.29 2.53
 2 1 -45 41.85 2.39
 -2 1 45 43.65 2.49
 -2 -1 45 43.75 2.74
 -2 1 45 49.41 2.79
 2 -1 -45 46.36 2.49
 -2 1 43 14.95 1.61
 -2 -1 43 14.57 1.47
 -2 1 43 12.68 1.38
 2 1 -43 15.88 1.57
 -2 -1 43 14.09 1.47
 -2 -1 43 13.22 1.29
 2 1 -43 12.74 1.28
 2 -1 -43 13.15 1.43
 2 -1 -43 13.29 1.51
 2 -1 -43 14.68 1.44
 2 1 -43 15.83 1.61
 2 1 -43 14.99 1.54
 -2 -1 43 14.31 1.5
 2 1 -43 14.21 1.29
 2 1 -43 14.71 1.47
 -2 -1 43 14.59 1.63
 -2 1 43 14.16 1.57
 2 -1 -43 12.76 1.44
 2 -1 -43 12.73 1.54
 -2 -1 41 36.62 2.22
 -2 1 41 36.33 2.21
 2 1 -41 37.61 1.99
 2 1 -41 35.49 2.01
 2 -1 -41 36.38 2.35
 2 1 -41 38.47 2.38
 2 1 -41 37.63 2.29
 2 -1 -41 38.62 2.48
 -2 -1 41 33.32 1.96
 2 -1 -41 34.14 2.21
 2 -1 -41 37.3 2.19
 2 -1 -41 34.66 2.29
 2 1 -41 36.85 2.21
 2 1 -41 39.88 2.38
 -2 -1 41 35.74 2.28
 -2 1 41 36.72 2.43
 -2 1 41 38.21 2.45
 -2 -1 41 36.85 2.31
 2 -1 -41 35.69 2.02
 -2 -1 41 37.47 2.51
 2 -1 -39 1.45 0.75
 -2 1 39 1.67 0.6
 -2 -1 39 1.71 0.6
 2 -1 -39 1.95 0.69
 2 1 -39 1.84 0.59
 -2 -1 39 1.49 0.54
 2 1 -39 1.83 0.53
 2 -1 -39 3.38 0.78
 2 1 -39 1.83 0.69
 -2 1 39 1.21 0.63
 2 1 -39 1.76 0.72
 -2 -1 39 2.2 0.7
 -2 1 39 1.75 0.71
 2 -1 -39 1.93 0.54
 -2 -1 39 1.93 0.66
 2 -1 -39 1.71 0.64
 2 -1 -39 1.96 0.8
 -2 1 37 24.22 1.73
 2 -1 -37 25.12 1.61
 -2 -1 37 23.44 1.71
 2 1 -37 23.3 1.47
 2 -1 -37 26.96 1.77
 -2 -1 35 10.93 1.14
 -2 1 35 10.58 1.13
 2 1 -35 10.64 0.98
 -2 -1 35 10.21 0.92
 2 -1 -35 10.28 1.01
 2 -1 -35 12.69 1.24
 -2 -1 33 60.23 2.5
 2 -1 -33 62.34 2.3
 -2 -1 33 64.61 2.22
 2 1 -33 63.81 2.1
 2 1 -33 63.6 2.19
 -2 1 33 63.07 2.54
 2 1 -31 129.87 2.85
 2 1 -31 127.55 2.93
 2 -1 -31 124.64 3.1
 -2 -1 31 127.68 3.02
 -2 1 31 119.72 3.39
 -2 -1 31 121.49 3.37
 2 -1 -29 193.47 3.69
 -2 -1 29 188.3 4
 2 1 -29 193.86 3.51
 2 1 -29 190.8 3.33
 -2 -1 29 190.5 3.56
 2 1 -29 196.86 3.44
 -2 1 29 183.86 3.93
 -2 -1 27 58.96 2.17
 -2 1 27 60.18 2.17
 2 1 -27 61.71 1.85
 -2 -1 27 61.16 1.99
 2 1 -27 62.33 1.85
 2 -1 -27 59.71 1.96
 2 1 -27 62.94 1.9
 2 1 -25 300.8 3.95
 -2 -1 25 302.21 4.59
 2 -1 -25 308.34 4.16
 -2 1 25 309.06 4.59
 -2 -1 25 309.71 4.21
 2 1 -23 22.07 1.06
 -2 -1 23 23.03 1.24
 2 -1 -23 22.81 1.1
 2 1 -23 25.4 1.12
 -2 1 23 23.31 1.24
 -2 1 23 19.94 0.86
 -2 -1 23 24.68 1.16
 2 -1 -23 23.2 1.12
 2 1 -21 128.01 2.32
 -2 1 21 129.32 2.67
 -2 -1 21 131.49 2.53
 2 -1 -21 128.24 2.41
 -2 1 21 120.1 1.99
 -2 -1 21 127.46 2.7
 2 -1 -21 127.58 2.41
 -2 -1 19 8.65 0.71
 -2 1 19 8.19 0.67
 2 1 -19 9.6 0.65
 2 1 -19 8.29 0.59
 -2 1 19 7.51 0.49
 -2 -1 19 8.51 0.67
 2 -1 -19 8.84 0.64
 2 -1 -19 8 0.62
 -2 -1 17 477.01 4.41
 2 1 -17 455.08 8.5
 -2 -1 17 456.6 4.59
 2 1 -17 454.05 3.94
 2 -1 -17 469.31 4.17
 -2 -1 17 462.48 9.05
 2 1 -17 469.72 3.91
 2 1 -17 456.03 3.79
 -2 -1 17 456.75 3.31
 2 -1 -17 475.78 4.11
 -2 1 17 459.64 4.49
 -2 -1 15 844.19 5.91
 2 1 -15 828.43 5.03
 -2 1 15 823.59 9.89
 -2 1 15 836.92 11.82
 -2 -1 15 846.85 4.43
 -2 1 15 851.68 5.68
 -2 -1 15 827.42 5.55
 2 -1 -15 825.08 5.34
 2 -1 -15 830.52 5.05
 2 1 -15 820.43 4.93
 -2 -1 15 842.1 11.36
 2 1 -15 863.2 10.17
 2 1 -13 168.35 4.86
 -2 -1 13 172.21 2.53
 2 1 -13 177.41 4.3
 2 1 -13 167.79 2.13
 2 -1 -13 167.55 2.13
 -2 -1 13 173.07 4.82
 -2 1 13 170.41 5
 -2 -1 13 170.52 2.39
 2 1 -13 169.12 2.13
 2 -1 -11 91.36 1.48
 -2 -1 11 96.51 3.39
 -2 1 11 95.06 3.49
 2 -1 -11 93.37 3.44
 2 1 -11 92.76 3.38
 2 1 -11 94.1 1.44
 2 -1 -11 95.97 1.08
 2 1 -11 97.62 2.96
 2 1 -9 1681.81 13.45
 2 1 -9 1668.55 5.05
 2 -1 -9 1734.19 4.53
 2 1 -9 1751.15 11.62
 -2 1 9 1706.32 13.75
 2 -1 -9 1693.46 13.6
 -2 -1 9 1695.9 13.32
 2 1 -7 6745.08 20.93
 2 -1 -7 6586.57 25.01
 -2 1 7 6618.18 25.36
 2 1 -7 6734.78 25.45
 -2 -1 7 6621.8 24.81
 2 1 -5 3991.81 18.83
 -2 -1 5 4052.56 18.57
 2 -1 -5 4001.97 18.3
 -2 1 5 4067.72 18.7
 2 1 -3 922.55 8.84
 2 -1 -3 938.15 8.45
 -2 1 3 931.62 8.61
 2 1 -3 942.48 7.93
 -2 -1 3 929.86 8.69
 -2 1 1 1510.06 11.64
 2 -1 -1 1546.05 11.58
 2 -1 -1 1513.77 10.39
 2 1 -1 1516.43 11.34
 2 1 -1 1528.54 9.86
 2 -1 1 1467.84 11.22
 -2 -1 -1 1403.24 9.78
 2 1 1 1442.72 9.72
 2 -1 1 1470.89 11.72
 2 -1 1 1402.26 10.08
 -2 1 -1 1411.47 11.31
 2 1 3 1489.79 6.95
 2 -1 3 1551.85 12.14
 -2 1 -3 1478.19 11.71
 2 -1 3 1538.86 11.66
 2 1 3 1553.31 10.64
 -2 1 -3 1489.74 11.76
 -2 -1 -3 1493.75 10.57
 -2 1 -5 3299.47 18.04
 -2 -1 -5 3291.69 16.67
 2 1 5 3351.16 7.72
 -2 1 -5 3350.82 18.03
 2 -1 5 3363.09 18.39
 2 1 7 56.12 1.24
 -2 -1 -7 55.47 2.34
 2 1 7 58.15 1.05
 -2 1 -7 53.71 2.47
 -2 1 -7 58.18 2.5
 2 -1 7 58.27 2.49
 2 1 9 25.97 0.9
 -2 1 -9 25.77 1.72
 2 1 9 25.26 1.74
 -2 1 -9 25.61 1.81
 -2 -1 -9 23.94 1.7
 2 1 9 26.05 0.91
 2 -1 9 24.4 0.46
 -2 1 -9 26.6 0.79
 -2 -1 -9 24.47 0.82
 -2 -1 -9 26.18 0.82
 2 -1 9 25.99 1.73
 2 1 11 154.34 2.3
 -2 1 -11 152.74 1.95
 -2 1 -11 152.34 4.62
 2 1 11 153.84 4.55
 2 1 11 156.42 2.23
 -2 1 -11 160.89 3.78
 -2 -1 -11 153.85 4.5
 -2 -1 -11 155.7 2.02
 -2 1 -11 152.98 4.32
 2 1 11 154 2.32
 -2 -1 -11 159.22 2.13
 2 -1 11 158.34 4.36
 2 1 11 153.03 3.22
 -2 -1 -11 156.93 2.39
 2 -1 13 78.48 1.59
 -2 -1 -13 77.95 3.44
 -2 1 -13 77.55 1.47
 -2 1 -13 74.97 3.48
 2 1 13 80.87 3.55
 -2 1 -13 82.89 2.9
 2 1 13 76.31 1.62
 2 1 13 78.59 1.75
 -2 1 -13 77.89 3.24
 -2 -1 -13 77.74 1.79
 2 -1 13 79.87 3.47
 -2 -1 -13 75.22 1.42
 2 1 13 78.6 1.73
 2 1 13 79.84 1.66
 -2 -1 -13 77.01 1.58
 2 1 13 77.76 2.52
 2 -1 15 121.48 2.13
 -2 1 -15 123.02 4.26
 -2 -1 -15 120.85 2.34
 2 -1 15 122.94 2.41
 2 1 15 124.31 2.3
 2 1 15 118.87 3.37
 2 -1 15 125.68 4.64
 -2 1 -15 118.62 1.91
 2 -1 15 122.16 2.36
 2 1 15 125.91 4.73
 -2 1 -15 127.11 3.78
 -2 -1 -15 118.12 2.09
 2 1 15 132.37 4.3
 2 1 15 119.82 2.27
 -2 1 -15 120.26 2.02
 2 1 15 120.72 2.12
 -2 1 -15 114.13 4.55
 2 1 17 272.66 5.52
 2 -1 17 287.99 3.49
 -2 1 -17 281.63 3.08
 2 1 17 299.98 6.63
 -2 1 -17 286.81 3.46
 -2 1 -17 286.7 2.78
 2 -1 17 283.77 3.7
 2 1 17 287.62 3.72
 2 -1 17 286.48 3.88
 -2 -1 -17 293.51 3.85
 -2 -1 -17 283.02 3.41
 -2 1 -17 291.72 3.31
 -2 1 -17 293.38 6.12
 -2 -1 -17 287.82 3.3
 -2 1 -19 556.25 4.86
 2 1 19 539.7 5.38
 2 -1 19 535.06 5.1
 -2 -1 -19 559.62 5.53
 2 -1 19 542.71 5.27
 -2 1 -19 544.27 4.99
 -2 1 -19 544.14 4.08
 2 -1 19 543.28 5.17
 -2 -1 -19 539.6 4.97
 2 1 19 580.09 9.45
 -2 -1 -19 561.95 4.85
 -2 1 -19 550.95 4.53
 2 -1 19 547.22 5.64
 2 -1 21 530.37 5.35
 -2 -1 -21 543.33 5.73
 2 -1 21 532.56 5.89
 2 -1 21 534.75 5.31
 2 1 21 526.95 5.63
 -2 1 -21 535.03 5.18
 -2 1 -21 537.25 4.31
 2 -1 21 534.7 5.43
 2 1 21 544.11 5.48
 -2 1 -21 519.65 4.65
 -2 -1 -21 532.74 5.22
 -2 -1 -21 532.33 5.06
 -2 1 -21 535.77 5.08
 2 1 21 547.68 5.42
 -2 1 -23 132.25 2.29
 -2 -1 -23 133.14 2.97
 -2 1 -23 132.3 2.45
 -2 1 -23 135.51 2.7
 -2 -1 -23 139.83 2.73
 -2 1 -23 133.44 2.59
 -2 1 -23 133.06 2.7
 2 1 23 135.52 2.85
 2 1 23 135.06 2.99
 2 -1 23 135.71 2.9
 2 1 23 136.92 2.88
 2 -1 23 137.59 2.79
 -2 -1 -23 136.89 2.8
 2 -1 23 131.2 3.12
 -2 1 -25 150.62 3
 2 -1 25 153.25 3.23
 -2 1 -25 143.57 2.69
 2 1 25 147.79 3.31
 2 -1 25 149.62 3
 2 1 25 146.5 3.11
 -2 -1 -25 150.99 3.3
 -2 -1 -25 153.8 3.11
 -2 1 -25 152.61 2.89
 -2 1 -25 151.51 3.01
 2 1 25 152.41 2.89
 -2 1 -25 148 2.54
 -2 -1 -25 149.27 2.98
 2 -1 25 146.58 3.48
 2 1 25 149 3.17
 2 1 27 33.24 1.67
 -2 -1 -27 33.28 1.64
 -2 1 -27 33.11 1.49
 -2 -1 -27 36.12 1.61
 2 -1 27 33.3 1.74
 -2 -1 -27 34.13 1.52
 -2 1 -27 33.84 1.45
 2 1 27 32.53 1.55
 2 -1 27 34.43 1.63
 2 1 27 30.7 1.54
 2 1 29 59.01 2.32
 2 -1 29 60.46 2.42
 2 -1 29 58.45 2.25
 2 1 29 56.39 2.07
 -2 1 -29 57.56 1.98
 2 1 29 54.81 2.13
 -2 -1 -29 57.39 2.13
 -2 -1 -29 54.37 2.19
 2 1 31 63.13 2.53
 -2 -1 -31 62.13 2.4
 2 -1 31 64.48 2.44
 -2 1 -31 60.58 2.11
 2 1 31 64.11 2.27
 2 -1 31 61.51 2.55
 -2 -1 -31 61.88 2.29
 2 1 33 26.46 1.75
 2 1 33 25.82 1.51
 -2 -1 -33 28.96 1.66
 -2 -1 -33 25.52 1.64
 2 -1 33 27.01 1.69
 -2 1 -33 26.65 1.48
 2 -1 35 17.6 1.43
 -2 -1 -35 14.46 1.29
 -2 -1 -35 17.26 1.36
 -2 1 -35 16.31 1.23
 2 1 35 14.39 1.36
 -2 1 -37 41.7 2.06
 -2 -1 -37 44.41 2.19
 2 1 37 43.31 2.52
 -2 1 -37 44.39 2.4
 -2 -1 -37 42.61 2.44
 -2 -1 -37 43.39 2.41
 2 1 37 43.27 2.37
 -2 1 -37 49.02 2.57
 -2 1 -37 43.35 2.35
 2 1 37 44.9 2.54
 2 -1 37 44.74 2.55
 -2 -1 -37 44.29 2.52
 2 -1 37 43.75 2.47
 -2 1 -37 44.4 2.06
 2 -1 37 46.16 2.55
 2 -1 37 43.11 2.25
 -2 -1 -39 13.18 1.46
 -2 1 -39 10.65 1.26
 2 -1 39 13.32 1.47
 -2 -1 -39 11.69 1.44
 2 -1 39 13.87 1.47
 -2 -1 -39 12.56 1.43
 -2 1 -39 13.2 1.38
 -2 1 -39 13.03 1.23
 2 1 39 14.08 1.42
 2 1 39 13.34 1.51
 2 -1 39 13.86 1.49
 -2 1 -39 14.67 1.54
 2 1 39 12.21 1.42
 -2 1 -39 13.01 1.18
 2 -1 39 12.86 1.29
 -2 -1 -41 3.23 0.84
 -2 1 -41 4.91 0.82
 -2 1 -41 4.27 1
 2 1 41 4.31 0.85
 -2 -1 -41 4.86 0.99
 -2 1 -41 4.35 0.88
 2 1 41 2.99 0.81
 2 1 41 4.54 0.97
 -2 1 -41 3.11 0.74
 2 -1 41 4.02 0.77
 2 1 41 3.87 0.93
 -2 1 -41 2.56 0.66
 -2 -1 -41 4.67 1.09
 2 -1 41 3.27 0.8
 2 -1 41 4.12 0.87
 2 -1 41 3.81 0.86
 -2 1 -43 38.09 2.07
 2 -1 43 41.34 2.47
 -2 -1 -43 39.32 2.4
 -2 1 -43 40.1 2.36
 -2 1 -43 39.5 2.49
 2 1 43 38.91 2.34
 -2 1 -43 43.99 2.52
 2 -1 43 40.62 2.29
 2 1 43 41.66 2.58
 2 -1 43 37.23 2.39
 2 1 43 42.03 2.54
 -2 -1 -43 39.08 2.45
 -2 -1 -43 42 2.5
 2 -1 43 41.51 2.51
 2 1 43 46.67 2.64
 -2 -1 -45 8.98 1.25
 2 1 45 11.51 1.36
 2 -1 45 9.69 1.26
 -2 1 -45 8.78 1.34
 2 1 45 10.42 1.43
 -2 1 -45 8.37 1.18
 2 -1 45 9 1.24
 2 1 45 10.13 1.31
 -2 1 -45 9.13 1.25
 -2 -1 -45 8.17 1.28
 -2 -1 -45 8.24 1.23
 2 1 47 11.66 1.41
 2 -1 47 12.39 1.33
 2 1 47 13.65 1.39
 -2 1 -47 12.98 1.36
 2 -1 47 12.09 1.35
 -2 1 -47 12.65 1.49
 -2 -1 -47 13.26 1.42
 -2 1 -47 13.19 1.4
 -2 -1 -47 11.7 1.34
 2 1 47 11.22 1.4
 -2 -1 -47 12.6 1.49
 2 -1 49 7.06 0.97
 -2 -1 -49 5.49 0.92
 -2 1 -49 7.3 1.02
 -2 1 -49 7.71 1.07
 -2 1 -49 7.16 1.09
 2 1 49 6.94 1.07
 2 -1 49 5.9 0.99
 2 1 49 6.93 0.99
 -2 -1 -49 6.54 0.99
 -2 -1 -51 0.09 0.5
 -2 1 -51 0.08 0.61
 2 1 51 -0.12 0.46
 -2 1 -51 0.83 0.58
 2 -1 51 0.87 0.49
 -2 1 -51 0.25 0.45
 -2 -1 -51 -0.37 0.49
 2 1 51 -0.34 0.42
 2 1 53 1.75 0.57
 -2 -1 -53 1.55 0.54
 -2 1 -53 1.81 0.54
 2 -1 53 2.69 0.66
 -2 1 -53 1.68 0.51
 2 -1 53 1.89 0.49
 -2 -1 -53 1.89 0.56
 -2 1 -53 1.17 0.58
 2 -1 55 -0.09 0.32
 -2 1 -55 0.05 0.47
 2 1 55 0.23 0.38
 2 -1 55 -0.89 0.45
 2 1 55 -0.53 0.43
 2 1 57 -0.27 0.34
 2 2 -58 2.77 0.56
 2 -2 -58 2.35 0.52
 2 2 -56 1.28 0.45
 2 2 -56 1.11 0.43
 2 2 -56 1.74 0.59
 2 -2 -56 1.68 0.49
 -2 2 56 1.43 0.48
 -2 -2 56 1.5 0.45
 2 -2 -56 1.73 0.58
 2 2 -54 2.74 0.64
 2 -2 -54 2.84 0.64
 2 -2 -54 4.14 0.81
 2 2 -54 3.89 0.8
 2 2 -54 2.67 0.62
 2 2 -54 3.04 0.66
 -2 2 54 2.33 0.65
 -2 -2 54 3.14 0.68
 2 2 -52 16.2 1.46
 2 -2 -52 15.73 1.37
 2 2 -52 13.2 1.29
 -2 2 52 14.47 1.43
 -2 2 52 15.99 1.33
 2 2 -52 13.83 1.28
 2 -2 -52 17.82 1.55
 -2 -2 52 14.85 1.28
 2 2 -52 14.99 1.27
 -2 -2 52 14.9 1.39
 2 2 -50 3.07 0.78
 2 2 -50 3.82 0.91
 -2 -2 50 2.69 0.63
 -2 -2 50 2.11 0.65
 2 -2 -50 4.19 0.97
 -2 2 50 3.6 0.92
 -2 -2 50 1.52 0.53
 2 -2 -50 2.81 0.75
 2 2 -50 3.61 0.75
 2 2 -50 4.12 0.88
 -2 2 50 2.05 0.63
 2 2 -48 7.17 1.13
 -2 -2 48 5.24 0.85
 2 2 -48 6.68 1.21
 2 -2 -48 7.01 1.12
 -2 2 48 7.22 1.18
 -2 -2 48 6.49 1.1
 -2 -2 48 5.33 0.93
 2 2 -48 9.09 1.2
 2 -2 -48 7.1 1.25
 2 2 -48 6.6 1.02
 2 2 -48 6.46 1.07
 -2 2 48 6.69 1.03
 2 2 -46 5.83 1.06
 -2 2 46 3.43 0.95
 -2 -2 46 4.4 0.88
 -2 -2 46 3.35 0.76
 2 2 -46 5.42 1.06
 2 2 -46 4.78 0.95
 2 2 -46 4.62 0.86
 2 -2 -46 4.19 0.97
 2 -2 -46 3.78 1.04
 -2 -2 46 3.18 0.87
 -2 2 46 5.58 1.01
 2 2 -46 4.48 0.97
 -2 -2 44 5.97 1.07
 -2 -2 44 5.11 0.9
 2 2 -44 5.72 1.08
 2 -2 -44 6.45 1.1
 2 2 -44 4.91 0.9
 2 2 -44 5.6 1.07
 2 -2 -44 5.86 1.2
 -2 2 44 5.77 1.15
 -2 -2 44 4.52 1
 -2 2 44 5.46 1.04
 2 -2 -42 22.06 1.89
 2 2 -42 19.51 1.77
 -2 -2 42 22.33 1.92
 -2 2 42 19.72 1.88
 2 2 -42 21.44 1.83
 -2 -2 42 21.46 1.84
 -2 -2 42 20.21 1.59
 2 -2 -42 21.42 1.75
 2 -2 -42 19.99 1.93
 2 2 -42 20.06 1.53
 -2 -2 42 20.38 1.66
 -2 2 42 19.49 1.66
 2 2 -40 5.33 0.79
 2 2 -40 5.25 0.91
 -2 -2 40 4.81 0.87
 2 -2 -40 4.16 1.01
 -2 2 40 4.6 0.85
 -2 -2 40 4 0.98
 2 2 -40 5.7 1.06
 -2 -2 40 4.1 0.87
 2 2 -40 3.87 0.87
 -2 -2 40 4.1 0.95
 -2 2 40 5.7 1.05
 2 -2 -40 4.45 0.84
 -2 2 40 4.18 1
 -2 -2 40 4.12 0.7
 2 -2 -40 4.13 0.95
 -2 -2 38 12.63 1.28
 -2 2 38 13.1 1.3
 -2 -2 38 11.48 1.33
 -2 2 38 12.2 1.49
 -2 2 38 13.6 1.49
 2 -2 -38 13.63 1.55
 -2 -2 38 14.11 1.21
 2 2 -38 13.63 1.25
 2 2 -38 14.48 1.48
 -2 -2 38 14.06 1.33
 2 -2 -38 13.92 1.37
 -2 -2 38 12.88 1.45
 2 2 -38 14.22 1.21
 2 -2 -38 14.37 1.53
 -2 2 36 20.26 1.73
 2 2 -36 24.24 1.57
 2 -2 -36 23.62 1.86
 -2 2 36 21.28 1.59
 2 -2 -36 20.35 1.77
 -2 2 36 24.25 1.93
 2 2 -36 20.75 1.41
 2 -2 -36 21.54 1.64
 2 2 -36 21.52 1.41
 -2 -2 36 22.58 1.6
 -2 -2 36 21.07 1.45
 -2 -2 36 19.62 1.55
 2 2 -36 23.46 1.74
 -2 -2 36 19.73 1.72
 2 2 -34 18.71 1.3
 -2 -2 34 17.91 1.43
 -2 2 34 18.45 1.46
 -2 -2 34 18.67 1.35
 2 2 -34 18.91 1.24
 2 2 -34 19.66 1.31
 2 -2 -34 18.25 1.47
 2 2 -32 57.02 2.12
 -2 2 32 57.23 2.41
 -2 -2 32 56.26 2.22
 2 2 -32 57.33 2.07
 -2 -2 32 55.53 2.37
 2 2 -32 57.5 2.11
 2 -2 -32 56.25 2.45
 -2 2 30 98.27 2.7
 -2 -2 30 104.73 2.94
 -2 -2 30 96.34 3.01
 2 2 -30 102.6 2.69
 2 2 -30 99.51 2.71
 2 -2 -30 98.72 3.14
 -2 2 30 100.04 3.02
 2 2 -28 5.1 0.71
 -2 -2 28 4.52 0.68
 -2 2 28 4.29 0.6
 2 -2 -28 4.15 0.64
 2 -2 -28 5.15 0.78
 2 -2 -28 5.65 0.71
 -2 2 28 4.53 0.67
 -2 -2 28 4.56 0.69
 2 -2 -26 90.55 2.58
 2 2 -26 88.75 2.37
 -2 -2 26 86.71 2.59
 2 2 -26 83.2 2.27
 -2 2 26 91.31 2.47
 -2 2 26 88 2.59
 -2 -2 26 95.07 2.61
 2 -2 -26 84.59 2.68
 2 2 -24 18.68 1.06
 -2 -2 24 17.04 1.14
 2 2 -24 17.37 1.02
 2 2 -24 19.23 1.02
 -2 2 24 17.04 1.06
 -2 -2 24 17.14 1.1
 2 -2 -24 16.63 1.12
 2 -2 -24 17.02 1.18
 -2 2 24 17.83 1.14
 -2 -2 22 61.98 2.03
 -2 2 22 66.97 1.99
 -2 2 22 65.6 2.01
 2 -2 -22 60.88 2.03
 2 2 -22 62.63 1.76
 2 2 -22 68.89 1.84
 -2 -2 22 66.22 2.05
 2 2 -22 64.44 1.85
 2 -2 -22 65.93 2.17
 -2 2 20 988.14 7.34
 -2 -2 20 935.41 7.37
 2 -2 -20 965.17 7.53
 2 2 -20 962.99 6.61
 2 2 -20 965.07 6.77
 2 2 -20 971.94 6.51
 -2 2 20 939.77 7.15
 2 -2 -20 932.53 7.76
 -2 -2 20 943.56 7.36
 2 2 -18 297.18 3.61
 -2 -2 18 296.53 4
 2 2 -18 301.67 3.44
 2 -2 -18 302.59 4.07
 2 -2 -18 298.79 4.21
 2 2 -18 297.98 3.57
 2 2 -18 293.06 3.54
 -2 2 18 290.21 3.7
 -2 -2 18 294.3 3.98
 2 2 -16 858.1 5.78
 2 2 -16 824.12 10.62
 -2 -2 16 814.89 11.44
 2 2 -16 861.24 5.91
 2 2 -16 852.76 5.87
 -2 2 16 862.32 5.96
 -2 -2 16 854.09 6.43
 2 2 -16 861.42 5.49
 2 -2 -16 871.95 6.87
 -2 -2 16 857.47 6.47
 2 -2 -16 869.61 6.75
 2 2 -14 210.19 4.95
 2 -2 -14 211.9 3.25
 2 2 -14 210.03 2.85
 -2 -2 14 202.68 5.35
 2 2 -14 206.96 2.57
 -2 -2 14 212 2.63
 -2 -2 14 211.1 3.09
 -2 -2 14 208.54 2.85
 -2 2 14 205.27 5.91
 -2 2 14 197.49 2.66
 2 -2 -14 208.56 3.24
 2 2 -14 207.01 2.77
 2 2 -12 470.03 6.75
 -2 -2 12 470.96 4.16
 -2 -2 12 458.53 7.56
 -2 -2 12 468.43 4.36
 -2 2 12 468.78 8.33
 -2 -2 12 473.4 3.94
 2 -2 -12 471.69 4.7
 2 2 -12 459.34 7.65
 2 -2 -12 480.98 9.16
 2 2 -12 459.59 6.44
 2 2 -12 460.25 4
 2 -2 -12 466.14 4.63
 2 2 -12 470.79 3.72
 2 2 -10 70.76 1.46
 -2 -2 10 71.52 2.81
 2 -2 -10 72.19 1.76
 2 2 -10 75.59 2.76
 -2 -2 10 72.68 1.55
 -2 -2 10 74.5 1.63
 -2 -2 10 72.65 1.65
 2 2 -10 71.69 3.53
 2 2 -10 72.91 1.51
 2 -2 -10 76.07 3.57
 2 2 -10 70.97 2.84
 2 -2 -10 73.17 1.82
 -2 2 10 71.87 1.59
 2 2 -10 67.8 1.52
 -2 2 10 72.45 3.05
 2 2 -8 693.91 8.36
 2 2 -8 684.5 4.6
 -2 -2 8 707.09 8.32
 2 -2 -8 697.25 10.58
 2 2 -8 685.85 4.69
 -2 2 8 694.6 8.74
 2 2 -8 717.35 8.79
 -2 2 8 700.47 4.83
 2 2 -8 650.72 10.09
 -2 -2 8 698.43 4.83
 -2 -2 8 708.39 4.84
 2 -2 -8 707.68 5.51
 2 -2 -8 699.04 5.24
 -2 -2 8 696.09 4.9
 2 2 -6 640.14 5.97
 -2 2 6 619.73 4.11
 2 2 -6 619.13 7.6
 -2 2 6 624.03 4.49
 -2 -2 6 616.1 7.4
 2 2 -6 618.18 4.5
 2 -2 -6 633.34 9.9
 -2 2 6 606.86 7.57
 2 -2 -6 646.4 5.19
 -2 -2 6 628.16 4.56
 2 2 -6 597.08 9.22
 -2 -2 6 633.14 4.34
 2 2 -6 628.03 8.46
 -2 -2 6 629.17 4.62
 2 -2 -6 615.17 4.77
 2 -2 -6 591.47 7.26
 2 -2 -4 360.91 7.44
 2 -2 -4 367.59 3.87
 2 2 -4 362.54 6.83
 -2 2 4 359.34 3.12
 2 2 -4 366.09 4.04
 -2 -2 4 365.62 3.09
 2 -2 -4 354.2 5.19
 -2 2 4 366.94 5.51
 -2 -2 4 358.67 3.48
 2 2 -4 370.55 6.68
 -2 2 4 360.39 3.38
 2 2 -4 355.55 5.63
 -2 2 4 357.28 3.2
 -2 -2 4 365.74 3.53
 -2 2 4 359.21 7.24
 -2 2 2 66.06 1.38
 -2 -2 2 67.99 1.53
 2 2 -2 68.42 2.96
 -2 2 2 64.47 1.33
 2 -2 -2 66.8 1.65
 2 -2 -2 64.32 2.55
 2 -2 -2 63.67 3.13
 -2 2 2 63.98 1.42
 2 2 -2 62.79 2.71
 -2 2 2 61.93 3.03
 2 -2 -2 62.56 2.03
 2 2 -2 68.09 1.67
 2 2 -2 64.82 2.41
 -2 -2 2 66.73 1.51
 -2 2 0 1095.6 5.63
 2 -2 0 1112.63 13.08
 -2 2 0 1092.81 5.82
 -2 2 0 1085.4 5.57
 2 -2 0 1128.7 10.38
 2 2 0 1140.43 12.33
 2 2 0 1114.65 10.19
 2 -2 0 1108.5 6.66
 -2 2 0 1090.44 12.76
 2 -2 0 1097.05 8.2
 2 2 0 1102.79 10.61
 -2 -2 0 1113.85 6.07
 -2 -2 -2 178.78 2.46
 2 2 2 175.6 4.2
 2 -2 2 179.02 5.27
 -2 -2 -2 173.64 3.27
 -2 -2 -2 177.96 2.52
 2 2 2 175.05 3.93
 2 -2 2 177.65 2.48
 2 2 2 184.58 5.09
 -2 -2 -2 178.7 2.29
 2 -2 2 175.43 3.29
 2 -2 2 182.76 4.15
 -2 2 -2 174.44 2.27
 -2 2 -2 175.99 5.2
 2 2 4 705.37 4.96
 -2 -2 -4 702.8 7.25
 2 -2 4 736.45 10.97
 2 -2 4 698.18 6.91
 2 2 4 699.23 7.2
 -2 -2 -4 723.37 4.94
 2 -2 4 726.26 8.42
 -2 -2 -4 716.49 5.12
 -2 2 -4 712.8 10.74
 2 2 4 755.83 10.57
 2 2 4 732.98 7.26
 -2 2 -4 685.39 4.48
 2 -2 4 685.58 4.76
 -2 -2 -4 708.42 4.8
 -2 2 -4 693.95 4.63
 2 2 6 371.58 7.63
 -2 -2 -6 370.04 3.69
 2 2 6 377.45 5.78
 2 -2 6 379.26 8
 -2 -2 -6 363.83 5.72
 2 2 6 365.08 4.59
 -2 -2 -6 378.03 3.6
 -2 2 -6 362.37 3.31
 -2 2 -6 357.89 6.4
 -2 2 -6 374.37 7.93
 2 -2 6 364.76 5.39
 2 -2 6 374.86 4.05
 -2 -2 -6 373.27 3.79
 2 2 6 384.28 3.8
 2 -2 6 365.96 3.4
 2 2 8 93.91 3.2
 -2 2 -8 96.35 1.69
 2 2 8 97.58 4.02
 -2 2 -8 86.25 3.31
 -2 -2 -8 91.37 1.93
 -2 -2 -8 88.95 3.09
 -2 -2 -8 93.59 1.82
 2 -2 8 87.79 1.61
 -2 2 -8 97.02 4.17
 2 -2 8 96.35 2.14
 -2 2 -8 94.54 1.71
 -2 -2 -8 92.97 1.93
 2 2 8 90.69 1.38
 2 2 8 92.67 1.76
 2 -2 8 95.84 4.11
 2 -2 8 97.05 1.88
 2 2 8 93.09 1.94
 -2 -2 -10 496.46 4.19
 -2 2 -10 479.67 4.16
 2 2 10 517.79 9.49
 2 -2 10 496.87 9.48
 2 2 10 499.13 8.01
 -2 2 -10 470.28 3.86
 -2 -2 -10 472.21 4.42
 -2 2 -10 490.92 3.96
 2 2 10 472.82 3.09
 -2 -2 -10 481.65 4.64
 2 -2 10 481.52 4.94
 -2 -2 -10 467.95 7.59
 -2 2 -10 468.67 8.1
 2 2 10 482.93 4.32
 2 2 10 488.4 4.23
 2 2 10 477.23 4.5
 2 -2 10 488.19 4.48
 2 2 12 318.1 6.92
 -2 -2 -12 324.77 3.46
 -2 -2 -12 299.53 6.56
 2 2 12 332.57 7.82
 2 2 12 310.32 3.64
 -2 2 -12 313.9 3.51
 -2 -2 -12 322.35 3.96
 -2 -2 -12 320.92 3.66
 -2 2 -12 313.99 3.25
 2 2 12 315.96 3.59
 -2 -2 -12 318.79 3.64
 2 -2 12 320.07 6.78
 -2 2 -12 303.47 6.91
 -2 2 -12 314.25 3.25
 2 -2 12 316.42 4.14
 2 2 12 319.13 3.77
 2 -2 12 311.43 3.84
 2 2 14 49.25 1.56
 2 -2 14 47.03 1.68
 -2 -2 -14 48.75 1.37
 -2 -2 -14 48.87 1.65
 2 2 14 52.92 3.22
 2 2 14 46.89 1.49
 2 -2 14 49.16 2.85
 2 2 14 46.95 1.49
 -2 2 -14 46.13 2.87
 -2 -2 -14 46.96 1.47
 -2 2 -14 46.68 1.28
 -2 2 -14 47.2 1.43
 2 -2 14 47.91 1.6
 -2 2 -14 47.25 1.33
 -2 2 -16 80.44 1.66
 2 -2 16 76.77 2.19
 2 -2 16 80.12 2.17
 -2 2 -16 77.64 1.71
 -2 -2 -16 81.09 2
 -2 -2 -16 77.77 2.14
 -2 2 -16 80.6 1.9
 2 2 16 79.82 2.03
 2 2 16 83.58 4.14
 -2 2 -18 23.83 1.11
 -2 2 -18 23.71 0.96
 2 2 18 24.29 1.21
 2 2 18 26.4 2.41
 -2 2 -18 24.51 1.03
 -2 -2 -18 22.5 1.24
 2 -2 18 24.55 1.27
 2 2 18 24.06 1.24
 2 -2 18 24.88 1.31
 2 -2 18 24.3 1.3
 -2 -2 -18 23.7 1.14
 -2 2 -20 0.74 0.31
 -2 -2 -20 0.77 0.41
 2 2 20 0.24 0.43
 2 2 20 0.52 0.34
 2 -2 20 0.75 0.41
 -2 2 -20 0.08 0.3
 2 2 20 0.41 0.32
 2 -2 20 0.25 0.22
 -2 2 -20 0.2 0.26
 -2 2 -20 0.69 0.35
 2 -2 20 0.11 0.31
 -2 -2 -20 0.24 0.27
 2 -2 20 0.69 0.4
 -2 2 -22 86.28 2.2
 -2 2 -22 85.59 2.01
 -2 2 -22 88.62 1.99
 -2 2 -22 84.81 2.28
 -2 -2 -22 83.85 2.57
 -2 2 -22 91.48 2.3
 2 2 22 89.53 2.53
 2 2 22 85.49 2.49
 2 2 22 90.73 4.54
 2 -2 22 88.36 2.25
 2 -2 22 88.81 2.52
 2 2 22 89.44 2.44
 -2 -2 -22 87.87 2.35
 2 -2 22 89.85 2.68
 -2 2 -24 9.14 0.72
 -2 -2 -24 10.76 1.01
 2 2 24 10.26 0.89
 2 -2 24 9.11 0.95
 -2 2 -24 8.55 0.7
 2 2 24 9.12 0.9
 2 2 24 9.03 0.88
 2 -2 24 8.57 0.78
 -2 2 -24 9.71 0.83
 2 -2 24 10.08 0.92
 -2 -2 -24 9.2 0.82
 2 2 26 9.03 0.93
 2 2 26 8.38 0.91
 -2 2 -26 9.11 0.76
 -2 2 -26 8.74 0.71
 2 2 26 9.81 0.91
 -2 2 -26 8.99 0.86
 -2 -2 -26 8.39 0.97
 2 -2 26 9.79 0.92
 -2 -2 -26 7.52 0.79
 2 -2 26 9.11 0.84
 2 -2 26 8.2 0.94
 2 -2 28 111.71 3.04
 2 2 28 107.39 3.13
 -2 -2 -28 110.65 3.25
 -2 2 -28 104.3 2.85
 2 2 28 111.32 3.18
 -2 2 -28 112.17 2.78
 -2 -2 -28 105.24 2.9
 2 2 28 112.14 2.92
 2 -2 28 108.61 2.92
 2 -2 30 44.16 1.96
 -2 2 -30 42.86 1.9
 2 2 30 42.95 2.05
 2 2 30 44.4 2.11
 2 2 30 44.89 1.92
 -2 2 -30 45.47 1.87
 2 -2 30 43.2 1.95
 -2 -2 -30 41.93 2.13
 -2 -2 -32 211.33 4.81
 2 2 32 219.42 4.83
 2 2 32 214.94 4.62
 -2 2 -32 220.95 4.22
 2 -2 32 213.86 4.38
 2 -2 32 213.03 4.46
 -2 -2 -34 59.42 2.63
 -2 2 -34 62.04 2.52
 2 2 34 58.18 2.77
 2 -2 34 58.05 2.93
 -2 -2 -34 60.34 2.93
 2 2 34 59.15 2.64
 2 2 34 59.81 2.5
 -2 2 -34 61.55 2.33
 2 2 34 55.42 2.75
 2 2 36 64.72 2.68
 -2 2 -36 71.14 2.67
 -2 -2 -36 65.68 2.86
 2 -2 36 68.65 3.16
 -2 -2 -36 68.91 3.18
 -2 -2 -36 66.38 3.12
 -2 -2 -36 70.6 3.24
 2 -2 36 68.15 2.99
 2 2 36 66.22 3.1
 2 2 36 72.51 3
 2 2 36 67.94 3.09
 -2 2 -36 74.21 3.04
 -2 2 -36 75.75 3.22
 2 -2 36 67.08 2.95
 -2 2 -36 72.23 2.6
 -2 2 -38 18.26 1.65
 2 -2 38 17.22 1.66
 -2 2 -38 16.41 1.66
 2 2 38 17.54 1.56
 2 2 38 16.27 1.62
 -2 -2 -38 17.85 1.71
 2 -2 38 15.45 1.51
 -2 -2 -38 15.25 1.58
 2 2 38 16.52 1.38
 -2 -2 -38 16.11 1.45
 -2 2 -38 18.16 1.45
 2 -2 38 15.3 1.5
 2 2 38 16.39 1.62
 -2 2 -38 17.51 1.35
 -2 2 -40 0.67 0.6
 -2 2 -40 0.94 0.69
 -2 2 -40 1.23 0.66
 -2 -2 -40 0.74 0.64
 2 -2 40 -0.28 0.67
 -2 2 -40 0.78 0.66
 2 2 40 0.98 0.57
 2 2 40 0.44 0.55
 2 -2 40 0.16 0.47
 2 2 40 0.68 0.68
 -2 -2 -40 0.01 0.69
 -2 2 -42 13.01 1.3
 -2 2 -42 12.58 1.37
 -2 -2 -42 11.66 1.37
 -2 2 -42 14.03 1.48
 2 2 42 11.81 1.38
 2 2 42 15.5 1.65
 -2 -2 -42 12.93 1.46
 2 -2 42 11.04 1.29
 2 -2 42 13.03 1.47
 2 2 42 12.41 1.43
 2 2 42 12.85 1.36
 -2 2 -42 14.41 1.52
 -2 2 -44 47.87 2.56
 2 -2 44 46.13 2.59
 -2 2 -44 46.9 2.66
 -2 2 -44 50.97 2.56
 2 2 44 46.16 2.58
 2 -2 44 45.75 2.43
 2 2 44 49.4 2.8
 -2 -2 -44 45.63 2.57
 2 2 44 44.69 2.59
 -2 2 -44 46.96 2.28
 -2 -2 -44 44.96 2.57
 2 2 46 1.03 0.64
 2 2 46 0.34 0.57
 -2 2 -46 0.17 0.75
 2 -2 46 -0.24 0.54
 -2 2 -46 0.1 0.56
 -2 -2 -46 0.27 0.65
 -2 2 -46 1.65 0.74
 2 2 46 -0.17 0.64
 -2 2 -46 0.33 0.56
 2 -2 46 0.47 0.64
 -2 -2 -46 0.29 0.58
 2 2 48 0.35 0.51
 2 2 48 0.92 0.5
 -2 -2 -48 -0.83 0.61
 -2 -2 -48 1.19 0.59
 -2 2 -48 0.68 0.51
 2 -2 48 -0.15 0.52
 -2 2 -48 0.84 0.79
 2 -2 48 0.9 0.41
 -2 2 -48 1.19 0.55
 -2 2 -50 2.4 0.68
 -2 -2 -50 3.34 0.79
 2 2 50 2.31 0.68
 2 -2 50 2.85 0.59
 2 -2 50 1.68 0.56
 2 2 50 2.2 0.67
 -2 2 -50 2.65 0.68
 -2 2 -50 1.9 0.69
 -2 -2 -50 1.88 0.61
 2 -2 50 3.08 0.69
 -2 -2 -52 0.88 0.5
 2 -2 52 1.4 0.51
 -2 2 -52 0.56 0.42
 -2 2 -52 1.17 0.61
 2 2 52 0.04 0.4
 -2 -2 -52 0.7 0.46
 -2 2 -52 1.62 0.52
 2 2 52 0.8 0.46
 2 -2 52 0.97 0.45
 2 2 54 3.42 0.59
 2 -2 54 2.54 0.52
 2 -2 54 2.6 0.5
 -2 2 -54 2.98 0.61
 2 2 54 3.2 0.58
 -2 2 -56 -0.29 0.44
 2 -3 -55 4.34 0.69
 2 3 -55 4.74 0.69
 -2 3 55 3.39 0.6
 2 3 -55 2.64 0.52
 2 -3 -55 3.64 0.56
 2 3 -53 1.73 0.5
 2 -3 -53 2.62 0.61
 2 3 -53 1.91 0.6
 -2 -3 53 1.35 0.45
 2 3 -53 2.1 0.57
 -2 3 53 1.72 0.59
 2 3 -53 1.93 0.56
 2 -3 -53 2.22 0.64
 -2 -3 51 6.46 0.9
 2 3 -51 6 0.79
 2 3 -51 6.52 0.9
 -2 3 51 7.58 1.05
 2 3 -51 5.96 0.84
 2 3 -51 6.82 0.99
 2 -3 -51 7.07 1.05
 2 -3 -51 6.07 0.86
 -2 -3 51 4.96 0.68
 -2 -3 51 5.81 0.8
 2 3 -51 5.38 0.85
 2 -3 -49 0.3 0.52
 2 3 -49 0.58 0.52
 2 3 -49 0.23 0.63
 -2 -3 49 0.19 0.43
 2 3 -49 -0.42 0.49
 2 -3 -49 0.09 0.65
 -2 3 49 0.21 0.57
 -2 -3 49 0.13 0.38
 -2 -3 49 0.24 0.4
 2 3 -49 0.72 0.56
 2 3 -49 0.78 0.59
 2 3 -47 0.28 0.53
 2 3 -47 -0.18 0.59
 2 3 -47 1.08 0.58
 2 -3 -47 1.8 0.84
 2 3 -47 0.84 0.69
 -2 3 47 0.22 0.56
 2 3 -47 1.01 0.63
 -2 -3 47 -0.34 0.56
 -2 -3 47 -0.18 0.5
 -2 -3 47 -0.01 0.44
 2 -3 -47 0.7 0.57
 -2 -3 45 1.81 0.68
 -2 3 45 1.86 0.73
 -2 -3 45 0.93 0.58
 2 -3 -45 1.67 0.85
 2 3 -45 2.36 0.83
 -2 -3 45 1.59 0.72
 2 3 -45 1.72 0.78
 2 3 -45 2.51 0.73
 2 -3 -45 1.2 0.67
 2 3 -43 28.04 1.79
 2 -3 -43 29.19 2.25
 -2 3 43 27.87 1.89
 -2 -3 43 26.65 1.8
 -2 -3 43 27.83 2.02
 2 3 -43 28.35 2
 2 3 -43 28.23 2.08
 2 -3 -43 26.18 2.05
 -2 3 43 29.17 2.24
 -2 -3 43 26.97 2.05
 -2 -3 41 28.91 2.02
 -2 3 41 33.43 2.08
 2 3 -41 31.17 2.09
 2 3 -41 30.73 1.89
 -2 -3 41 29.7 1.93
 -2 3 41 31.22 2.37
 -2 -3 41 29.83 2.14
 2 -3 -41 29.38 2.21
 2 -3 -41 28.11 2.27
 -2 -3 41 28.24 2.12
 2 -3 -41 31.19 2.11
 2 3 -39 21.7 1.5
 -2 -3 39 19.75 1.71
 -2 -3 39 21.51 1.85
 2 3 -39 20.72 1.6
 -2 3 39 22.86 1.81
 -2 3 39 20.58 1.95
 -2 -3 39 21.14 1.81
 2 -3 -39 22.6 1.92
 -2 -3 39 24.78 1.77
 2 -3 -39 20.8 1.93
 2 3 -39 22.16 1.82
 2 -3 -39 20.86 1.73
 2 -3 -37 31.48 2.24
 -2 -3 37 36.23 2.11
 -2 3 37 34.25 2.39
 2 3 -37 32.83 2.14
 -2 -3 37 29.54 2.12
 -2 -3 37 33.14 1.92
 2 3 -37 31.37 1.78
 2 3 -37 31.45 1.78
 -2 -3 37 32.55 2.17
 -2 -3 37 29 2.08
 2 -3 -37 33.34 2.14
 2 -3 -37 28.57 2.22
 2 3 -35 3.73 0.72
 -2 3 35 3.54 0.63
 -2 3 35 3.66 0.91
 2 3 -35 5.05 0.99
 2 -3 -35 3.55 0.79
 2 -3 -35 3.33 0.82
 2 3 -35 3.64 0.65
 -2 -3 35 2.82 0.77
 -2 -3 35 4.12 0.85
 2 -3 -35 3.53 0.83
 -2 -3 35 2.86 0.61
 2 3 -35 3.66 0.69
 -2 -3 35 3.2 0.79
 -2 -3 35 3.04 0.79
 2 -3 -33 0.01 0.64
 2 3 -33 0.4 0.38
 2 -3 -33 0.12 0.42
 -2 -3 33 0.25 0.48
 2 -3 -33 0.19 0.61
 -2 3 33 -0.08 0.37
 -2 -3 33 0.07 0.56
 -2 3 33 0.26 0.48
 -2 -3 33 -0.05 0.39
 -2 -3 33 -0.18 0.48
 2 3 -31 20.51 1.4
 2 3 -31 18.1 1.29
 -2 3 31 17.52 1.34
 -2 -3 31 19.4 1.41
 2 -3 -31 17.3 1.45
 2 3 -29 8.3 0.9
 -2 -3 29 8.3 0.96
 2 3 -29 8.39 0.88
 2 -3 -29 7.24 0.96
 -2 3 29 6.96 0.85
 2 3 -27 8.12 0.86
 2 3 -27 8.18 0.8
 -2 3 27 7.46 0.88
 -2 -3 27 8.42 0.91
 2 3 -27 7.61 0.84
 2 -3 -27 7.47 0.95
 2 3 -25 32.8 1.56
 -2 3 25 32.54 1.66
 2 -3 -25 31.64 1.67
 2 3 -25 35.99 1.56
 2 3 -25 29.45 1.45
 -2 -3 25 32.84 1.69
 2 -3 -25 29.78 1.75
 2 3 -23 7.47 0.78
 -2 -3 23 6.86 0.77
 2 3 -23 6.77 0.71
 2 -3 -23 6.7 0.87
 -2 3 23 7.4 0.81
 2 -3 -23 7.7 0.84
 2 3 -23 6.14 0.68
 2 3 -21 45.57 1.74
 2 -3 -21 45.59 1.92
 2 3 -21 48.76 1.73
 -2 -3 21 48.44 1.89
 -2 3 21 46.02 1.9
 2 3 -21 48.97 1.77
 2 -3 -21 44.04 1.99
 2 3 -21 47.03 1.65
 -2 3 19 586.76 6.42
 2 3 -19 574.76 5.82
 2 -3 -19 556.28 6.68
 2 -3 -19 559.6 6.5
 -2 -3 19 572.44 6.21
 2 3 -19 566.27 5.46
 2 3 -19 578.73 5.83
 2 3 -19 600.28 5.9
 -2 3 17 78.43 2.3
 2 3 -17 77.95 2.11
 2 3 -17 78.3 2.12
 -2 -3 17 76.82 2.07
 -2 -3 17 75.56 2.2
 2 -3 -17 75.34 2.4
 2 3 -17 77.28 1.96
 2 -3 -17 78.22 2.4
 -2 3 15 233.56 3.65
 -2 3 15 228.15 3.78
 -2 -3 15 236.44 3.74
 2 3 -15 223.32 3.51
 2 -3 -15 219.09 3.93
 2 3 -15 229.17 3.25
 2 -3 -15 225.89 3.98
 -2 -3 15 232.27 3.5
 2 3 -13 66.11 1.72
 -2 3 13 69.74 2.04
 2 -3 -13 66.72 2.15
 2 3 -13 67.77 1.9
 -2 -3 13 69.17 1.96
 -2 -3 13 70.17 1.82
 -2 3 13 72.36 2.01
 -2 -3 13 66.98 1.88
 2 3 -13 70.54 1.84
 2 3 -11 189.28 3.04
 -2 3 11 190.21 3.19
 2 3 -11 189.48 2.81
 2 3 -11 192.06 3.1
 -2 -3 11 187.25 3.07
 2 3 -11 189.02 5.32
 -2 -3 11 193.46 3.03
 -2 -3 11 189.24 3.12
 2 -3 -11 198.96 3.6
 -2 3 11 194.66 3.3
 2 3 -9 50.5 2.87
 2 3 -9 47.38 1.54
 2 3 -9 48.78 1.44
 -2 -3 9 51.13 1.59
 -2 -3 9 49.32 1.53
 -2 3 9 47.67 1.59
 -2 -3 9 48.32 1.58
 2 3 -9 51.79 1.62
 2 -3 -9 52.02 1.83
 -2 3 9 51.07 1.54
 2 3 -7 83.97 2.03
 -2 -3 7 86.9 2.06
 2 3 -7 82.53 2.07
 2 3 -7 81.34 1.9
 -2 -3 7 83.72 1.9
 2 3 -7 88.35 3.87
 -2 3 7 84.53 2.06
 2 -3 -7 86.22 2.31
 -2 3 7 86.33 1.98
 -2 -3 7 85.23 2.09
 2 3 -5 120.43 4.63
 2 -3 -5 112.61 2.62
 -2 3 5 113.72 2.29
 -2 3 5 115.71 2.39
 2 -3 -5 113.52 2.22
 -2 -3 5 116.37 2.41
 -2 -3 5 117.56 2.14
 2 -3 -5 117.83 2.68
 2 3 -5 112.84 2.41
 -2 3 5 115.53 2.28
 -2 -3 5 112.61 2.4
 -2 3 3 167.17 2.77
 2 -3 -3 165.4 3.09
 2 -3 -3 167.59 2.78
 -2 3 3 168.3 2.85
 -2 3 3 167.81 2.75
 -2 -3 3 162.57 2.88
 2 3 -3 153.47 5.41
 -2 -3 3 160.24 2.37
 2 3 -3 170.66 5.64
 -2 -3 3 160 2.83
 -2 3 1 922.58 6.47
 2 -3 -1 913.8 7.12
 2 -3 -1 920.05 6.71
 2 3 -1 937.72 13.46
 -2 3 1 904.47 6.55
 -2 -3 1 922.89 6.88
 -2 -3 1 920.31 5.25
 -2 3 1 927.48 6.43
 -2 -3 1 914.87 5.82
 2 3 -1 892.86 6.08
 2 3 -1 879.69 12.4
 -2 -3 1 915.38 6.8
 -2 -3 -1 202.53 3.23
 -2 3 -1 206.11 3.08
 2 3 1 201.26 3
 2 -3 1 201.43 3.31
 2 -3 1 204.46 3.26
 2 3 1 211.25 6.58
 -2 -3 -1 207.86 3.3
 2 3 1 194.32 5.6
 -2 -3 -1 200.49 2.87
 -2 3 -1 204.88 3.11
 -2 3 -1 209.9 3.11
 -2 -3 -3 335.09 4.11
 -2 -3 -3 336.28 4.22
 2 -3 3 330.12 4.15
 -2 -3 -3 334.34 3.87
 2 -3 3 345.07 4.37
 2 3 3 337.94 8.48
 -2 3 -3 332.68 3.92
 2 3 3 340.08 3.95
 2 -3 5 689.84 5.94
 2 3 5 717.85 12.63
 2 -3 5 706.03 6.44
 -2 -3 -5 692.37 5.96
 -2 -3 -5 692.06 5.82
 -2 -3 -5 690.98 6.16
 -2 3 -5 702.26 5.75
 2 3 5 709.46 5.85
 -2 -3 -7 21.94 1.1
 2 -3 7 20.94 1.02
 -2 3 -7 24.45 1.07
 2 -3 7 24.31 1.28
 -2 -3 -7 21.55 1.13
 -2 -3 -7 22.38 1.13
 2 3 7 20.95 0.89
 2 3 7 23.41 1.12
 2 3 7 23.77 2.41
 -2 -3 -9 605.3 5.67
 -2 -3 -9 608.92 5.93
 2 3 9 626.82 12.22
 2 -3 9 598.37 6.31
 -2 3 -9 608.51 5.21
 2 3 9 597.18 5.04
 2 3 9 593.25 4.86
 2 -3 9 603.77 5.28
 -2 3 -9 606.31 5.31
 2 3 9 618.91 5.77
 2 -3 9 611.07 5.35
 -2 -3 -11 190.7 3.23
 2 3 11 192.06 2.9
 2 3 11 192.02 2.98
 -2 3 -11 194.69 3.06
 -2 3 -11 189.46 2.95
 2 3 11 199.8 7.04
 -2 -3 -11 195.22 3.48
 2 -3 11 186.85 3.14
 2 -3 11 188.45 3.64
 2 3 11 195.04 3.35
 2 -3 11 183.87 2.88
 -2 -3 -13 30.9 1.33
 2 3 13 30.91 1.26
 2 -3 13 31.75 1.57
 -2 -3 -13 31.86 1.49
 -2 3 -13 31.75 1.28
 2 3 13 29.68 1.21
 2 3 13 30.43 1.41
 2 3 13 31.44 1.41
 2 3 13 32.91 2.94
 -2 3 -13 31.63 1.24
 -2 3 -13 32.38 1.34
 2 -3 13 30.52 1.38
 -2 3 -13 34.04 1.4
 -2 -3 -15 38.71 1.51
 2 3 15 41.51 3.41
 -2 3 -15 38.2 1.5
 2 3 15 39.04 1.48
 -2 -3 -15 39.67 1.73
 -2 3 -15 38.86 1.44
 -2 3 -15 38.95 1.39
 2 3 15 39 1.66
 2 -3 15 38.99 1.77
 -2 3 -15 36.86 1.51
 2 3 15 38.99 1.66
 2 -3 15 38.06 1.59
 -2 3 -17 128.18 2.83
 2 3 17 140.87 6.3
 2 -3 17 125.42 3.21
 2 3 17 125.32 2.76
 -2 3 -17 131.65 2.83
 2 3 17 127.49 3.07
 -2 3 -17 125.87 2.49
 -2 -3 -17 128.23 3.18
 2 3 17 130.32 3.1
 -2 3 -17 130.19 2.67
 2 -3 17 127.4 3.13
 2 -3 17 124.47 3
 -2 3 -19 6.8 0.63
 -2 3 -19 5.93 0.7
 -2 3 -19 6.54 0.64
 -2 3 -19 6.08 0.7
 2 3 19 6.48 1.43
 -2 -3 -19 6.69 0.82
 2 3 19 5.84 0.72
 2 -3 19 7.09 0.83
 2 3 19 6.54 0.76
 2 3 19 5.52 0.63
 -2 3 -21 0.93 0.3
 -2 3 -21 1.35 0.44
 -2 3 -21 1.49 0.42
 -2 3 -21 1.72 0.39
 2 -3 21 1.61 0.54
 2 3 21 1.49 0.47
 2 3 21 1.79 0.44
 -2 -3 -21 1.82 0.49
 2 3 21 0.77 0.42
 -2 3 -23 56.4 2.05
 2 3 23 56.33 2.12
 2 -3 23 56.18 2.28
 -2 -3 -23 51.29 2.28
 -2 3 -23 56.92 1.81
 -2 3 -23 57.83 2.05
 2 3 23 55.05 2.26
 -2 3 -23 56.02 1.81
 2 3 23 57.35 2.21
 2 3 25 149.72 3.6
 -2 -3 -25 149.08 3.94
 -2 3 -25 147.32 3.37
 -2 3 -25 149.96 3.44
 2 3 25 155.55 3.86
 -2 3 -25 147.48 3.02
 2 3 25 155.5 3.75
 2 -3 25 152.22 3.79
 2 3 27 74.75 2.67
 2 3 27 80.5 2.73
 -2 3 -27 80.27 2.61
 -2 -3 -27 76.26 2.91
 2 -3 27 75.77 2.77
 2 3 27 78.05 2.86
 -2 3 -29 42.3 1.98
 -2 -3 -29 38.72 2.13
 2 3 29 38.66 1.97
 2 -3 29 40.91 2.07
 2 3 29 39.24 2.08
 2 3 29 38.75 2.01
 2 -3 31 8.46 1.12
 -2 3 -31 10.85 1.12
 2 -3 31 9.53 1.28
 -2 3 -31 9.36 1.08
 -2 -3 -31 10.66 1.35
 2 3 31 9.59 1.08
 2 3 31 8.75 1.06
 2 -3 31 9.7 1.1
 -2 -3 -31 8.36 1.06
 2 3 31 7.9 0.92
 -2 3 -33 0.71 0.5
 -2 -3 -33 0.07 0.67
 2 -3 33 1.39 0.58
 2 -3 33 -0.28 0.68
 2 -3 33 -0.09 0.74
 -2 -3 -33 0.28 0.51
 -2 3 -33 -0.76 0.69
 -2 -3 -33 -0.82 0.85
 2 3 33 -0.1 0.46
 -2 3 -33 -0.13 0.36
 2 3 33 -0.23 0.61
 2 3 33 -0.18 0.46
 -2 3 -35 62.83 2.57
 2 -3 35 56.12 2.85
 2 -3 35 59.95 3.01
 -2 -3 -35 56.58 2.73
 -2 3 -35 60.73 2.42
 2 3 35 57.99 2.71
 -2 3 -35 69.15 3.13
 2 -3 35 57.6 2.49
 -2 -3 -35 60.62 3.06
 -2 3 -35 61.59 2.6
 -2 -3 -35 55.74 2.94
 2 3 35 58.29 2.67
 2 -3 37 125.94 4.17
 -2 -3 -37 118.85 4.29
 2 -3 37 121.35 4.33
 -2 -3 -37 115.03 4.21
 -2 3 -37 133.61 4.34
 2 3 37 120.9 3.9
 -2 3 -37 121.07 3.7
 -2 -3 -37 114.87 3.9
 -2 3 -37 125.33 3.64
 2 3 37 124.19 3.91
 2 -3 39 29.38 2.01
 -2 3 -39 33.19 1.92
 -2 -3 -39 31.14 2.21
 2 3 39 31.57 2.02
 -2 3 -39 33.77 2.26
 -2 -3 -39 30.22 2.18
 2 3 39 28.21 1.98
 2 -3 39 31.23 2.22
 -2 3 -39 33.85 2.14
 -2 3 -41 -0.35 0.63
 2 -3 41 1.63 0.75
 -2 -3 -41 0.96 0.65
 -2 3 -41 0.36 0.66
 -2 -3 -41 0.03 0.63
 2 3 41 -0.29 0.49
 -2 3 -41 0.33 0.64
 2 3 41 0.52 0.68
 2 3 41 0.21 0.47
 -2 -3 -43 0.47 0.62
 -2 3 -43 0.52 0.62
 -2 3 -43 -0.39 0.58
 -2 3 -43 0.25 0.68
 -2 -3 -43 0.31 0.63
 -2 3 -43 0.23 0.54
 2 -3 43 -0.43 0.61
 2 3 43 0.37 0.53
 2 3 43 0.38 0.45
 2 3 43 -0.28 0.64
 -2 3 -45 0.91 0.53
 -2 -3 -45 0.56 0.5
 -2 3 -45 -0.11 0.49
 -2 3 -45 0.56 0.53
 2 -3 45 0.71 0.58
 -2 3 -45 0.29 0.7
 2 3 45 0.4 0.42
 -2 -3 -45 0.97 0.58
 2 3 45 0.03 0.54
 -2 -3 -47 0.4 0.45
 2 3 47 0.21 0.51
 2 3 47 0.01 0.36
 -2 -3 -47 0.06 0.45
 -2 3 -47 0.41 0.52
 -2 3 -47 -0.46 0.51
 -2 3 -47 -0.5 0.67
 2 -3 47 0.15 0.45
 -2 3 -47 0.26 0.46
 2 3 49 1.36 0.6
 -2 -3 -49 0.95 0.48
 -2 3 -49 1.98 0.67
 -2 3 -49 1.87 0.59
 -2 -3 -49 0.72 0.52
 2 -3 49 2.08 0.61
 -2 3 -49 0.48 0.45
 2 -3 51 0.7 0.43
 -2 3 -51 0.72 0.4
 2 3 51 0.37 0.37
 -2 -3 -51 -0.33 0.41
 -2 3 -51 0.93 0.46
 -2 -3 -51 1.49 0.51
 -2 3 -51 0.68 0.54
 2 -3 53 1.79 0.46
 2 3 53 2.12 0.52
 -2 3 -53 1.54 0.51
 2 -4 -52 -0.37 0.39
 -2 4 52 0.03 0.35
 2 4 -52 -0.83 0.47
 2 4 -52 -0.03 0.35
 2 4 -50 0.45 0.44
 -2 4 50 0.21 0.37
 2 4 -50 0.75 0.43
 2 -4 -50 0.39 0.38
 2 4 -50 -0.38 0.4
 2 4 -50 0.79 0.42
 -2 -4 50 0.72 0.36
 2 4 -50 1.46 0.52
 2 -4 -50 0.79 0.5
 2 4 -48 1.62 0.61
 2 -4 -48 2.48 0.68
 2 4 -48 3.21 0.66
 -2 4 48 2.48 0.7
 -2 -4 48 2.16 0.51
 2 4 -48 1.06 0.5
 2 -4 -48 1.51 0.64
 2 4 -48 1.23 0.48
 -2 -4 48 1.83 0.56
 2 4 -48 2.42 0.66
 -2 4 48 2.72 0.57
 2 -4 -48 1.26 0.48
 2 4 -46 -0.06 0.49
 -2 -4 46 -0.42 0.49
 -2 4 46 0.31 0.38
 2 4 -46 -0.17 0.53
 2 4 -46 0.22 0.54
 2 -4 -46 0.41 0.48
 2 -4 -46 0.26 0.65
 -2 -4 46 0.89 0.57
 -2 4 46 -0.05 0.49
 2 4 -44 2.4 0.75
 2 4 -44 3.1 0.83
 -2 4 44 1.94 0.71
 2 -4 -44 2.13 0.8
 2 -4 -44 2.03 0.66
 -2 -4 44 2.62 0.63
 -2 4 44 2.37 0.65
 -2 -4 44 1.75 0.64
 2 4 -44 1.6 0.56
 2 4 -42 0.7 0.56
 -2 4 42 -0.36 0.54
 -2 -4 42 0.32 0.52
 -2 4 42 0.17 0.54
 2 -4 -42 -0.83 0.82
 2 4 -42 0.81 0.63
 -2 -4 42 0.37 0.53
 2 -4 -42 -0.95 0.71
 -2 4 40 3.8 0.7
 -2 -4 40 3.58 0.9
 2 4 -40 3.72 0.89
 -2 -4 40 4.44 0.91
 -2 4 40 3.84 0.84
 2 4 -40 4.93 0.89
 -2 4 40 3.5 0.91
 2 -4 -40 3.88 0.86
 -2 -4 40 2.29 0.71
 2 -4 -40 3.74 1.02
 -2 4 38 14.49 1.6
 -2 -4 38 15.67 1.45
 -2 4 38 13.85 1.25
 2 -4 -38 14.77 1.58
 -2 4 38 16.5 1.55
 2 4 -38 15.49 1.52
 -2 -4 38 13.67 1.48
 -2 -4 38 14.19 1.5
 2 -4 -38 13.25 1.58
 -2 -4 36 8.2 1.2
 2 4 -36 8.66 1.02
 -2 4 36 8.11 0.98
 -2 -4 36 6.99 1.1
 2 -4 -36 7.22 1.19
 2 4 -36 8.75 1.02
 -2 4 36 8.41 1.26
 -2 -4 36 9.34 1.16
 2 -4 -36 6.95 1.28
 -2 -4 34 2.48 0.75
 -2 4 34 1.28 0.59
 2 -4 -34 3.46 0.92
 -2 -4 34 1.18 0.53
 -2 4 34 1.09 0.46
 -2 -4 34 2.46 0.7
 -2 -4 34 1.53 0.52
 2 4 -34 2.22 0.62
 2 -4 -34 2.76 0.92
 -2 -4 32 1.48 0.55
 2 4 -32 3.35 0.72
 2 4 -32 2.75 0.65
 -2 -4 32 2.05 0.66
 2 -4 -32 2.77 0.89
 -2 4 32 1.18 0.41
 2 -4 -32 2.8 0.86
 -2 -4 32 3 0.82
 -2 4 32 1.81 0.67
 -2 -4 32 2.06 0.58
 2 -4 -30 7.73 1.19
 -2 4 30 7.9 1.17
 2 4 -30 9.46 1.04
 2 -4 -30 9 1.08
 -2 -4 30 7.1 1.07
 -2 -4 30 8.87 1.14
 -2 -4 30 9.62 1.06
 2 4 -30 8.11 0.95
 2 -4 -30 9.8 1.37
 -2 4 30 7.81 0.97
 -2 -4 30 8.33 1.2
 -2 -4 28 16.74 1.6
 2 4 -28 14.94 1.23
 -2 -4 28 13 1.2
 2 -4 -28 13.65 1.34
 2 -4 -28 13.52 1.52
 -2 -4 28 16.98 1.42
 -2 4 28 14.89 1.31
 2 4 -28 15.08 1.17
 2 4 -28 14.24 1.19
 -2 -4 28 14.74 1.42
 2 -4 -28 13.88 1.47
 2 -4 -26 8.58 1.05
 2 4 -26 8.49 0.88
 -2 -4 26 8.36 0.97
 2 4 -26 7.7 0.88
 2 4 -26 8.45 0.95
 -2 4 26 8.73 1.03
 2 4 -24 35.43 1.77
 -2 -4 24 35.18 1.85
 2 4 -24 35.74 1.73
 -2 4 24 33.91 1.88
 -2 4 24 34.76 1.77
 2 -4 -24 33.11 1.85
 2 4 -24 32.86 1.63
 2 -4 -24 32.93 1.96
 -2 -4 22 48.11 2.1
 2 4 -22 50.28 2.03
 2 4 -22 47.18 1.98
 2 4 -22 47.63 1.88
 2 -4 -22 49.96 2.36
 2 -4 -22 48.17 2.2
 -2 4 22 49.55 2.09
 2 4 -22 51.87 2.04
 -2 4 22 48.1 2.19
 2 -4 -20 7.26 0.89
 2 4 -20 9.54 0.91
 2 4 -20 9.12 0.91
 -2 -4 20 8.71 0.92
 -2 4 20 8.58 0.95
 2 4 -20 8.54 0.85
 -2 4 20 8.13 0.86
 2 -4 -20 7.17 0.93
 2 -4 -18 76.66 2.82
 2 4 -18 80.9 2.48
 2 4 -18 79.39 2.33
 2 4 -18 77.27 2.48
 -2 4 18 78.53 2.56
 -2 -4 18 78.14 2.5
 -2 4 18 74.41 2.59
 2 -4 -18 73.65 2.65
 -2 -4 18 79.08 2.38
 -2 -4 16 235.11 4.19
 -2 4 16 223.94 4.38
 -2 4 16 235.71 4.37
 2 4 -16 232.15 3.85
 -2 4 16 231.67 4.09
 2 -4 -16 233.19 4.8
 -2 -4 16 241.19 4.11
 2 4 -14 121.44 2.76
 2 -4 -14 128.79 3.53
 -2 -4 14 128.83 3.01
 -2 4 14 128.12 3.21
 -2 -4 14 130.25 3
 2 4 -14 134.03 3.14
 -2 4 14 127.73 2.99
 -2 4 14 127.47 3.14
 2 4 -14 131.8 3.01
 2 -4 -12 84.42 2.83
 -2 -4 12 81.32 2.33
 -2 4 12 82.89 2.52
 -2 4 12 83.83 2.52
 2 4 -12 83.1 2.24
 -2 4 12 84.9 2.42
 2 4 -12 86.14 2.51
 -2 -4 12 82.38 2.42
 2 4 -12 83.96 2.43
 2 -4 -10 70.45 2.52
 -2 4 10 68.25 2.22
 -2 4 10 67.97 2.14
 2 4 -10 68.08 2.17
 -2 4 10 68.26 2.26
 -2 -4 10 68.06 2.06
 2 4 -10 67.63 2.01
 2 4 -10 70.82 2.27
 -2 -4 10 69.87 2.22
 2 4 -8 36.38 1.62
 -2 4 8 36.28 1.57
 2 4 -8 37.19 1.51
 -2 4 8 36.62 1.56
 -2 4 8 36.88 1.66
 -2 -4 8 37.21 1.46
 2 4 -8 39.31 1.7
 -2 -4 8 35.39 1.6
 2 -4 -8 37.38 1.83
 -2 4 8 37.49 1.61
 2 4 -6 11.25 0.92
 2 -4 -6 11.79 1.02
 -2 4 6 11.67 0.91
 -2 4 6 12.37 0.91
 2 4 -6 10.51 0.83
 -2 -4 6 11.43 0.79
 -2 4 6 11.34 0.88
 2 4 -6 10.67 0.9
 -2 -4 6 10.66 0.9
 -2 4 6 11.65 0.93
 -2 4 4 37.13 1.59
 2 -4 -4 36.34 1.75
 -2 4 4 36.65 1.61
 -2 4 4 38.31 1.55
 2 4 -4 36.8 1.56
 -2 4 4 37.76 1.58
 2 4 -4 37.33 1.67
 -2 -4 4 36.99 1.62
 -2 -4 2 122.07 2.91
 2 4 -2 120.88 5.64
 2 4 -2 121.01 2.52
 2 4 -2 117.35 2.48
 -2 4 2 126.75 2.87
 2 -4 -2 124.19 2.82
 2 -4 -2 120.23 3.09
 -2 4 2 124.3 2.71
 -2 4 2 123.53 2.85
 -2 4 2 122.71 2.9
 2 4 -2 125.87 3.05
 -2 4 0 168.04 3.31
 2 -4 0 157.42 3.46
 -2 4 0 158.78 3
 2 4 0 166.92 3.01
 2 4 0 159.36 2.96
 -2 4 0 166.48 3.35
 2 -4 0 160.58 3.3
 -2 4 0 169.08 3.33
 2 4 0 164.32 6.68
 -2 -4 0 162.71 3.39
 2 -4 2 156.49 3.41
 2 4 2 157.69 3.06
 2 4 2 155.4 2.99
 2 -4 2 161.3 3.38
 2 4 2 158.35 6.69
 -2 4 -2 158.1 3.22
 -2 -4 -2 151.44 3.28
 -2 -4 -4 581.43 6.45
 2 -4 4 547.69 6.23
 2 -4 4 594.2 6.64
 -2 -4 -4 580.95 6.03
 2 4 4 567.2 5.98
 -2 4 -4 580.81 6.21
 2 4 4 562.98 5.65
 2 4 4 594.48 6
 2 4 4 603.84 13.3
 -2 -4 -6 190.56 3.73
 -2 -4 -6 196.94 3.63
 2 4 6 197.52 7.75
 2 4 6 186.97 3.54
 -2 4 -6 193.51 3.44
 2 -4 6 190.31 3.91
 2 4 6 195.42 3.53
 2 4 6 189.04 3.41
 -2 4 -6 194.32 3.62
 2 -4 6 175.88 3.49
 2 -4 8 15.39 1.17
 2 4 8 14.78 1.07
 -2 4 -8 14.53 0.97
 -2 -4 -8 15.5 1.07
 -2 -4 -8 14.53 1.07
 2 -4 8 14.11 1.01
 -2 -4 -10 31.96 1.56
 -2 4 -10 33.49 1.45
 2 4 10 31.11 1.56
 2 4 10 29.76 1.47
 -2 4 -10 30.28 1.46
 -2 -4 -10 32.81 1.6
 2 -4 10 32.2 1.7
 2 -4 10 31.48 1.45
 -2 -4 -12 56.38 2.07
 -2 -4 -12 57.62 2.17
 -2 4 -12 60.54 1.96
 -2 4 -12 56.24 1.97
 2 4 12 57.01 2.16
 2 4 12 52.62 2.03
 2 -4 12 55.53 2.19
 -2 4 -12 54.72 2.02
 -2 -4 -14 86.82 2.61
 2 4 14 87.69 2.72
 -2 4 -14 85.02 2.51
 -2 4 -14 89.7 2.48
 2 4 14 81.14 2.58
 -2 -4 -14 84.88 2.74
 2 -4 14 86.59 2.79
 -2 4 -14 87.47 2.34
 -2 4 -14 86.55 2.55
 2 -4 16 4.79 0.72
 -2 -4 -16 4.38 0.63
 2 4 16 4.09 0.66
 -2 4 -16 5.18 0.62
 -2 4 -16 5.19 0.68
 -2 -4 -16 5.08 0.78
 -2 4 -16 4.32 0.61
 -2 4 -16 3.63 0.62
 2 4 16 4.09 0.64
 2 4 18 19.06 1.39
 -2 4 -18 19.1 1.27
 -2 4 -18 19.75 1.15
 2 4 18 20.69 1.4
 -2 4 -18 19.5 1.29
 -2 -4 -18 17.19 1.35
 2 -4 18 18.57 1.4
 -2 4 -18 19.44 1.24
 -2 4 -20 11.95 0.94
 -2 4 -20 12.07 1.08
 2 4 20 12.49 1.13
 -2 -4 -20 11.26 1.15
 -2 4 -20 12.72 1.08
 2 -4 20 12.01 1.13
 2 4 20 11.7 1.14
 -2 4 -20 12.96 0.95
 -2 4 -20 11.82 1.01
 -2 4 -22 43.86 1.79
 2 4 22 44.11 2.12
 -2 -4 -22 42.63 2.21
 -2 4 -22 43.4 2.01
 -2 4 -22 43.02 1.71
 2 -4 22 43.69 2.19
 2 4 22 41.65 2.1
 -2 4 -22 43.17 1.95
 -2 4 -24 42.42 1.78
 -2 4 -24 41.37 1.96
 2 4 24 40.48 2.12
 -2 4 -24 39.93 1.94
 2 -4 24 40.41 2.14
 -2 -4 -24 41.16 2.22
 2 4 24 40.49 2.1
 2 4 26 70.05 2.77
 -2 4 -26 70.08 2.57
 -2 -4 -26 67.55 2.91
 -2 -4 -26 65.71 3.12
 2 4 26 70.02 2.83
 2 -4 26 68.96 2.8
 -2 4 -26 68.35 2.58
 2 -4 26 65.82 3.08
 2 -4 28 10.04 1.33
 -2 4 -28 9.34 1.13
 -2 -4 -28 11.36 1.32
 2 4 28 11 1.15
 -2 4 -28 10.82 1.15
 -2 -4 -28 10.47 1.45
 2 -4 28 8.64 1.18
 2 -4 28 9.73 1.11
 -2 4 -28 12.56 1.27
 2 4 28 9.02 1.11
 -2 -4 -28 9.05 1.33
 2 4 30 242.44 5.27
 -2 -4 -30 217.56 5.8
 -2 -4 -30 213.42 5.65
 -2 4 -30 231.17 4.92
 2 4 30 238.74 5.38
 -2 4 -30 236.28 5.04
 2 -4 30 231.66 5.23
 2 -4 30 232.4 5.9
 2 -4 30 238.13 5.77
 -2 -4 -30 233.43 5.55
 2 -4 32 10.05 1.36
 -2 -4 -32 8.95 1.31
 2 -4 32 8.72 1.22
 -2 4 -32 9.15 1.16
 -2 -4 -32 8.55 1.15
 2 4 32 10.04 1.18
 -2 4 -32 8.09 0.99
 2 -4 32 12.08 1.25
 -2 -4 -32 8.84 1.25
 2 -4 34 1.11 0.8
 2 -4 34 0.92 0.68
 -2 4 -34 -0.03 0.47
 -2 4 -34 -0.45 0.71
 -2 -4 -34 -0.69 0.78
 2 4 34 -0.09 0.41
 -2 -4 -34 -1.38 0.85
 2 -4 36 4.66 0.94
 -2 -4 -36 5.15 1.06
 -2 4 -36 4.49 0.9
 -2 -4 -36 4.15 1.04
 -2 4 -36 4.97 0.87
 2 -4 36 4.9 0.99
 2 4 36 4.41 0.82
 2 -4 38 10.01 1.26
 -2 4 -38 12.27 1.23
 2 -4 38 10.09 1.31
 -2 -4 -38 9.41 1.26
 2 4 38 11.01 1.14
 -2 4 -38 10.08 1.4
 -2 4 -38 12.09 1.24
 -2 -4 -38 10.03 1.33
 2 4 40 0.67 0.35
 2 -4 40 -0.29 0.57
 2 4 40 1.4 0.7
 -2 -4 -40 1.03 0.7
 -2 -4 -40 1.18 0.67
 -2 4 -40 1.83 0.62
 -2 4 -40 2.46 0.81
 2 -4 40 0.52 0.52
 -2 4 -40 1.27 0.61
 2 -4 42 0.27 0.43
 -2 -4 -42 0.21 0.57
 -2 4 -42 0.85 0.54
 -2 4 -42 0.29 0.64
 2 4 42 -0.2 0.49
 2 -4 42 0.31 0.53
 -2 -4 -42 0.88 0.62
 -2 4 -42 0.06 0.43
 2 -4 44 5.61 0.82
 -2 4 -44 6.7 0.86
 -2 4 -44 6.62 0.91
 -2 4 -44 5.55 1.01
 -2 -4 -44 4.44 0.84
 2 -4 44 5.22 0.87
 2 4 44 5.74 1.03
 -2 4 -44 7.02 1.02
 -2 -4 -44 5.92 0.92
 -2 4 -46 1.41 0.5
 2 4 46 2.34 0.62
 -2 4 -46 1.43 0.5
 -2 -4 -46 1.95 0.57
 2 -4 46 1.34 0.51
 -2 4 -46 1.89 0.61
 -2 4 -46 1.37 0.56
 -2 4 -48 -0.1 0.37
 -2 4 -48 1.43 0.5
 2 4 48 0.66 0.43
 -2 -4 -48 0.4 0.37
 -2 4 -48 0.8 0.43
 2 -4 48 0.16 0.39
 -2 4 -48 0.4 0.53
 -2 4 -50 0.94 0.54
 -2 -4 -50 0.7 0.4
 2 4 50 -0.17 0.35
 2 -4 50 -0.1 0.31
 2 5 -49 1.22 0.39
 2 5 -49 1.34 0.39
 2 5 -49 0.42 0.39
 2 5 -47 -0.08 0.36
 2 5 -47 0.88 0.44
 -2 5 47 0.56 0.33
 2 5 -47 0.42 0.44
 2 -5 -47 0.31 0.32
 2 5 -47 0.12 0.4
 -2 -5 47 -0.17 0.38
 -2 5 47 0.12 0.33
 2 5 -45 -0.42 0.41
 -2 5 45 0.11 0.41
 2 5 -45 -0.58 0.52
 -2 -5 45 -0.53 0.42
 2 5 -45 0.35 0.51
 -2 5 45 0.24 0.39
 2 -5 -45 0.22 0.41
 -2 5 43 0.86 0.5
 2 5 -43 0.28 0.41
 -2 -5 43 -0.3 0.39
 -2 5 43 0.26 0.42
 -2 -5 43 -0.02 0.4
 2 5 -43 -0.11 0.47
 2 -5 -43 0.47 0.42
 2 5 -41 0.44 0.53
 -2 5 41 0.42 0.49
 2 5 -41 0.42 0.56
 2 -5 -41 -0.04 0.49
 -2 -5 41 0.24 0.43
 -2 5 41 0.32 0.46
 -2 -5 41 0.56 0.49
 -2 5 39 1.91 0.68
 -2 -5 39 2.32 0.72
 -2 -5 39 2.11 0.68
 -2 -5 39 2.3 0.64
 2 5 -39 3 0.75
 -2 5 39 2.19 0.7
 2 -5 -39 1.7 0.71
 -2 -5 37 0.55 0.53
 -2 -5 37 0.53 0.54
 -2 5 37 0.28 0.37
 -2 5 37 -0.03 0.45
 2 5 -37 1.08 0.71
 -2 -5 37 0.8 0.63
 2 -5 -37 0.1 0.56
 2 -5 -37 -0.18 0.46
 -2 5 37 0.93 0.64
 -2 -5 35 1.98 0.66
 2 -5 -35 1.44 0.67
 -2 -5 35 2.24 0.74
 -2 5 35 1.86 0.59
 -2 -5 35 1.73 0.68
 -2 5 35 2.08 0.76
 -2 -5 33 6.88 1.12
 2 -5 -33 9.76 1.36
 2 -5 -33 8.13 1.31
 -2 5 33 8.21 1.07
 -2 -5 33 7.79 1.1
 -2 5 33 8.71 1.23
 -2 -5 33 5.75 0.95
 -2 -5 31 29.71 2.17
 2 5 -31 34.51 1.94
 2 -5 -31 29.63 2.3
 -2 5 31 30.91 2
 -2 -5 31 33.71 2.04
 2 -5 -31 30.17 2.22
 -2 -5 31 28.84 1.99
 -2 -5 29 11.39 1.4
 -2 -5 29 10.44 1.24
 -2 5 29 10.55 1.2
 2 -5 -29 12.17 1.46
 -2 -5 29 12.42 1.36
 2 5 -29 12.8 1.24
 -2 -5 27 11.12 1.35
 2 -5 -27 10.31 1.23
 2 -5 -27 10.22 1.37
 -2 -5 27 10.08 1.18
 2 5 -27 11.51 1.16
 -2 -5 27 12.12 1.34
 -2 -5 27 11.03 1.17
 -2 5 27 9.68 1.14
 -2 -5 25 4.61 0.96
 2 5 -25 3.55 0.67
 2 -5 -25 4.56 0.98
 2 5 -25 3.73 0.69
 -2 -5 25 4.91 0.87
 -2 5 25 4.78 0.84
 -2 -5 25 4.82 0.9
 -2 -5 25 5.07 0.79
 2 -5 -25 4.21 0.86
 -2 -5 23 15.15 1.54
 2 5 -23 18.51 1.4
 2 -5 -23 17.2 1.54
 -2 5 23 16.28 1.34
 -2 5 23 16.56 1.43
 2 5 -23 16.22 1.23
 2 -5 -23 16.68 1.62
 -2 -5 23 19.68 1.89
 -2 -5 23 17.14 1.54
 -2 -5 23 17.19 1.38
 2 -5 -23 17.32 1.66
 2 5 -23 17.69 1.37
 -2 -5 23 15.64 1.38
 2 5 -21 0.99 0.41
 -2 -5 21 1.69 0.52
 2 5 -21 1.1 0.49
 -2 5 21 1.72 0.46
 -2 5 21 1.82 0.62
 -2 -5 21 1.47 0.58
 2 5 -21 1.94 0.52
 2 -5 -21 2.51 0.67
 2 5 -21 1.47 0.48
 2 -5 -21 1.29 0.59
 -2 -5 21 1 0.57
 -2 -5 21 3.09 0.94
 2 -5 -21 2.27 0.74
 -2 -5 21 1.36 0.61
 2 -5 -19 18.63 1.56
 -2 5 19 19.34 1.45
 -2 5 19 19.64 1.54
 2 5 -19 20.44 1.44
 2 5 -19 20.13 1.33
 2 5 -19 16.77 1.34
 -2 -5 19 19.59 1.41
 -2 -5 19 19.29 1.58
 -2 -5 19 20.19 1.87
 -2 -5 19 19.42 1.35
 2 -5 -19 19.41 1.72
 2 -5 -17 15.42 1.42
 2 5 -17 15.73 1.17
 -2 5 17 15.77 1.3
 2 5 -17 14.87 1.25
 2 5 -17 16.28 1.28
 -2 -5 17 15.25 1.21
 -2 5 17 16.06 1.38
 -2 -5 17 14.12 1.15
 -2 5 17 15.01 1.21
 -2 5 15 19.12 1.37
 2 -5 -15 21.24 1.63
 -2 5 15 21.52 1.52
 -2 5 15 20.37 1.46
 2 5 -15 19.06 1.26
 2 5 -15 22.58 1.51
 -2 -5 15 20.18 1.36
 -2 -5 15 20.24 1.35
 2 -5 -13 157.65 4.36
 -2 5 13 153.06 3.8
 -2 5 13 158.4 3.81
 -2 5 13 153.49 3.92
 2 5 -13 152.02 3.49
 2 5 -13 161.67 3.94
 -2 -5 13 151.4 3.67
 -2 -5 13 157.99 3.57
 -2 5 13 157.23 3.96
 2 5 -13 162.53 3.85
 -2 5 11 131.65 3.48
 -2 5 11 133.93 3.56
 -2 5 11 134.46 3.49
 2 -5 -11 134.34 3.95
 -2 5 11 138.11 3.66
 2 5 -11 136.73 3.62
 2 5 -11 130.22 3.17
 -2 -5 11 137.41 3.5
 2 5 -11 139.01 3.56
 -2 -5 9 57.76 2.31
 -2 5 9 56.02 2.28
 -2 5 9 56.63 2.33
 -2 5 9 55.69 2.25
 -2 5 9 55.7 2.25
 2 5 -9 57.19 2.36
 2 -5 -9 56.42 2.54
 2 5 -9 56.35 2.3
 -2 5 7 19.75 1.34
 -2 5 7 18.97 1.33
 -2 5 7 20.16 1.34
 2 -5 -7 20.5 1.53
 2 5 -7 19.18 1.36
 2 5 -7 18.98 1.38
 2 5 -7 19.17 1.27
 -2 5 7 19.69 1.38
 -2 -5 7 21.58 1.43
 -2 5 5 27.38 1.56
 2 5 -5 26.56 1.6
 -2 5 5 25.79 1.47
 2 5 -5 27.32 1.53
 2 -5 -5 28.14 1.75
 -2 5 5 28.86 1.62
 2 5 -5 27.12 1.64
 -2 -5 5 25.65 1.57
 -2 5 5 27.17 1.61
 -2 5 3 106.56 3.08
 2 -5 -3 104.58 3.28
 2 5 -3 103.08 3.12
 -2 5 3 107.28 3.11
 -2 5 3 104.26 3.1
 2 5 -3 106.13 3.04
 -2 5 3 106.79 2.86
 2 5 -3 105.27 3.21
 -2 -5 3 105.74 3.12
 2 5 -1 9.83 1.01
 2 -5 -1 9.86 1.04
 -2 5 1 10.73 1.01
 2 5 -1 10.22 1.02
 2 5 -1 9.78 0.99
 -2 -5 1 9.53 0.99
 2 -5 1 75.19 2.7
 2 5 1 73.48 2.61
 2 5 1 72.67 2.69
 -2 5 -1 79.12 2.64
 -2 -5 -1 75.25 2.63
 2 -5 3 57.28 2.34
 2 5 3 58.62 2.43
 2 -5 3 57.67 2.23
 -2 -5 -3 56.63 2.31
 2 5 3 57.67 2.36
 2 5 3 57.83 2.12
 -2 5 -3 57.81 2.3
 2 -5 5 140.64 3.63
 -2 5 -5 147.03 3.47
 2 5 5 137.52 3.72
 2 5 5 141.14 3.39
 2 -5 5 139.42 3.51
 -2 -5 -5 141.76 3.67
 2 5 7 72.65 2.5
 2 -5 7 70.93 2.52
 -2 5 -7 74.23 2.46
 2 -5 7 71.39 2.58
 -2 -5 -7 71.49 2.59
 2 -5 9 0.27 0.32
 -2 -5 -9 0.43 0.39
 -2 5 -9 0.89 0.42
 2 5 9 0.34 0.34
 2 -5 9 0.24 0.35
 -2 5 -9 0.13 0.31
 -2 -5 -11 8.72 0.96
 -2 5 -11 8.93 0.96
 -2 5 -11 8.93 0.91
 -2 5 -11 9.54 0.95
 2 5 11 9.62 1
 2 -5 11 9.09 1.03
 -2 -5 -13 32.17 1.8
 -2 5 -13 30.83 1.68
 2 5 13 31.2 1.7
 -2 5 -13 32.63 1.79
 2 -5 13 30.6 1.82
 -2 5 -13 30.01 1.67
 -2 5 -13 30.78 1.58
 2 5 13 32.11 1.81
 2 5 15 16.15 1.32
 2 -5 15 16.58 1.4
 -2 5 -15 15.74 1.23
 -2 5 -15 15.3 1.26
 2 5 15 15.48 1.25
 -2 5 -15 15.89 1.25
 -2 5 -15 17.67 1.21
 -2 -5 -15 15.42 1.26
 -2 -5 -17 7.08 0.87
 2 -5 17 7.76 1.26
 -2 5 -17 7.07 0.78
 -2 -5 -17 6.5 0.9
 -2 -5 -17 6.98 1.18
 -2 5 -17 7.11 0.87
 2 5 17 7.09 0.92
 -2 5 -17 6.31 0.87
 -2 5 -17 7.19 0.91
 2 -5 17 7.08 0.97
 2 5 17 6.38 0.85
 2 -5 19 11.9 1.35
 2 -5 19 14.2 1.61
 -2 5 -19 12 1.11
 -2 5 -19 11.6 0.94
 -2 -5 -19 12.08 1.26
 -2 5 -19 12.59 1.17
 2 5 19 12.06 1.2
 -2 -5 -19 9.9 1.4
 -2 5 -19 14.55 1.27
 2 5 19 12.46 1.2
 2 -5 19 13.16 1.27
 -2 5 -21 3.18 0.49
 2 5 21 5.94 0.86
 -2 5 -21 4.99 0.83
 -2 -5 -21 4.93 1.04
 -2 -5 -21 3.84 0.7
 -2 5 -21 6.45 0.91
 2 5 21 4.1 0.75
 2 -5 21 4.84 0.84
 2 -5 21 5.49 1.03
 2 -5 21 4.74 1.1
 2 -5 23 36.95 2.37
 -2 5 -23 33.84 1.73
 2 -5 23 35.01 2.5
 -2 5 -23 40.24 2.05
 -2 -5 -23 33.56 2.29
 2 5 23 35.19 2.04
 -2 -5 -23 32.53 2.07
 -2 5 -23 39.42 2.05
 -2 -5 -23 35.65 2.58
 2 -5 23 36.34 2.13
 2 5 23 36.45 2.09
 2 -5 25 23.77 1.98
 2 -5 25 23.21 2.03
 -2 -5 -25 24.26 1.84
 -2 -5 -25 23.54 2
 -2 5 -25 27.16 1.72
 -2 -5 -25 22.93 2.11
 2 -5 25 25 1.82
 -2 5 -25 25.97 1.71
 2 5 25 23.54 1.7
 2 -5 25 24.73 1.68
 2 -5 27 25.16 2.02
 2 -5 27 27.08 2.17
 2 -5 27 26.34 1.71
 -2 -5 -27 24.9 2.07
 -2 5 -27 28.46 1.79
 -2 -5 -27 22.21 2.08
 -2 5 -27 26.94 1.75
 2 5 27 24.01 1.77
 2 -5 29 17.41 1.75
 2 5 29 19.45 1.62
 2 -5 29 19.57 1.5
 2 -5 29 17.18 1.58
 2 5 29 18.76 1.57
 -2 -5 -29 16.27 1.81
 -2 5 -29 18.89 1.56
 -2 5 -29 19.59 1.51
 -2 -5 -29 17.63 1.75
 2 -5 29 19.06 1.82
 2 -5 31 5.09 0.93
 -2 -5 -31 5.73 1.13
 2 -5 31 5.97 1.1
 2 -5 31 6.84 0.91
 2 5 31 7.56 1.02
 -2 5 -31 7.5 1
 -2 5 -31 8.24 1.11
 -2 -5 -31 7.39 1.28
 2 -5 31 6.91 1.2
 2 -5 33 20.31 1.83
 2 -5 33 19.56 1.66
 -2 5 -33 21.79 1.62
 2 5 33 20.37 1.58
 -2 -5 -33 16.79 1.74
 2 -5 35 0.86 0.51
 2 -5 35 1.27 0.68
 -2 -5 -35 1.4 0.69
 -2 5 -35 2.02 0.68
 2 5 35 2.1 0.58
 2 5 35 1.64 0.67
 2 -5 37 1.91 0.69
 2 5 37 2 0.66
 -2 5 -37 1.69 0.59
 -2 5 -37 3.91 0.77
 -2 5 -37 3.27 0.95
 -2 -5 -37 1.77 0.67
 2 -5 37 1.67 0.64
 2 5 37 2.09 0.52
 -2 5 -39 1.33 0.55
 2 5 39 1.33 0.6
 -2 5 -39 1.26 0.69
 2 -5 39 1.55 0.59
 -2 5 -39 0.08 0.56
 -2 -5 -39 1.64 0.7
 2 -5 39 -0.07 0.41
 -2 5 -41 0.88 0.5
 -2 5 -41 0.6 0.63
 2 -5 41 0.48 0.44
 -2 -5 -41 0.16 0.39
 2 5 41 0.4 0.44
 2 -5 41 0.38 0.44
 -2 5 -41 0.71 0.42
 2 -5 43 -0.05 0.35
 -2 5 -43 0.37 0.39
 -2 5 -43 0.04 0.37
 2 -5 43 -0.3 0.4
 -2 5 -43 0.06 0.5
 -2 -5 -43 -0.05 0.39
 2 5 43 -0.15 0.36
 -2 5 -43 0.47 0.49
 2 -5 45 0.63 0.35
 -2 5 -45 0.42 0.31
 2 -5 45 0.75 0.38
 2 5 45 0.07 0.34
 -2 5 -45 0.64 0.46
 2 5 45 -0.06 0.3
 -2 5 -45 0.72 0.42
 -2 -5 -45 0.77 0.4
 -2 5 -45 0.86 0.41
 2 -5 47 -0.03 0.3
 2 5 47 0.85 0.36
 -2 5 -47 -0.36 0.44
 -2 -5 -47 -0.17 0.27
 2 6 -44 0.95 0.33
 2 6 -44 0.92 0.44
 -2 6 44 1.39 0.39
 -2 -6 44 0.79 0.33
 2 6 -42 3.61 0.56
 2 6 -42 4 0.68
 -2 -6 42 2.93 0.54
 -2 -6 42 2.13 0.44
 2 6 -42 1.44 0.42
 -2 6 42 3.98 0.64
 2 -6 -42 3.05 0.57
 2 6 -40 4.33 0.66
 -2 -6 40 2.65 0.53
 2 -6 -40 2.38 0.61
 2 6 -40 2.98 0.62
 -2 6 40 2.77 0.6
 -2 -6 40 3.85 0.63
 -2 -6 38 2.57 0.65
 2 -6 -38 2.11 0.59
 2 6 -38 3.2 0.7
 -2 6 38 2.8 0.67
 -2 -6 36 5.03 0.85
 2 6 -36 4.29 0.86
 2 -6 -36 3.72 0.75
 -2 6 36 4.1 0.78
 -2 -6 34 15.69 1.36
 2 -6 -34 12.92 1.34
 -2 6 34 13.89 1.4
 -2 -6 32 -0.34 0.68
 2 -6 -32 0.4 0.61
 -2 -6 32 0.16 0.57
 -2 6 32 0.16 0.36
 -2 6 32 -0.19 0.55
 -2 -6 30 -0.03 0.66
 2 -6 -30 1.22 0.72
 -2 -6 30 -0.05 0.58
 -2 6 30 0.58 0.44
 -2 6 30 0.25 0.51
 -2 -6 28 6.5 1.07
 -2 -6 28 7.55 1.05
 -2 6 28 6.6 0.97
 2 -6 -28 6.12 1.11
 -2 6 28 7.54 1.18
 -2 -6 26 22.47 1.85
 -2 6 26 24.26 1.87
 2 -6 -26 21.08 1.85
 -2 -6 26 24.31 1.73
 -2 -6 26 24.46 1.8
 -2 6 26 23.76 1.75
 -2 6 24 12.49 1.3
 -2 -6 24 12.39 1.3
 2 -6 -24 12.61 1.48
 -2 -6 24 13.56 1.37
 -2 -6 24 11.7 1.41
 -2 6 24 12.88 1.42
 -2 -6 22 14.34 1.47
 2 6 -22 15.66 1.32
 2 -6 -22 15.8 1.62
 -2 -6 22 15.33 1.39
 -2 6 22 14.45 1.37
 -2 6 22 17.74 1.62
 2 -6 -22 13.56 1.49
 -2 -6 22 15.25 1.48
 2 -6 -20 1.66 0.76
 -2 -6 20 0.96 0.64
 -2 6 20 2.26 0.67
 -2 -6 20 1.13 0.61
 2 -6 -20 0.99 0.64
 -2 -6 20 2.96 0.82
 -2 6 20 2.32 0.77
 2 6 -20 1.92 0.59
 -2 6 18 42.2 2.29
 -2 -6 18 50.43 3
 -2 -6 18 40.96 2.03
 2 -6 -18 42.57 2.59
 2 -6 -18 46.21 2.7
 -2 6 18 45.91 2.45
 2 6 -18 46.19 2.27
 -2 -6 18 43.23 2.45
 -2 -6 18 47.99 2.51
 -2 -6 16 22.67 1.79
 2 -6 -16 22.29 1.78
 -2 -6 16 25.96 1.87
 -2 6 16 26.32 1.77
 2 -6 -16 23.82 1.99
 -2 -6 16 23.88 1.57
 -2 -6 16 25.7 2.15
 2 -6 -16 23.64 1.96
 2 6 -16 23.8 1.67
 -2 6 16 26.01 1.77
 -2 6 14 11.68 1.17
 2 -6 -14 9.58 1.19
 2 -6 -14 10.91 1.38
 -2 -6 14 13.06 1.63
 2 6 -14 12.59 1.14
 2 6 -14 13.34 1.28
 2 -6 -14 13.57 1.55
 -2 6 14 11.74 1.22
 -2 6 14 11.83 1.23
 -2 -6 14 11.9 1.14
 -2 -6 14 12.65 1.37
 -2 6 12 46.56 2.28
 2 -6 -12 50.14 2.61
 -2 -6 12 53.92 2.99
 -2 6 12 47.66 2.33
 -2 6 12 50.41 2.43
 2 6 -12 49.19 2.39
 -2 -6 12 49.55 2.28
 2 -6 -12 53.32 2.83
 2 -6 -12 50.92 2.85
 -2 -6 12 59.21 2.79
 -2 6 10 72.42 2.84
 2 -6 -10 70.87 3.09
 2 -6 -10 72.61 3.31
 -2 -6 10 74.94 3.48
 -2 6 10 73.06 2.79
 2 6 -10 77.87 2.95
 2 -6 -10 71.36 3.38
 -2 -6 10 72.83 3.09
 -2 6 10 74.45 2.94
 -2 -6 10 70.91 2.73
 2 6 -10 74.62 2.86
 2 -6 -8 66.48 2.93
 -2 6 8 67.6 2.62
 -2 -6 8 69.39 3.34
 -2 6 8 68.39 2.8
 2 -6 -8 68.12 3.19
 -2 -6 8 76.98 3.34
 2 6 -8 60.96 2.64
 2 -6 -8 57.02 2.74
 2 -6 -8 66.31 3.25
 -2 -6 8 65.48 2.93
 -2 -6 8 62.77 2.62
 2 6 -8 63.06 2.65
 -2 6 8 62.55 2.62
 2 -6 -6 35.74 2.14
 -2 -6 6 39.52 2.4
 -2 -6 6 33.9 2.12
 -2 6 6 33.56 1.94
 2 -6 -6 34.85 2.44
 2 -6 -6 30.15 1.99
 -2 -6 6 34.41 1.96
 2 6 -6 33.01 1.94
 -2 -6 6 39.41 2.44
 -2 6 4 5.82 0.81
 2 6 -4 5.93 0.84
 -2 -6 4 6.65 1.07
 -2 -6 4 5.31 1.05
 -2 -6 4 6.13 0.96
 2 -6 -4 6.04 0.9
 2 -6 -4 7.62 1.18
 2 6 -4 5.98 0.82
 2 -6 -4 3.84 0.77
 -2 -6 4 6.7 0.9
 2 6 -2 8.62 1.06
 2 -6 -2 8.56 1.07
 -2 6 2 7.96 0.97
 2 -6 -2 11.41 1.43
 2 -6 -2 9.75 1.35
 2 6 -2 8.82 1
 2 -6 -2 9.86 1.32
 -2 -6 2 12.71 1.4
 -2 -6 2 9.82 1.18
 2 -6 -2 8.56 1.09
 -2 -6 2 11.66 1.39
 -2 -6 2 8.75 1.03
 2 -6 0 83.21 3.12
 2 6 0 80.06 2.94
 -2 -6 0 86.36 3.49
 -2 -6 0 81.87 3.28
 -2 6 0 82.31 3.02
 -2 6 0 92.85 3.04
 2 -6 0 76.02 2.99
 2 -6 0 80.77 3.76
 -2 -6 0 86.92 3.67
 -2 -6 0 89.12 3.73
 2 -6 0 83.78 3.64
 2 6 0 80.88 3.05
 2 -6 0 86.09 3.72
 -2 -6 0 80.68 3
 2 -6 2 43.93 2.28
 2 6 2 46.2 2.34
 2 6 2 45.03 2.24
 -2 -6 -2 52.38 2.83
 2 -6 2 49.72 2.97
 -2 6 -2 51.83 2.28
 -2 -6 -2 47.41 2.51
 2 -6 2 51.54 2.86
 -2 -6 -2 55.77 2.99
 -2 -6 -2 56.1 2.82
 -2 -6 -2 47.66 2.35
 2 -6 2 53.45 3
 -2 -6 -4 63.89 2.69
 2 6 4 62.12 2.73
 -2 -6 -4 61.9 3.04
 2 -6 4 60.39 3.27
 -2 6 -4 73.04 2.67
 2 6 4 61.59 2.66
 -2 -6 -4 64.27 3.04
 2 -6 4 67.23 3.26
 -2 -6 -4 67.15 3.25
 -2 -6 -4 57.98 2.82
 2 -6 4 58.41 3.15
 2 -6 4 63.85 2.66
 2 -6 6 46.04 2.83
 -2 -6 -6 47.21 2.29
 -2 6 -6 46.37 2.24
 2 6 6 44.97 2.29
 2 -6 6 48.47 2.85
 -2 -6 -6 48.27 2.62
 -2 -6 -6 54.63 2.94
 2 6 6 46.16 2.36
 -2 -6 -6 42.93 2.38
 -2 6 -6 50.42 2.22
 2 -6 6 46.93 2.86
 2 -6 6 47.62 2.25
 -2 -6 -8 3.09 0.78
 2 6 8 3.04 0.66
 2 -6 8 3.65 1.02
 -2 -6 -8 4.18 0.77
 2 -6 8 2.09 0.77
 -2 6 -8 4.1 0.75
 -2 -6 -8 2.41 0.66
 2 -6 8 2.51 0.74
 -2 6 -8 3.57 0.72
 -2 -6 -8 2.96 0.84
 2 -6 8 2.9 0.64
 -2 6 -10 8.84 1
 2 -6 10 7.2 1.19
 -2 -6 -10 7.04 0.93
 -2 -6 -10 8.8 1.2
 2 -6 10 8.09 1.31
 -2 6 -10 5.83 0.88
 -2 6 -10 6.84 0.86
 2 -6 10 6.93 0.93
 -2 6 -10 6.86 0.91
 -2 -6 -10 8.07 1.2
 -2 -6 -10 5.16 0.85
 2 6 10 5.25 0.84
 2 6 10 5.65 0.82
 2 -6 12 2.52 0.85
 -2 -6 -12 1.86 0.68
 2 -6 12 2.15 0.87
 2 6 12 2.11 0.58
 -2 6 -12 3.08 0.65
 -2 6 -12 2.72 0.6
 -2 6 -12 2.83 0.65
 -2 6 -12 2.69 0.62
 -2 -6 -12 2.53 0.76
 2 -6 12 1.87 0.57
 -2 -6 -12 1.13 0.55
 -2 -6 -12 3.42 0.7
 2 6 12 1.91 0.53
 2 -6 14 0.03 0.62
 2 -6 14 0.6 0.65
 -2 6 -14 -0.58 0.49
 -2 6 -14 -0.01 0.36
 2 6 14 -0.34 0.44
 -2 -6 -14 -0.68 0.63
 -2 -6 -14 0.61 0.39
 2 -6 14 -0.21 0.44
 -2 6 -14 -0.63 0.52
 -2 -6 -14 -0.13 0.58
 -2 -6 -14 -0.59 0.58
 2 6 14 -0.15 0.37
 -2 6 -14 0.44 0.35
 2 -6 14 -0.18 0.4
 2 -6 16 5.53 0.96
 2 6 16 5.05 0.84
 -2 6 -16 5.26 0.86
 -2 6 -16 2.87 0.64
 2 -6 16 5.21 1.08
 2 6 16 5.11 0.86
 -2 6 -16 5.94 0.79
 -2 -6 -16 4.85 1.01
 -2 6 -16 4.56 0.75
 -2 6 -16 4.88 0.77
 -2 -6 -16 5.28 0.92
 2 -6 18 0.9 0.61
 -2 6 -18 1.52 0.55
 -2 6 -18 1.12 0.55
 -2 6 -18 0.5 0.5
 -2 -6 -18 1.02 0.53
 -2 -6 -18 1.82 0.73
 2 -6 18 0.84 0.72
 2 6 18 0.59 0.39
 2 -6 20 9.09 1.22
 -2 6 -20 12.09 1.22
 -2 -6 -20 9.27 1.34
 2 -6 20 9.77 1.44
 -2 6 -20 11.08 1.16
 2 6 20 10.49 1.16
 2 -6 22 6.59 1.09
 2 -6 22 5.81 1.19
 -2 6 -22 7.51 0.98
 -2 6 -22 6.86 0.95
 -2 -6 -22 6.72 1.19
 2 6 22 6.45 0.94
 -2 6 -24 5.29 0.85
 -2 6 -24 6.98 0.94
 2 -6 24 6.39 0.93
 2 -6 24 5.74 1.02
 -2 -6 -24 7.04 1.21
 2 6 24 6.42 0.95
 2 -6 24 6.28 1.16
 2 6 26 4.34 0.8
 2 -6 26 4.76 0.89
 2 -6 26 4.65 1.02
 2 -6 26 5.49 1.07
 -2 6 -26 5.25 0.86
 -2 -6 -26 4.76 1.02
 2 -6 28 16.88 1.58
 2 6 28 16.25 1.39
 2 -6 28 18.91 1.76
 2 -6 28 17.22 1.38
 -2 -6 -28 15.23 1.64
 -2 6 -28 19.45 1.5
 2 -6 30 3.89 0.85
 -2 6 -30 6.66 0.99
 2 -6 30 6.06 0.85
 2 -6 30 5.91 1.08
 -2 -6 -30 6.72 1.11
 2 6 30 5.86 0.85
 2 -6 32 11.7 1.35
 -2 -6 -32 10.26 1.27
 2 -6 32 12.16 1.06
 -2 6 -32 13.66 1.2
 2 -6 34 1.05 0.59
 -2 6 -34 2.81 0.69
 2 -6 34 1.68 0.53
 -2 -6 -34 1.1 0.55
 -2 -6 -34 1.72 0.54
 2 -6 36 2.04 0.62
 -2 6 -36 3.29 0.6
 -2 6 -36 2.47 0.72
 -2 6 -36 2.44 0.62
 -2 -6 -36 2.01 0.59
 -2 -6 -36 1.37 0.45
 -2 -6 -38 1.18 0.52
 -2 6 -38 2.08 0.48
 -2 6 -38 2.04 0.68
 -2 6 -38 1.56 0.47
 2 -6 38 0.74 0.42
 -2 6 -40 1.39 0.42
 2 -6 40 0.52 0.4
 -2 6 -40 0.59 0.32
 -2 6 -40 0.55 0.43
 -2 -6 -40 0.32 0.33
 2 6 42 -0.07 0.27
 2 -6 42 0.71 0.35
 -2 6 -42 -0.1 0.35
 -2 -6 -42 0.13 0.27
 -2 7 37 1.41 0.37
 -2 7 37 1.13 0.34
 2 -7 -37 1.05 0.36
 -2 -7 37 1.71 0.38
 2 7 -37 2.49 0.43
 -2 7 35 0.07 0.27
 -2 7 35 0.12 0.34
 2 7 -35 0.42 0.36
 2 -7 -35 0.82 0.36
 2 -7 -33 2.7 0.58
 -2 7 33 1.83 0.47
 2 7 -33 2.82 0.59
 2 -7 -33 2.36 0.53
 2 -7 -31 1.61 0.53
 -2 7 31 1.38 0.48
 2 -7 -31 2.16 0.58
 -2 -7 31 2 0.54
 2 -7 -29 3.63 0.72
 -2 7 29 3.89 0.66
 -2 -7 29 5.57 0.8
 2 -7 -29 4.15 0.77
 2 -7 -27 1.55 0.62
 -2 7 27 0.09 0.38
 -2 -7 27 1.16 0.57
 2 -7 -25 2.07 0.65
 -2 7 25 1.01 0.45
 2 -7 -25 0.88 0.49
 -2 -7 25 1.63 0.54
 -2 -7 25 1.72 0.61
 -2 7 23 4.6 0.76
 2 -7 -23 3.87 0.84
 -2 -7 23 5.08 0.84
 2 -7 -23 3.73 0.77
 -2 -7 23 6.55 0.9
 2 -7 -21 3.9 0.89
 2 -7 -21 3.15 0.71
 -2 -7 21 3.7 0.76
 -2 -7 21 3.29 0.7
 2 -7 -21 4 0.84
 -2 7 21 3.31 0.64
 2 -7 -21 3.2 0.77
 -2 -7 19 3.48 0.76
 -2 -7 19 5.26 0.86
 2 -7 -19 4.8 0.9
 2 -7 -19 3.86 0.78
 -2 7 19 3.65 0.65
 2 -7 -19 3.36 0.8
 -2 -7 17 7.94 1.01
 2 -7 -17 7.78 1.14
 2 -7 -17 5.84 0.91
 -2 -7 17 10.37 1.19
 2 -7 -17 5.94 1.05
 -2 7 17 8.16 0.98
 2 -7 -15 7.76 1.16
 2 -7 -15 6.13 1.08
 -2 -7 15 10.08 1.19
 2 -7 -15 7.65 1.1
 -2 7 15 7.33 0.92
 2 -7 -13 12.28 1.3
 2 -7 -13 11.43 1.45
 -2 -7 13 14.22 1.4
 2 -7 -13 13.89 1.5
 2 7 -11 12.88 1.15
 2 -7 -11 13.56 1.61
 2 -7 -11 14.61 1.56
 -2 -7 11 15.12 1.46
 2 -7 -11 12.88 1.33
 2 -7 -9 1.94 0.77
 2 -7 -9 3.46 0.94
 2 -7 -9 2.3 0.64
 -2 -7 9 2.66 0.77
 2 -7 -7 3.58 0.76
 -2 -7 7 3.64 0.8
 2 -7 -7 5.12 1.08
 2 -7 -7 2.64 0.81
 2 -7 -5 10.89 1.5
 2 -7 -5 14.61 1.62
 -2 -7 5 11.76 1.31
 2 -7 -5 12.72 1.3
 2 -7 -3 8.4 1.34
 2 -7 -3 11.31 1.43
 -2 -7 3 11.3 1.27
 2 -7 -3 10.46 1.19
 2 -7 -1 4.05 0.91
 2 -7 -1 5.37 1.11
 2 -7 -1 3.93 1.02
 2 -7 -1 4.28 0.84
 -2 -7 1 3.72 0.82
 2 -7 1 11.98 1.5
 2 -7 1 11.62 1.53
 -2 -7 -1 13.24 1.43
 -2 -7 -1 13.07 1.41
 2 -7 1 11.8 1.22
 2 -7 1 13.68 1.57
 2 -7 3 4.35 1.08
 2 -7 3 2.59 0.83
 -2 -7 -3 5.49 1
 -2 -7 -3 4.18 0.86
 -2 -7 -5 7.27 1.06
 -2 7 -5 7.36 0.96
 -2 -7 -5 7.83 1.12
 -2 7 -5 7.61 0.98
 2 -7 5 5.62 1.11
 2 -7 5 7.28 1.23
 -2 -7 -7 1.81 0.68
 -2 7 -7 2.41 0.65
 2 -7 7 1.41 0.7
 -2 -7 -7 2.3 0.73
 -2 7 -7 0.92 0.42
 2 -7 7 1.88 0.73
 -2 7 -9 0.06 0.47
 2 -7 9 0.61 0.65
 -2 -7 -9 0.79 0.57
 -2 -7 -9 0.54 0.49
 -2 -7 -9 -0.1 0.48
 2 -7 9 2.19 0.78
 -2 -7 -11 0.04 0.45
 -2 7 -11 0.26 0.44
 -2 -7 -11 0.3 0.47
 -2 -7 -11 0.94 0.61
 2 -7 11 -0.53 0.66
 -2 -7 -13 1.97 0.7
 2 -7 13 1.85 0.82
 -2 -7 -13 2.24 0.67
 -2 7 -13 2.37 0.63
 -2 -7 -13 1.97 0.73
 -2 7 -13 1.47 0.48
 -2 -7 -15 3.16 0.8
 -2 7 -15 3.36 0.7
 -2 -7 -15 3.32 0.79
 -2 7 -15 2.76 0.65
 2 -7 15 2.55 0.89
 2 -7 17 0.16 0.39
 -2 7 -17 0.88 0.45
 -2 -7 -17 -0.17 0.59
 2 7 17 -0.03 0.3
 -2 7 -17 0.1 0.41
 2 -7 17 -0.34 0.67
 -2 -7 -17 0.36 0.42
 2 7 19 -0.06 0.36
 -2 -7 -19 0.54 0.49
 2 -7 19 -0.32 0.59
 -2 -7 -19 0.63 0.49
 -2 7 -19 0.88 0.48
 2 -7 19 0.03 0.38
 2 -7 21 0.39 0.49
 -2 -7 -21 0.36 0.42
 2 -7 21 1.05 0.73
 -2 7 -21 1.03 0.46
 -2 -7 -21 0.38 0.45
 2 -7 21 0.24 0.49
 2 -7 23 0.05 0.41
 2 -7 23 -0.22 0.52
 2 -7 23 -1.23 0.58
 -2 -7 -23 -0.51 0.47
 -2 7 -23 0.02 0.34
 -2 -7 -23 0.02 0.41
 -2 7 -25 0.23 0.45
 2 -7 25 0.32 0.41
 2 -7 25 0.43 0.44
 2 -7 25 0.49 0.54
 -2 -7 -25 0.22 0.42
 -2 -7 -25 0.22 0.4
 2 -7 27 0.69 0.41
 -2 -7 -27 0.14 0.36
 -2 7 -27 1.26 0.51
 -2 -7 -27 0.47 0.46
 2 -7 27 0.59 0.44
 2 -7 29 -0.15 0.39
 2 -7 29 0.56 0.38
 -2 7 -29 0.32 0.45
 -2 -7 -29 0.27 0.4
 -2 -7 -29 0.22 0.29
 2 -7 31 3.78 0.64
 2 -7 31 4.65 0.6
 -2 7 -31 4.08 0.61
 -2 -7 -31 3.85 0.68
 -2 -7 -31 2.89 0.53
 2 -7 33 0.15 0.34
 -2 7 -33 1.43 0.41
 -2 -7 -33 0.42 0.3
 2 7 33 0.17 0.31
 -2 -7 -33 0.27 0.33
 -2 7 -33 -0.03 0.36
 -2 7 -33 1.59 0.56
 2 -7 35 8.69 0.79
 2 7 35 6.51 0.64
 -2 7 -35 7.2 0.76
 -2 7 -35 6.9 0.66
 -2 -7 -35 7.13 0.74
 -2 -8 26 2.09 0.44
 -2 8 26 1.16 0.35
 -2 8 26 1.43 0.38
 2 -8 -26 2.07 0.43
 -2 -8 24 4.41 0.59
 -2 8 24 2.86 0.47
 -2 8 24 3.01 0.51
 2 -8 -24 3.16 0.51
 -2 8 22 0.16 0.27
 -2 -8 22 0.68 0.37
 -2 8 22 0.94 0.38
 2 -8 -22 0.16 0.31
 -2 -8 20 0.77 0.39
 -2 8 20 0.35 0.33
 2 -8 -20 0.78 0.39
 -2 -8 20 0.83 0.36
 -2 8 20 0.51 0.34
 -2 8 18 0.34 0.34
 -2 8 18 0.61 0.35
 2 -8 -18 0.66 0.38
 -2 -8 18 1.09 0.42
 2 -8 -18 0.63 0.38
 -2 -8 18 0.9 0.43
 2 -8 -16 0.1 0.32
 -2 8 16 0.44 0.36
 -2 -8 16 0.84 0.42
 -2 -8 16 0.75 0.37
 2 -8 -16 0.25 0.32
 -2 -8 14 0.42 0.4
 2 -8 -14 -0.24 0.44
 -2 8 14 0.91 0.38
 -2 -8 14 0.74 0.41
 2 -8 -14 0.26 0.32
 2 -8 -12 0.3 0.46
 -2 8 12 0.15 0.34
 -2 -8 12 0.62 0.42
 2 -8 -12 0.2 0.32
 -2 -8 12 -0.21 0.43
 -2 8 10 0.06 0.34
 -2 -8 10 0.41 0.38
 2 -8 -10 0.13 0.34
 -2 -8 10 0.16 0.39
 2 -8 -10 0.12 0.45
 -2 8 8 2.21 0.49
 2 -8 -8 3.05 0.8
 -2 -8 8 1.17 0.45
 2 -8 -8 1.88 0.51
 -2 -8 8 2.49 0.62
 2 -8 -6 1.7 0.69
 -2 8 6 2.06 0.48
 2 -8 -6 2.11 0.51
 -2 -8 6 3.34 0.69
 -2 -8 4 5.4 0.84
 2 -8 -4 3.66 0.62
 2 -8 -4 4.16 0.9
 2 -8 -2 5.03 0.98
 -2 -8 2 4.67 0.76
 2 -8 -2 2.98 0.57
 2 -8 0 1.84 0.68
 -2 -8 0 0.54 0.41
 2 -8 2 0.37 0.46
 -2 -8 -2 0.51 0.38
 2 -8 2 0.59 0.56
 2 -8 4 0.37 0.51
 -2 -8 -4 -0.35 0.41
 2 -8 6 0.96 0.53
 -2 -8 -6 0.21 0.39
 2 -8 8 0.25 0.45
 -2 8 -8 0.25 0.37
 -2 -8 -8 -0.55 0.53
 -2 8 -10 0.7 0.38
 2 -8 10 1.34 0.61
 -2 -8 -10 0.33 0.4
 2 -8 12 0.24 0.45
 -2 -8 -12 0.51 0.37
 -2 8 -12 0.46 0.36
 -2 8 -14 0.99 0.4
 2 -8 14 0.68 0.49
 -2 -8 -14 0.75 0.39
 2 -8 16 0.51 0.48
 -2 -8 -16 0.8 0.42
 2 -8 16 0.34 0.39
 2 -8 18 1.25 0.44
 2 -8 18 0.87 0.49
 -2 -8 -18 1.39 0.46
 -2 8 -20 -0.29 0.36
 2 -8 20 -0.54 0.38
 -2 -8 -20 0.25 0.26
 2 -8 22 1.55 0.38
 -2 8 -22 1.66 0.45
 -2 -8 -22 1.07 0.35
 -2 -8 -24 0.18 0.24
 2 -8 24 0.48 0.3
 -2 8 -24 -0.09 0.33
 3 0 -59 3.74 0.58
 3 0 -59 4.62 0.66
 -3 0 59 5.13 0.65
 3 0 -57 0.9 0.49
 3 0 -57 0.67 0.48
 -3 0 57 0.89 0.42
 3 0 -55 0.35 0.47
 3 0 -55 0.91 0.58
 -3 0 55 0.32 0.51
 3 0 -53 -0.17 0.53
 3 0 -53 -0.34 0.48
 -3 0 53 0.08 0.47
 3 0 -51 -1.13 0.72
 -3 0 51 -0.03 0.41
 3 0 -51 -1.29 0.72
 -3 0 51 0.04 0.47
 -3 0 49 0.21 0.59
 3 0 -49 0.16 0.65
 -3 0 49 0.8 0.57
 3 0 -49 -0.62 0.68
 3 0 -49 -0.95 0.76
 3 0 -49 -0.42 0.67
 -3 0 47 43.83 2.53
 3 0 -47 41.91 2.54
 3 0 -47 38.81 2.38
 3 0 -47 36.33 2.25
 3 0 -47 39.37 2.4
 -3 0 47 40.62 2.62
 -3 0 45 31.91 2.16
 3 0 -45 35.62 2.31
 3 0 -45 30.12 2.1
 3 0 -45 26.24 2.01
 -3 0 45 33.12 2.24
 3 0 -45 36.01 2.41
 -3 0 45 33.45 2.38
 3 0 -45 32.39 2.08
 3 0 -43 5.32 0.85
 3 0 -43 5.22 0.99
 3 0 -43 4.36 0.98
 3 0 -43 4.47 1.04
 3 0 -43 4.83 1.04
 -3 0 43 4.34 0.88
 -3 0 43 5.95 1.09
 -3 0 43 6.05 1.14
 -3 0 41 117.75 4.05
 3 0 -41 120.56 4.15
 3 0 -41 116.32 4.13
 3 0 -41 118.85 4
 -3 0 41 119.35 4.2
 3 0 -41 114.2 3.48
 3 0 -41 114.1 3.89
 -3 0 41 121.62 4.44
 3 0 -39 0.88 0.59
 3 0 -39 2 0.69
 -3 0 39 1.44 0.65
 -3 0 39 -0.13 0.51
 -3 0 39 1.63 0.6
 -3 0 39 1.84 0.83
 3 0 -39 0.86 0.6
 3 0 -39 0.89 0.43
 -3 0 39 2.51 0.8
 -3 0 37 137.97 4.11
 3 0 -37 144.86 3.66
 -3 0 35 15.76 1.43
 3 0 -35 16.63 1.18
 3 0 -35 16.42 1.25
 -3 0 33 784.78 9.03
 3 0 -33 773.94 7.59
 3 0 -33 776.83 7.48
 3 0 -31 2.65 0.54
 -3 0 31 2.68 0.47
 -3 0 31 2.84 0.62
 3 0 -29 2.85 0.49
 -3 0 29 3.27 0.51
 3 0 -29 4.02 0.55
 -3 0 29 3.85 0.69
 -3 0 27 141.02 3.36
 3 0 -27 146.04 2.95
 3 0 -27 145.24 2.83
 -3 0 27 137.78 2.83
 -3 0 25 3.41 0.56
 3 0 -25 3.6 0.47
 3 0 -25 3.31 0.47
 -3 0 25 3.37 0.48
 3 0 -25 3.45 0.47
 -3 0 23 375.7 4.97
 -3 0 23 364.47 4.25
 3 0 -23 369.44 4.32
 3 0 -23 378.8 4.17
 3 0 -23 367.09 3.98
 -3 0 21 8.73 0.77
 3 0 -21 8.83 0.62
 -3 0 21 9.1 0.68
 3 0 -21 8.66 0.65
 3 0 -21 8.05 0.68
 -3 0 19 161.37 3
 3 0 -19 168.46 2.69
 3 0 -19 164.67 2.33
 -3 0 19 162.63 2.62
 3 0 -17 117 2.14
 -3 0 17 113.54 2.1
 -3 0 17 112.93 2.37
 3 0 -17 109.53 1.78
 -3 0 15 359.35 6.46
 -3 0 15 360 4.05
 -3 0 15 360.02 3.57
 -3 0 15 367.09 8.23
 3 0 -15 355.75 3.53
 3 0 -15 345.55 3.23
 3 0 -15 341.24 2.88
 -3 0 15 346.16 3.67
 3 0 -13 16.92 0.68
 -3 0 13 16.61 1.32
 -3 0 13 17.25 0.87
 3 0 -13 17.1 0.76
 3 0 -13 17.23 1.74
 -3 0 13 15.92 1.68
 3 0 -13 15.96 0.59
 -3 0 13 16.87 0.78
 -3 0 13 16.44 0.75
 -3 0 11 1346.03 10.6
 -3 0 11 1347.17 7.27
 -3 0 11 1338.14 6.32
 -3 0 11 1376.9 14.43
 3 0 -11 1337.74 6.21
 3 0 -11 1368.12 14.54
 -3 0 11 1398.61 6.65
 3 0 -9 436.11 7.92
 -3 0 9 428.07 5.44
 3 0 -7 4004.69 22.97
 -3 0 7 3863.22 14.65
 -3 0 5 2.53 0.41
 3 0 -5 1.35 0.55
 3 0 -3 3425.59 20.32
 -3 0 3 3308.85 9.98
 3 0 -1 263.37 5.62
 -3 0 1 260.82 2.11
 3 0 1 5527.59 25.97
 3 0 1 5651.4 20.6
 -3 0 -3 2165.68 6.61
 -3 0 -3 2137.57 16.3
 -3 0 -5 7.1 1.04
 3 0 5 7.79 0.75
 -3 0 -7 538.11 8.7
 3 0 7 549.5 5.96
 3 0 9 79.56 1.7
 3 0 9 82.57 1.68
 3 0 9 79.84 2.23
 -3 0 -9 78.47 3.47
 -3 0 -9 80.91 1.52
 3 0 11 326.06 3.02
 -3 0 -11 324.82 3.19
 3 0 11 325.32 3.55
 3 0 11 312.59 3.46
 -3 0 -11 314.42 2.64
 -3 0 -11 319.18 3.54
 -3 0 -11 318.7 7.31
 -3 0 -11 325.13 4.36
 3 0 13 56.69 1.57
 -3 0 -13 58.48 1.43
 3 0 13 56.95 1.58
 -3 0 -13 57.45 1.59
 -3 0 -13 58.36 1.25
 3 0 13 58.87 1.6
 3 0 13 59.22 1.33
 3 0 15 1405.79 8.23
 3 0 15 1418.26 8.07
 -3 0 -15 1435.11 8.21
 3 0 15 1421.74 6.64
 -3 0 -15 1421.2 7.31
 -3 0 -15 1412.99 6.57
 3 0 17 4.53 0.55
 -3 0 -17 4.38 0.52
 -3 0 -17 4.92 0.59
 -3 0 -17 4.72 0.48
 3 0 17 3.01 0.36
 -3 0 -19 128.26 2.71
 3 0 19 126.58 2.72
 -3 0 -19 125.66 2.28
 3 0 21 256.13 4.03
 -3 0 -21 258.92 3.97
 -3 0 -21 261.56 3.5
 3 0 23 2.45 0.52
 3 0 23 2.59 0.43
 -3 0 -23 3.27 0.55
 -3 0 -23 2.45 0.41
 3 0 23 3.07 0.53
 3 0 25 5.76 0.76
 -3 0 -25 6.5 0.75
 3 0 25 6.23 0.77
 -3 0 -25 6.01 0.65
 3 0 27 5.78 0.76
 -3 0 -27 5.39 0.72
 -3 0 -27 5.52 0.64
 3 0 27 5.9 0.81
 -3 0 -29 235.25 4.13
 -3 0 -29 224.22 4.42
 3 0 29 221.34 4.54
 3 0 29 226.3 4.64
 3 0 31 36.58 1.94
 -3 0 -31 39.76 1.8
 -3 0 -31 39.52 1.93
 3 0 31 36.32 1.99
 3 0 33 0.79 0.45
 -3 0 -33 0.24 0.33
 -3 0 -33 0.36 0.32
 3 0 33 0.86 0.51
 3 0 35 3.44 0.82
 3 0 35 3.26 0.72
 3 0 35 2.59 0.74
 3 0 35 1.8 0.73
 -3 0 -35 2.73 0.61
 -3 0 -35 2.43 0.76
 3 0 35 2.6 0.61
 -3 0 -37 5.9 1.03
 3 0 37 7.05 1.04
 -3 0 -37 6.79 1.09
 3 0 37 7.01 1.11
 3 0 37 6.46 1.06
 -3 0 -37 6.39 0.87
 3 0 39 0.9 0.52
 3 0 39 0.43 0.62
 -3 0 -39 0.36 0.63
 -3 0 -39 0.8 0.62
 3 0 39 1.03 0.63
 -3 0 -39 0.78 0.42
 -3 0 -41 0.21 0.73
 3 0 41 1.13 0.56
 -3 0 -41 -0.37 0.84
 3 0 41 -0.05 0.62
 3 0 41 -0.38 0.61
 3 0 43 13.95 1.56
 -3 0 -43 12.5 1.46
 3 0 43 13.16 1.54
 -3 0 -43 13.72 1.46
 -3 0 -45 -0.45 0.77
 -3 0 -45 1.77 0.79
 3 0 45 0.51 0.57
 3 0 45 1.45 0.74
 -3 0 -47 1.02 0.67
 3 0 47 1.13 0.56
 -3 0 -47 1.6 0.76
 3 0 47 1.22 0.68
 -3 0 -49 1.68 0.71
 -3 0 -49 0.41 0.57
 3 0 49 -0.24 0.52
 -3 0 -51 8.98 1.08
 3 0 51 10.33 1.16
 3 0 53 1.6 0.51
 -3 0 -53 0.26 0.39
 3 0 55 0.37 0.35
 3 0 55 -0.1 0.34
 -3 0 -55 0.13 0.34
 3 1 -58 -0.01 0.31
 3 -1 -58 0.38 0.39
 3 -1 -58 0.17 0.32
 -3 -1 58 0.38 0.34
 3 1 -58 0.12 0.39
 3 1 -56 1.1 0.55
 3 -1 -56 1.15 0.52
 -3 1 56 1.13 0.42
 3 1 -56 1.04 0.47
 -3 -1 56 1.73 0.54
 -3 1 56 1.25 0.45
 3 -1 -56 0.63 0.43
 3 1 -54 2.28 0.67
 3 -1 -54 1.1 0.62
 -3 1 54 1.93 0.6
 -3 1 54 2.13 0.61
 -3 -1 54 2.02 0.62
 3 1 -54 0.94 0.48
 3 1 -54 1.56 0.58
 3 -1 -54 1.03 0.49
 3 -1 -52 4.74 0.89
 3 -1 -52 5.52 0.99
 3 1 -52 2.87 0.69
 3 1 -52 3.95 0.81
 -3 1 52 3.19 0.79
 3 1 -52 3.16 0.75
 3 1 -52 5.49 1
 -3 1 52 4.91 0.87
 -3 -1 52 4.43 0.9
 -3 1 50 4.19 0.84
 3 1 -50 4.18 0.89
 -3 1 50 3.73 0.88
 3 1 -50 4.12 0.85
 3 -1 -50 6.27 1.04
 3 1 -50 3 0.78
 3 -1 -50 4.48 1
 -3 -1 50 3.38 0.89
 3 1 -50 4.92 1.05
 3 -1 -48 4.16 0.99
 3 1 -48 4.38 0.99
 3 1 -48 4.01 0.92
 -3 -1 48 4.97 0.93
 -3 1 48 4.48 1
 3 -1 -48 5.42 1.12
 3 1 -48 4.59 0.95
 -3 -1 48 4.12 0.98
 -3 1 48 6.06 1.04
 3 1 -48 3.29 0.88
 -3 -1 46 -0.13 0.63
 3 -1 -46 0.6 0.71
 3 1 -46 0.44 0.66
 -3 1 46 0.16 0.57
 -3 -1 46 -0.19 0.59
 3 1 -46 0.31 0.61
 3 1 -46 0.3 0.6
 3 1 -46 0.14 0.58
 -3 -1 46 0.75 0.62
 3 -1 -46 0.5 0.61
 -3 1 46 -0.71 0.63
 3 1 -44 11.5 1.19
 -3 -1 44 11.47 1.32
 -3 1 44 12.37 1.37
 3 -1 -44 11.91 1.41
 3 1 -44 13.04 1.47
 3 1 -44 11.72 1.35
 3 -1 -44 12.05 1.4
 -3 1 44 13.78 1.6
 -3 -1 44 11.37 1.34
 3 1 -44 13.32 1.56
 3 -1 -44 12.96 1.52
 3 1 -44 12.85 1.42
 -3 -1 44 13.95 1.61
 -3 1 44 12.65 1.51
 3 -1 -44 13.35 1.4
 -3 -1 44 11.41 1.26
 3 1 -42 18.13 1.46
 -3 1 42 19.94 1.71
 3 -1 -42 20.54 1.83
 3 1 -42 20.79 1.77
 3 -1 -42 21.89 1.91
 3 1 -42 20.34 1.79
 -3 1 42 19.86 1.86
 -3 -1 42 19.57 1.57
 -3 -1 42 19.35 1.71
 3 -1 -42 19.04 1.74
 3 1 -42 21.51 1.79
 3 1 -42 20.75 1.78
 3 -1 -42 17.46 1.69
 3 1 -42 20.22 1.49
 -3 -1 42 19.14 1.85
 -3 1 42 20.32 1.89
 3 -1 -42 20.04 1.68
 -3 -1 42 19.18 1.71
 3 1 -40 13.88 1.28
 -3 1 40 12.89 1.35
 3 1 -40 14.94 1.57
 3 -1 -40 14.53 1.52
 3 1 -40 14.88 1.55
 -3 -1 40 12.54 1.43
 3 -1 -40 13.12 1.49
 -3 -1 40 15.18 1.44
 3 -1 -40 11.94 1.39
 -3 1 40 14.18 1.59
 3 -1 -40 12 1.18
 -3 -1 40 13.22 1.43
 3 1 -40 15.09 1.52
 3 -1 -40 12.67 1.46
 3 1 -40 12.93 1.17
 -3 -1 40 14.71 1.61
 -3 1 40 14.25 1.56
 3 -1 -40 15.13 1.45
 3 -1 -40 17.35 1.7
 3 1 -38 180.91 4.19
 -3 1 38 178.09 5.12
 -3 -1 38 186.23 4.84
 -3 1 38 180.85 4.79
 -3 -1 38 183.89 4.9
 -3 1 38 199.17 5.43
 3 -1 -38 190.72 4.99
 3 1 -38 204.62 5.13
 3 1 -38 189.82 4.16
 3 -1 -38 176.36 4.83
 -3 -1 38 182.74 4.05
 -3 -1 38 185.26 5.07
 3 -1 -38 192.38 4.81
 -3 -1 38 185.2 4.53
 3 -1 -38 182.78 4.32
 3 -1 -38 192.48 5.13
 -3 -1 38 188.32 5.39
 -3 1 38 187.7 5.28
 3 -1 -38 193.8 5.19
 -3 1 36 115.97 3.73
 -3 -1 36 111.66 3.7
 -3 -1 36 118.34 3.22
 3 1 -36 117.41 3.11
 3 -1 -36 110.66 3.25
 3 1 -36 115.31 3.11
 3 -1 -36 121.9 3.71
 -3 1 34 90.45 3.15
 3 1 -34 91.53 2.67
 3 1 -34 91.55 2.69
 -3 -1 34 89.44 3.18
 3 -1 -34 89.78 2.83
 -3 -1 34 90.91 2.77
 -3 -1 32 17.19 1.39
 -3 1 32 18.9 1.41
 -3 -1 32 18.12 1.22
 3 1 -32 18.62 1.21
 3 -1 -32 16.31 1.16
 3 1 -32 18.33 1.17
 -3 1 30 10.09 1.01
 -3 -1 30 10.41 0.92
 -3 -1 30 10.59 1.08
 3 1 -30 11.55 0.94
 3 -1 -30 10.11 0.92
 3 1 -30 11.05 0.87
 3 1 -28 34.67 1.52
 -3 -1 28 33.39 1.76
 -3 1 28 33.97 1.72
 -3 -1 28 36.67 1.63
 3 -1 -28 33.56 1.51
 3 1 -28 34.81 1.45
 3 1 -28 34.7 1.5
 3 1 -26 20.24 1.12
 -3 -1 26 19.84 1.33
 -3 1 26 19.45 1.26
 -3 -1 26 21.51 1.21
 3 1 -26 23.83 1.22
 3 -1 -26 18.46 1.09
 3 1 -26 21.65 1.08
 3 1 -24 18.09 1
 -3 -1 24 16 1.12
 -3 1 24 16.55 1.11
 3 1 -24 17.95 1.03
 -3 -1 24 17.54 1.05
 3 -1 -24 16.24 0.96
 3 1 -22 18.28 0.95
 -3 -1 22 18.37 1.14
 -3 1 22 16.02 1.03
 3 1 -22 17.65 0.99
 -3 -1 22 17.37 1.01
 3 -1 -22 17.82 0.9
 3 -1 -22 16.97 0.93
 3 1 -20 80.27 1.87
 -3 -1 20 80.53 2.24
 -3 1 20 81.64 2.15
 3 1 -20 82.87 1.98
 -3 -1 20 82.41 2.06
 3 -1 -20 78.79 1.81
 3 -1 -20 78.7 1.83
 -3 -1 20 83.37 1.85
 3 1 -18 50.83 1.43
 -3 -1 18 53.32 1.75
 -3 1 18 52.22 1.64
 3 -1 -18 50.55 1.39
 -3 -1 18 53.1 1.6
 -3 -1 18 52.6 1.34
 3 -1 -18 50.5 1.43
 -3 -1 18 50.9 1.42
 3 1 -16 136.21 2.19
 -3 -1 16 141.39 2.7
 -3 1 16 137.24 2.55
 -3 -1 16 141.6 2.15
 3 -1 -16 139.86 2.18
 3 1 -16 138.04 2.24
 3 -1 -16 136.84 2.27
 -3 -1 16 139.47 2.46
 -3 -1 16 136.19 2.22
 3 1 -14 92.15 1.7
 -3 -1 14 95.09 2.14
 -3 1 14 92.02 1.96
 -3 -1 14 93.42 4.04
 3 -1 -14 90.19 1.8
 3 1 -14 92.47 1.76
 3 1 -14 93.62 3.31
 3 -1 -14 93.65 1.41
 3 1 -14 91.82 4.13
 -3 -1 14 92.69 1.91
 -3 -1 14 91.91 1.72
 3 -1 -14 87.39 1.59
 -3 1 14 90.95 4.08
 3 1 -12 284.52 2.8
 3 1 -12 286.21 2.96
 -3 1 12 290.36 3.28
 3 1 -12 288.77 6.88
 3 -1 -12 293.12 2.44
 3 -1 -12 296.25 6.93
 -3 -1 12 288.51 3.22
 -3 -1 12 284.09 2.97
 -3 -1 12 287.09 6.73
 -3 1 12 287.19 6.88
 3 -1 -12 295.73 3.18
 3 1 -12 288.01 5.39
 3 -1 -10 455.61 8.19
 -3 -1 10 457.23 3.69
 3 1 -10 442.55 3.5
 -3 -1 10 447.26 8.06
 3 1 -10 440.98 2.97
 3 -1 -10 453.97 3.02
 3 1 -10 441.49 8.22
 -3 1 10 448.44 8.18
 -3 -1 10 455.59 3.85
 3 -1 -10 461.09 3.86
 3 1 -10 443.79 6.17
 3 1 -8 1064.48 12.24
 3 1 -8 1040.27 5.14
 -3 1 8 1065.56 12.09
 -3 -1 8 1064.01 5.54
 3 -1 -8 1081.69 4.7
 -3 -1 8 1045.24 5.56
 -3 -1 8 1062.96 12
 3 -1 -8 1056.53 11.97
 3 -1 -8 1050.73 5.75
 3 1 -8 1047.39 8.69
 3 -1 -6 64.27 2.86
 3 1 -6 69.98 2.03
 -3 1 6 67.98 2.98
 3 1 -6 68.35 1.27
 -3 -1 6 71.52 1.39
 -3 -1 6 69.14 3
 3 -1 -6 66.98 1.19
 3 1 -6 65.49 3
 3 1 -4 349.77 3.98
 3 1 -4 348.67 6.13
 3 1 -4 334.7 2.69
 -3 -1 4 343.44 2.89
 3 -1 -4 349.17 6.88
 3 1 -4 349.5 6.73
 -3 1 4 352.28 6.56
 3 -1 -4 355.66 6.76
 3 -1 -4 331.45 6.28
 3 1 -2 647.1 4.69
 -3 1 2 619.55 3.5
 3 -1 -2 644.43 9.15
 3 1 -2 636.75 9.03
 -3 -1 2 650.41 3.86
 -3 -1 2 636.16 3.74
 3 -1 -2 636.43 8.88
 3 1 -2 647.86 8.18
 3 -1 -2 636.86 8.53
 -3 1 0 903.24 4.36
 3 1 0 950.53 9.96
 3 -1 0 951.95 10.98
 3 1 0 925.66 10.99
 3 -1 0 932.7 10.63
 3 -1 0 896.25 10.16
 -3 -1 0 952.02 4.53
 3 1 2 328.42 6.67
 3 -1 2 309.48 6.07
 -3 1 -2 313.77 2.65
 -3 -1 -2 329.11 2.92
 3 -1 2 339.76 6.56
 3 1 2 321.18 5.9
 3 -1 2 321.1 6.29
 -3 -1 -2 317.51 6.02
 -3 -1 -2 330.74 3.06
 3 1 2 319.29 2.88
 3 -1 4 684.41 9.25
 3 -1 4 711.23 9.72
 -3 1 -4 693.77 9.82
 3 1 4 719.97 9.08
 -3 -1 -4 680.5 4.5
 3 1 4 686.28 4.23
 -3 -1 -4 673.68 9.06
 -3 -1 -4 697.46 4.48
 3 -1 4 685.03 9.23
 -3 1 -4 698.3 8.93
 -3 -1 -6 55.93 1.3
 3 -1 6 55.74 1.22
 3 -1 6 55.8 2.8
 3 -1 6 59.15 1.39
 3 1 6 52.23 1.18
 -3 1 -6 53.59 2.84
 -3 -1 -6 52.72 1.34
 -3 -1 -6 50.93 2.62
 -3 1 -6 53.53 1.18
 -3 1 -6 55.41 2.58
 3 -1 6 58.31 2.71
 3 1 6 51.16 1.21
 3 -1 8 204.65 2.75
 -3 1 -8 205.64 2.39
 -3 -1 -8 210.4 2.79
 3 1 8 209.11 2.87
 -3 -1 -8 202.33 5.35
 -3 -1 -8 203.72 2.5
 3 -1 8 207.95 5.19
 3 -1 8 209.55 2.48
 -3 1 -8 198.38 5.65
 -3 1 -8 207.04 5.03
 3 1 8 212.85 2.68
 3 1 10 81.65 2.07
 3 1 10 81.97 1.78
 3 1 10 83.28 1.78
 3 -1 10 83.09 1.66
 -3 1 -10 81.59 3.77
 3 -1 10 80.66 1.82
 -3 -1 -10 82.13 1.84
 -3 -1 -10 77.57 3.49
 3 -1 10 78.65 1.89
 3 1 10 81.95 1.82
 -3 1 -10 80.52 3.22
 3 -1 10 81.83 3.3
 -3 -1 -10 82.11 1.6
 -3 1 -10 83.59 1.59
 3 1 12 83.35 1.85
 3 1 12 82.36 2.34
 -3 1 -12 80.56 2.77
 -3 1 -12 84.91 3.4
 3 -1 12 82.78 1.71
 3 1 12 84.83 1.85
 -3 -1 -12 84.14 1.95
 3 1 12 86.23 3.89
 3 -1 12 86.27 1.8
 -3 1 -12 85.72 1.61
 3 -1 12 82.57 1.99
 3 1 12 82.47 1.94
 -3 -1 -12 80.36 1.63
 3 -1 12 80.69 3.36
 -3 -1 -12 81.3 1.65
 -3 1 -12 81.13 1.63
 -3 1 -14 658.53 4.85
 -3 1 -14 655.9 8.31
 -3 -1 -14 669.15 5.72
 -3 1 -14 665.13 4.75
 3 -1 14 670.01 9.77
 3 1 14 663.63 5.71
 3 -1 14 669.58 5.77
 3 1 14 658.95 5.66
 3 -1 14 650.63 5.1
 -3 -1 -14 650.62 4.63
 -3 1 -14 646.89 9.7
 -3 -1 -14 650.67 4.93
 3 1 14 668.87 5.39
 3 1 14 682.22 5.33
 -3 -1 -16 845.08 6.74
 3 1 16 811.4 6.31
 -3 1 -16 846.42 5.77
 3 1 16 831.98 6.61
 3 1 16 814.14 6.59
 -3 1 -16 830.21 5.64
 3 -1 16 805.57 6.6
 3 -1 16 828.32 6.11
 -3 -1 -16 817.72 5.83
 3 1 16 864.26 6.14
 -3 1 -16 831.72 9.93
 3 1 18 753.23 6.58
 -3 1 -18 724.67 5.6
 -3 -1 -18 745.94 6.66
 -3 1 -18 718.44 6.22
 -3 1 -18 740.71 5.66
 3 -1 18 730.71 6.48
 -3 -1 -18 732.39 5.84
 -3 1 -18 718.12 5.26
 3 1 18 757.69 5.96
 3 -1 18 732.73 6.02
 3 1 20 90.78 2.46
 3 -1 20 93.12 2.28
 -3 1 -20 90.61 2.1
 -3 -1 -20 94.19 2.5
 -3 1 -20 89.31 2.3
 -3 1 -20 90.22 2.11
 3 1 20 98.3 4.35
 3 -1 20 91.31 2.37
 -3 -1 -20 92.28 2.21
 -3 1 -20 93.68 2.01
 3 -1 20 94.88 2.57
 -3 1 -22 62.36 1.81
 -3 -1 -22 62.73 2.14
 -3 1 -22 59.85 1.96
 -3 1 -22 63.37 1.86
 3 1 22 62.64 2.1
 3 -1 22 61.33 2.01
 -3 -1 -22 62.27 1.9
 3 -1 22 60.86 1.93
 -3 1 -22 61.41 1.75
 3 -1 22 62.34 1.98
 3 -1 22 63.91 2.23
 3 -1 24 122.03 2.9
 3 1 24 127.03 3.11
 -3 1 -24 121.56 2.9
 -3 1 -24 120.6 2.6
 -3 -1 -24 124.54 3.1
 3 1 24 123.43 2.92
 -3 1 -24 121.81 2.56
 -3 -1 -24 125.52 2.81
 3 -1 24 124.12 2.82
 -3 1 -24 123.16 2.7
 3 -1 24 122.38 3.24
 3 1 24 121.71 2.99
 -3 1 -26 74.2 2.11
 3 1 26 71.47 2.5
 -3 1 -26 71.79 2.3
 -3 1 -26 71.81 2.12
 3 -1 26 71.67 2.39
 -3 -1 -26 71.54 2.49
 3 1 26 71.92 2.35
 -3 -1 -26 75.98 2.33
 3 -1 26 71.3 2.62
 3 1 26 69.28 2.35
 -3 -1 -28 17.54 1.19
 3 -1 28 16.93 1.25
 3 1 28 17.38 1.23
 3 1 28 17.75 1.32
 -3 1 -28 18.48 1.24
 -3 -1 -28 15.59 1.23
 -3 1 -28 18.13 1.13
 3 -1 28 18.62 1.42
 3 1 28 17.85 1.28
 3 1 30 26.99 1.72
 -3 -1 -30 25.64 1.61
 -3 1 -30 26.16 1.52
 3 1 30 29.13 1.57
 -3 -1 -30 27.25 1.53
 -3 1 -30 27.48 1.44
 3 -1 30 28.07 1.76
 3 1 30 26.73 1.6
 3 -1 30 26.2 1.59
 3 1 32 16.23 1.38
 3 -1 32 15.63 1.32
 -3 -1 -32 14.45 1.28
 3 1 32 15.82 1.27
 3 1 32 17.07 1.25
 -3 -1 -32 15.34 1.24
 -3 1 -32 15.98 1.15
 3 -1 32 15.16 1.4
 3 1 34 4.74 0.94
 3 1 34 3.63 0.8
 3 -1 34 4.72 0.88
 3 -1 34 5.64 0.89
 -3 -1 -34 3.85 0.76
 -3 -1 -34 5.57 1.02
 -3 1 -34 6.16 1.07
 3 1 34 4.51 0.91
 -3 -1 -34 5.14 0.78
 -3 1 -34 2.95 0.54
 -3 1 -36 47.43 2.15
 3 -1 36 50.45 2.46
 3 1 36 48.42 2.5
 3 1 36 55.03 2.81
 -3 -1 -36 43.93 2.51
 -3 1 -36 48.93 2.54
 -3 -1 -36 45.99 2.36
 3 1 36 51.45 2.82
 -3 1 -36 54.76 2.78
 3 -1 36 50.86 2.71
 -3 -1 -36 52.74 2.77
 3 -1 36 52.68 2.78
 3 -1 36 49.52 2.66
 -3 1 -36 49.49 2.17
 -3 -1 -38 0.24 0.62
 3 1 38 1.22 0.7
 3 -1 38 0.81 0.6
 -3 1 -38 0.17 0.73
 3 1 38 0.78 0.48
 -3 -1 -38 0.3 0.58
 -3 1 -38 0.3 0.69
 3 1 38 0.98 0.62
 3 -1 38 1.09 0.58
 -3 1 -38 1.84 0.57
 -3 -1 -38 0.53 0.38
 3 -1 38 0.93 0.59
 -3 1 -38 1.51 0.73
 3 -1 38 1.2 0.51
 -3 1 -40 34.63 1.96
 3 1 40 35.66 2.4
 -3 -1 -40 31.73 2.23
 3 -1 40 35.79 2.17
 3 -1 40 34.8 2.3
 3 1 40 35.42 2.39
 3 1 40 37.8 2.29
 -3 -1 -40 35.69 2.41
 -3 1 -40 38.82 2.43
 3 -1 40 38.92 2.45
 3 -1 40 36.16 2.31
 -3 1 -40 35.52 2.31
 3 1 42 23.51 1.85
 3 -1 42 25.61 1.96
 3 1 42 27.19 2.09
 -3 1 -42 28.85 2.13
 -3 -1 -42 27.82 2.13
 -3 -1 -42 23.6 1.96
 -3 1 -42 24.53 2.04
 3 -1 42 27.52 2.07
 3 -1 42 25.67 2.01
 3 1 42 26.61 2.07
 3 -1 44 26.09 2.01
 3 1 44 27.88 2.06
 -3 -1 -44 22.1 1.85
 -3 1 -44 24.52 1.94
 -3 -1 -44 28.68 2.09
 3 -1 44 28.73 2.03
 -3 1 -44 28.07 2.06
 3 1 44 28.08 2.09
 3 -1 44 28.38 2.08
 3 1 44 26.82 2.09
 3 1 46 3.74 0.81
 3 -1 46 2.71 0.7
 3 1 46 3.77 0.89
 -3 1 -46 3.19 0.88
 -3 -1 -46 4.39 0.95
 3 1 46 4.29 0.94
 3 -1 46 3.66 0.83
 -3 1 -46 2.5 0.75
 -3 -1 -48 0.05 0.5
 3 1 48 -0.27 0.53
 -3 1 -48 0.37 0.52
 3 1 48 0.47 0.41
 -3 1 -48 -0.72 0.58
 3 -1 48 -0.21 0.42
 3 -1 48 0.55 0.43
 3 1 48 1.16 0.62
 3 -1 50 0.36 0.41
 -3 1 -50 0.87 0.61
 3 1 50 1.21 0.59
 3 -1 50 1.66 0.57
 -3 1 -50 0.92 0.56
 -3 -1 -50 0.78 0.57
 3 -1 52 0.59 0.39
 -3 1 -52 -0.14 0.52
 -3 1 -52 0.52 0.4
 3 1 52 0.64 0.41
 -3 -1 -52 0.95 0.48
 -3 1 -54 -0.03 0.35
 -3 -1 -54 0.31 0.35
 3 1 54 -0.23 0.37
 3 -1 54 -0.57 0.39
 3 -1 54 -0.1 0.32
 -3 2 57 0.7 0.35
 3 -2 -57 1.12 0.49
 3 -2 -57 0.95 0.39
 3 2 -57 1.72 0.52
 3 2 -57 1.24 0.43
 -3 -2 57 0.86 0.38
 3 -2 -55 1.37 0.52
 3 2 -55 2.4 0.61
 -3 -2 55 2 0.56
 3 -2 -55 2.38 0.66
 3 2 -55 1.5 0.52
 3 2 -55 1.71 0.52
 -3 2 55 1.31 0.48
 3 2 -53 2.57 0.69
 3 2 -53 1.52 0.58
 -3 -2 53 2.68 0.67
 -3 2 53 1.64 0.61
 3 -2 -53 1.8 0.59
 3 2 -53 2.6 0.71
 3 -2 -53 1.73 0.66
 3 -2 -51 5.77 1.06
 3 2 -51 3.86 0.85
 -3 2 51 3.46 0.81
 3 2 -51 4.33 0.84
 3 -2 -51 4.41 0.86
 3 2 -51 4.3 0.84
 -3 -2 51 3.93 0.84
 3 2 -49 3.99 0.87
 3 -2 -49 3.38 0.87
 -3 2 49 3.25 0.86
 3 2 -49 2.97 0.87
 -3 -2 49 1.9 0.6
 3 2 -49 3.82 0.78
 3 2 -49 4.29 0.88
 -3 -2 49 2.69 0.65
 -3 -2 49 4.18 0.92
 3 -2 -49 2.67 0.82
 3 2 -47 1.85 0.6
 3 -2 -47 2.11 0.79
 3 2 -47 2.49 0.84
 3 -2 -47 2.1 0.88
 3 2 -47 2.1 0.8
 -3 2 47 1.53 0.76
 3 2 -47 3.8 0.96
 -3 -2 47 2.56 0.73
 -3 -2 47 1.65 0.64
 3 2 -47 3.29 0.86
 -3 -2 47 2.02 0.77
 3 2 -45 34.76 1.97
 3 2 -45 38.57 2.36
 -3 2 45 37.26 2.53
 3 2 -45 35.99 2.25
 3 -2 -45 35.07 2.44
 3 2 -45 32.95 2.08
 -3 -2 45 32.54 1.99
 -3 -2 45 34.8 2.28
 -3 -2 45 34.02 2.38
 3 2 -45 36.85 2.36
 3 -2 -45 36.79 2.4
 3 2 -43 13.41 1.27
 -3 2 43 13.81 1.4
 3 -2 -43 13.78 1.58
 3 -2 -43 14.74 1.68
 3 2 -43 12.83 1.42
 -3 -2 43 12.8 1.32
 -3 2 43 14.82 1.64
 3 2 -43 15.49 1.57
 -3 -2 43 14.64 1.54
 -3 -2 43 15.39 1.63
 3 -2 -43 13.51 1.41
 3 2 -41 21.6 1.57
 -3 2 41 23.61 1.79
 -3 -2 41 22.39 1.55
 3 -2 -41 22.52 1.97
 -3 2 41 22.86 2.01
 -3 -2 41 21.01 1.9
 3 2 -41 22.89 1.88
 3 -2 -41 20.85 1.72
 3 -2 -41 22.31 1.94
 -3 -2 41 24.09 1.75
 3 2 -41 20.84 1.47
 -3 -2 41 22.43 1.87
 3 -2 -39 6.2 1.12
 3 2 -39 6.44 0.97
 -3 2 39 4.57 1.04
 3 2 -39 4.85 0.79
 3 -2 -39 4.03 1
 -3 -2 39 4.27 0.91
 3 2 -39 5.02 0.75
 -3 -2 39 5.64 0.93
 3 2 -39 4.74 0.93
 -3 2 39 4.62 0.83
 -3 -2 39 4.81 0.76
 -3 -2 39 5.03 1.04
 3 -2 -39 6.02 1
 3 2 -37 8.65 1.01
 -3 2 37 8.5 1.07
 3 -2 -37 9.59 1.28
 3 -2 -37 11.48 1.46
 -3 2 37 9.63 1.38
 -3 -2 37 8.72 1.19
 -3 -2 37 10.79 1.21
 3 2 -37 10.13 0.99
 -3 -2 37 10.51 1.32
 3 2 -37 8.64 0.93
 3 -2 -37 8.72 1.12
 -3 -2 37 9.18 1.02
 -3 -2 37 9.04 1.11
 -3 2 35 30.31 1.88
 -3 2 35 35.22 2.34
 -3 -2 35 30.76 1.91
 -3 -2 35 31.95 2.12
 -3 -2 35 31.31 1.77
 3 2 -35 31.5 1.69
 3 2 -35 34.06 1.75
 3 2 -35 31.07 1.63
 3 -2 -35 32.2 2
 3 -2 -35 33.56 2.22
 3 2 -33 12.73 1.1
 -3 2 33 12.92 1.2
 -3 -2 33 14.58 1.3
 -3 -2 33 12.34 1.12
 3 2 -33 12.62 1.09
 3 2 -33 12.58 1.03
 3 -2 -33 14.73 1.36
 -3 -2 31 9.18 1.04
 -3 2 31 9.45 1
 -3 -2 31 9.5 0.97
 3 -2 -31 9.44 0.98
 3 2 -31 9.74 0.95
 3 2 -31 11.27 0.99
 3 2 -31 9.63 0.89
 3 -2 -31 9.79 1.09
 3 2 -29 100.35 2.73
 -3 -2 29 95.65 3.03
 -3 2 29 95.74 2.69
 -3 -2 29 101.1 2.89
 3 2 -29 102.93 2.78
 -3 2 29 92.28 2.9
 3 -2 -29 100.22 3.16
 3 2 -27 20.99 1.23
 -3 2 27 20.79 1.33
 -3 -2 27 20.26 1.37
 -3 2 27 22.21 1.28
 -3 -2 27 21.93 1.33
 3 -2 -27 20.2 1.4
 -3 -2 25 0.82 0.46
 -3 2 25 0.18 0.25
 -3 -2 25 1.03 0.42
 3 2 -25 0.72 0.42
 -3 2 25 -0.07 0.27
 3 -2 -25 -0.35 0.34
 3 2 -23 236.82 3.69
 -3 2 23 245.87 4.06
 -3 -2 23 248.24 4.3
 3 2 -23 259.88 3.8
 -3 2 23 257.53 4.05
 3 2 -23 246.13 3.5
 -3 -2 23 253.65 4.16
 3 -2 -23 249.71 4.4
 3 2 -21 543.38 5.31
 -3 2 21 533.46 5.64
 3 2 -21 529.37 4.88
 3 2 -21 555.25 5.36
 -3 -2 21 550.11 5.87
 -3 2 21 540.21 5.77
 3 -2 -21 541.08 6.18
 3 2 -19 423.79 4.53
 -3 2 19 433.69 5.02
 3 2 -19 425.1 4.11
 -3 -2 19 438.54 5.02
 -3 2 19 425.23 4.78
 3 -2 -19 437.93 5.32
 3 2 -17 102.03 2.14
 -3 2 17 98.4 2.18
 -3 -2 17 105.02 2.08
 3 2 -17 103.65 2.2
 -3 2 17 100.24 2.35
 3 -2 -17 102.15 2.48
 3 2 -17 100.93 2.04
 -3 -2 17 104.12 2.38
 3 2 -15 0.82 0.29
 -3 2 15 0.4 0.24
 -3 2 15 0.63 0.2
 3 2 -15 0.62 0.3
 -3 -2 15 0.62 0.25
 -3 -2 15 0.39 0.26
 3 -2 -15 0.24 0.27
 3 2 -15 0.88 0.26
 3 2 -15 1.47 0.68
 3 2 -13 34.45 1.22
 -3 2 13 34.71 1.11
 3 2 -13 33.78 1.99
 3 -2 -13 35.17 1.37
 -3 -2 13 31.59 2.31
 3 2 -13 30.82 2.35
 3 2 -13 35.08 1.13
 -3 -2 13 36.37 1.3
 -3 -2 13 37.64 1.24
 -3 2 13 32.68 2.47
 3 -2 -13 37.16 1.46
 3 2 -11 119.73 1.88
 3 -2 -11 117.28 4.32
 3 2 -11 123.7 4.48
 3 2 -11 123.35 3.97
 -3 -2 11 122.33 4.33
 -3 2 11 122.92 2.06
 3 -2 -11 122.45 2.39
 -3 2 11 118.06 4.42
 3 2 -11 121.65 2.04
 -3 -2 11 123.83 2.28
 -3 -2 11 122.74 2.27
 3 -2 -11 126.63 2.58
 3 2 -11 124.46 1.99
 -3 -2 11 129.36 2.27
 3 2 -11 122.23 2.2
 -3 2 9 16.44 0.69
 3 2 -9 18.46 0.79
 -3 2 9 17.85 0.79
 -3 2 9 18.22 0.69
 -3 -2 9 18.03 1.63
 3 2 -9 19.37 1.51
 3 2 -9 16.2 1.68
 -3 -2 9 20.11 0.89
 -3 -2 9 18.79 0.89
 3 -2 -9 16.15 0.86
 3 -2 -9 18.13 1.64
 3 -2 -9 18.32 1
 3 2 -9 17.15 0.78
 -3 -2 9 19.26 0.89
 3 2 -9 18.49 1.71
 -3 2 9 17.64 1.65
 -3 2 7 4.06 0.36
 -3 2 7 3.63 0.32
 -3 2 7 3.85 0.39
 3 2 -7 4.09 0.7
 3 -2 -7 3.88 0.75
 -3 -2 7 3.57 0.42
 -3 -2 7 3.96 0.41
 -3 -2 7 4.04 0.44
 3 -2 -7 3.96 0.49
 3 2 -7 4.09 0.88
 3 -2 -7 6.71 0.59
 -3 2 7 4.36 0.83
 3 2 -7 4.7 0.86
 -3 2 5 47.44 1.15
 3 -2 -5 47.81 2.37
 -3 2 5 49.74 2.52
 3 -2 -5 49.48 1.56
 3 2 -5 47.33 2.08
 3 -2 -5 47.44 2.69
 -3 -2 5 49.64 1.25
 3 2 -5 45.62 2.55
 -3 -2 5 50.13 1.43
 3 -2 -5 45.53 2.93
 3 2 -5 49.29 2.61
 -3 -2 5 50.2 1.37
 3 2 -3 79.91 3.31
 3 -2 -3 80.19 3
 3 -2 -3 83.17 3.46
 3 -2 -3 82.43 3.9
 3 2 -3 75.83 2.56
 -3 -2 3 82.13 1.83
 3 -2 -3 81.24 1.96
 3 2 -3 77.76 3.14
 -3 2 3 81.2 1.61
 -3 -2 3 80.91 1.51
 -3 -2 3 81.34 1.71
 -3 2 3 77.6 1.49
 3 -2 -1 82.77 2.99
 -3 2 1 82.08 1.61
 3 -2 -1 86.15 3.47
 3 2 -1 83.73 3.42
 3 -2 -1 84.97 3.95
 -3 -2 1 86.28 1.54
 3 2 -1 79.78 2.64
 3 2 -1 76.29 2.93
 3 -2 -1 88.36 1.94
 -3 -2 1 84.12 1.86
 -3 -2 1 85.19 1.45
 3 -2 -1 87.23 2
 -3 2 1 83.2 1.56
 -3 -2 1 85.23 1.75
 -3 2 1 83.14 3.8
 3 2 1 39.97 1.93
 -3 -2 -1 42.6 1.17
 -3 2 -1 40.64 1.14
 3 -2 1 42.87 2.44
 3 -2 1 40.99 2.75
 3 -2 1 41.58 1.38
 3 -2 1 41.08 2.1
 3 -2 1 41.36 1.38
 3 2 1 41.01 2
 -3 -2 -1 40.69 1.3
 3 2 1 40.37 2.44
 -3 2 -1 39.6 2.64
 -3 -2 -1 41.55 1.23
 3 2 3 9.08 1.22
 3 -2 3 7.43 0.63
 -3 -2 -3 7.81 0.55
 -3 2 -3 7.55 0.53
 -3 -2 -3 8.64 1.01
 3 -2 3 7.27 1.04
 3 -2 3 7.14 0.91
 -3 -2 -3 7.82 0.61
 3 -2 3 8 0.64
 3 2 3 7.74 0.8
 -3 -2 -3 7.74 0.55
 3 -2 5 367.32 6.59
 3 -2 5 366.85 3.58
 3 -2 5 396.94 7.58
 -3 2 -5 376.66 3.56
 -3 2 -5 375.15 3.16
 -3 -2 -5 367.6 6.64
 3 -2 5 381.59 4.41
 -3 -2 -5 375.05 4.04
 3 -2 5 378.58 8.49
 3 2 5 378.96 3.4
 -3 -2 -5 382.67 3.91
 -3 -2 -5 383.63 3.6
 3 2 7 1478.49 8.19
 3 -2 7 1371.26 13.26
 3 -2 7 1406.43 8.61
 -3 -2 -7 1413.88 7.86
 -3 2 -7 1412.61 7.01
 3 2 7 1405.56 13.49
 3 -2 7 1442.06 14.81
 -3 2 -7 1420.85 6.28
 3 2 7 1393.75 6.46
 -3 2 -7 1326.45 14.9
 -3 -2 -7 1374.36 13.52
 -3 -2 -7 1413.94 7.86
 -3 -2 -7 1432.83 6.97
 3 2 9 225.82 3.32
 3 2 9 221.5 2.88
 -3 2 -9 217.45 2.83
 -3 -2 -9 213.47 3.22
 -3 -2 -9 208.19 5.6
 -3 2 -9 206.32 6.09
 -3 2 -9 216.56 2.53
 -3 2 -9 209.47 2.87
 -3 -2 -9 216.41 3.13
 3 -2 9 216.57 3.51
 3 2 9 210.59 3.08
 3 2 9 213.55 2.53
 3 2 9 210.22 5.59
 -3 -2 -9 218.16 2.75
 3 2 11 473.43 8.89
 -3 2 -11 481.76 4.29
 3 2 11 501.4 10.12
 -3 2 -11 469.97 4.34
 3 -2 11 470.97 5.32
 -3 -2 -11 461.25 4.66
 -3 -2 -11 448.69 8.67
 -3 2 -11 482.37 3.92
 -3 -2 -11 472.75 4.97
 3 2 11 472.71 4.79
 3 2 11 470.64 4.29
 3 2 11 489.81 4.99
 3 -2 13 360.91 4.78
 3 2 13 349.84 4.27
 3 2 13 353.56 3.88
 3 2 13 367.48 4.4
 -3 2 -13 361.24 3.82
 3 2 13 365.54 4.45
 -3 2 -13 358.7 3.92
 -3 -2 -13 354.07 4.14
 -3 -2 -13 366.13 4.59
 3 -2 13 364.87 4.5
 3 2 15 1.25 0.38
 -3 -2 -15 0.78 0.38
 3 2 15 0.84 0.27
 3 2 15 1.12 0.36
 -3 2 -15 0.99 0.31
 3 -2 15 1.14 0.42
 -3 -2 -15 1.37 0.36
 3 -2 15 1.15 0.35
 3 2 15 1.09 0.34
 3 2 15 1.1 0.64
 3 2 17 43.91 1.67
 3 2 17 45.68 3.35
 3 2 17 44.14 1.51
 -3 2 -17 47.15 1.48
 3 2 17 45.62 1.68
 -3 2 -17 46.23 1.57
 3 2 17 48.13 1.7
 -3 -2 -17 44.54 1.76
 -3 2 -17 47.19 1.55
 3 -2 17 44.37 1.8
 3 -2 17 44.11 1.74
 -3 2 -19 90.62 2.12
 -3 2 -19 85.67 2.25
 3 2 19 89.22 2.46
 3 2 19 92.71 4.82
 3 -2 19 87.17 2.58
 -3 -2 -19 90.41 2.58
 -3 2 -19 87.76 2.19
 3 -2 19 87.75 2.58
 -3 -2 -21 13.27 1.07
 -3 2 -21 12.64 0.86
 -3 2 -21 12.69 0.96
 -3 2 -21 13.16 0.97
 -3 2 -21 13.43 0.92
 3 -2 21 13.42 1.08
 3 2 21 14.72 2.01
 3 -2 21 13.35 1.06
 3 -2 21 13.32 1.1
 3 2 21 13.27 1.03
 -3 2 -23 10.31 0.82
 3 -2 23 10.46 1
 -3 -2 -23 9.62 0.95
 3 2 23 8.84 0.89
 -3 2 -23 10.92 0.89
 3 2 23 9.44 0.93
 -3 2 -23 9.94 0.9
 3 -2 23 10.28 0.94
 3 -2 23 9.86 0.99
 3 2 25 60 2.32
 -3 2 -25 63.54 1.99
 -3 2 -25 60.33 2.08
 3 2 25 62.74 2.35
 -3 2 -25 62.36 2.15
 3 2 25 64.68 2.26
 3 -2 25 62.07 2.33
 -3 -2 -25 60.38 2.38
 3 -2 25 59.4 2.45
 3 2 27 67 2.37
 3 2 27 63.4 2.41
 -3 2 -27 66.44 2.12
 -3 -2 -27 61.29 2.51
 3 2 27 65.57 2.52
 -3 2 -27 62.21 2.2
 3 -2 27 68.28 2.44
 -3 2 -27 65.94 2.12
 3 -2 27 64.65 2.63
 3 2 29 1.23 0.52
 3 2 29 0.92 0.44
 -3 -2 -29 1.32 0.59
 -3 2 -29 1.28 0.52
 3 2 29 0.03 0.39
 -3 2 -29 1.06 0.42
 -3 2 -29 2.29 0.56
 3 -2 29 0.81 0.36
 3 -2 29 0.5 0.46
 -3 -2 -31 187.56 4.59
 3 2 31 192.83 4.63
 3 2 31 196.57 4.46
 -3 2 -31 198.46 3.93
 3 -2 31 186.87 4.77
 3 -2 33 102.03 3.86
 -3 2 -33 97.52 3.19
 -3 -2 -33 101.55 3.85
 -3 -2 -33 95.82 3.63
 -3 2 -33 102.51 3.6
 -3 -2 -33 95.94 3.39
 3 2 33 96.35 3.26
 3 2 33 99.94 3.69
 -3 2 -33 97.78 2.87
 3 2 33 100.7 3.43
 -3 2 -35 130.09 3.55
 -3 -2 -35 123.69 3.93
 3 -2 35 136.93 4.5
 -3 2 -35 138.32 4.25
 3 -2 35 127.53 4.11
 3 2 35 126.96 3.72
 3 2 35 133.13 4.31
 3 2 35 131.65 4.35
 3 -2 35 130.05 4.06
 -3 2 -35 137.47 3.51
 -3 -2 -35 135.73 4.52
 3 2 35 125.3 3.96
 -3 2 -37 19.84 1.49
 3 -2 37 20.47 1.82
 -3 -2 -37 18.93 1.81
 3 2 37 20.28 1.52
 -3 2 -37 20.05 1.76
 3 2 37 18.81 1.64
 3 2 37 19.73 1.81
 -3 2 -37 20.57 1.42
 3 2 37 19.51 1.78
 3 -2 37 19.3 1.68
 -3 -2 -37 19.36 1.63
 3 -2 37 18.78 1.64
 -3 2 -39 16.26 1.37
 3 2 39 18.14 1.59
 3 2 39 17.78 1.68
 3 -2 39 16.92 1.68
 -3 2 -39 17.16 1.65
 -3 2 -39 16.98 1.66
 -3 -2 -39 15.97 1.66
 3 -2 39 16.5 1.53
 3 2 39 15.99 1.36
 3 -2 39 16.62 1.56
 3 2 39 18.08 1.7
 -3 2 -41 20.11 1.52
 -3 2 -41 20.82 1.82
 -3 2 -41 26.28 2
 -3 -2 -41 23.75 2.01
 3 2 41 21.72 1.81
 3 -2 41 22.2 1.77
 3 2 41 21.09 1.87
 3 -2 41 23.66 1.93
 -3 2 -43 8.28 0.99
 -3 2 -43 8.67 1.29
 -3 2 -43 8.09 1.23
 3 2 43 8.96 1.23
 3 -2 43 9.35 1.16
 3 2 43 10.9 1.32
 3 2 43 10.33 1.37
 3 -2 43 9.79 1.29
 -3 -2 -43 9.58 1.3
 3 -2 45 3.56 0.84
 -3 2 -45 5.31 1.08
 -3 -2 -45 4.59 1.01
 -3 2 -45 4.98 0.96
 3 2 45 4.17 0.88
 3 -2 45 4.61 0.84
 3 2 45 4.38 0.89
 3 2 45 4.64 0.95
 3 2 47 0.94 0.56
 3 -2 47 0.34 0.55
 -3 2 -47 1.97 0.81
 -3 2 -47 1.24 0.61
 3 2 47 1.47 0.55
 3 -2 47 0.89 0.45
 3 2 47 1.09 0.53
 -3 -2 -47 1.07 0.58
 3 -2 49 9.54 1.05
 3 2 49 8.34 1.06
 -3 2 -49 7.77 1.06
 -3 -2 -49 8.65 1.06
 -3 2 -49 9.4 1.13
 3 2 49 9.2 1.09
 3 -2 49 8.51 0.93
 3 -2 49 8.15 0.97
 3 -2 51 0.29 0.34
 3 2 51 -0.83 0.5
 3 -2 51 -0.11 0.34
 -3 2 -51 0.9 0.58
 -3 2 -51 0.66 0.46
 -3 -2 -51 -0.19 0.43
 3 2 51 -0.03 0.38
 3 -2 51 0.55 0.39
 3 -2 53 -0.08 0.32
 3 2 53 -0.04 0.32
 -3 2 -53 0.13 0.33
 -3 2 -53 -0.19 0.48
 -3 -2 -53 0.35 0.38
 3 2 53 -0.59 0.4
 3 -2 53 0.01 0.28
 -3 3 54 0.72 0.39
 3 -3 -54 0.04 0.4
 3 3 -54 0.95 0.5
 3 3 -54 -0.38 0.4
 3 3 -54 0.59 0.4
 3 -3 -54 0.2 0.33
 -3 -3 54 0.78 0.36
 3 -3 -52 2.48 0.64
 3 3 -52 3.08 0.68
 3 3 -52 2.36 0.61
 3 -3 -52 3.02 0.7
 -3 3 52 2.37 0.64
 3 3 -52 2.22 0.64
 -3 -3 52 2.31 0.55
 3 -3 -50 5.3 0.96
 3 3 -50 6.19 0.82
 3 3 -50 6.26 0.92
 -3 -3 50 4.57 0.71
 -3 3 50 5.08 0.87
 3 -3 -50 7.63 1.02
 3 3 -50 5.95 0.94
 3 3 -50 5.94 0.93
 -3 -3 50 5.27 0.82
 3 3 -48 2.43 0.66
 3 3 -48 1.45 0.66
 -3 3 48 0.79 0.56
 3 3 -48 1.42 0.67
 -3 -3 48 0.99 0.54
 -3 -3 48 0.49 0.48
 3 3 -48 2.57 0.73
 3 -3 -48 1.35 0.71
 -3 -3 48 0.85 0.48
 3 -3 -48 0.84 0.55
 3 3 -46 3.41 0.72
 3 3 -46 3.96 0.9
 3 -3 -46 3.76 1.01
 3 -3 -46 3.01 0.79
 -3 -3 46 3.68 0.82
 -3 -3 46 3.28 0.8
 -3 -3 46 3.25 0.82
 -3 3 46 4.63 0.97
 3 3 -44 1.18 0.79
 -3 -3 44 0.99 0.52
 -3 3 44 0.73 0.69
 3 3 -44 0.42 0.55
 3 -3 -44 1.2 0.74
 -3 3 44 2.12 0.65
 3 -3 -44 1.51 0.83
 -3 -3 44 1.05 0.6
 -3 -3 44 1.26 0.61
 3 3 -44 1.98 0.66
 3 3 -42 12.76 1.22
 3 -3 -42 13.33 1.54
 -3 -3 42 12.6 1.48
 -3 3 42 14.4 1.46
 3 -3 -42 13.01 1.58
 3 3 -42 15.74 1.58
 3 3 -42 11.92 1.31
 -3 3 42 14.62 1.67
 -3 -3 42 11.64 1.27
 -3 -3 42 10.95 1.32
 3 3 -40 19.04 1.49
 3 -3 -40 18 1.73
 3 -3 -40 17.47 1.78
 -3 -3 40 17.04 1.66
 -3 3 40 17.47 1.79
 -3 3 40 18.91 1.6
 -3 -3 40 17.93 1.57
 -3 -3 40 18.27 1.74
 3 -3 -40 17.29 1.62
 3 3 -38 9.41 1.05
 3 3 -38 9.62 1.08
 -3 -3 38 7.96 1.17
 3 -3 -38 10.95 1.41
 -3 -3 38 9.42 1.29
 -3 3 38 10.69 1.45
 -3 -3 38 10.07 1.09
 -3 -3 38 11.36 1.27
 -3 3 38 11.85 1.32
 3 3 -38 10.43 1.07
 3 -3 -38 9.45 1.38
 3 3 -38 10.44 1.04
 3 -3 -38 10.38 1.27
 -3 -3 36 27.07 1.98
 3 3 -36 26.91 1.67
 3 -3 -36 25.59 2.04
 -3 -3 36 24.75 1.96
 3 -3 -36 25.73 2.09
 -3 -3 36 28.54 1.88
 -3 -3 36 26.42 2
 -3 3 36 29.57 2.25
 -3 3 36 26.2 1.63
 -3 -3 36 26.07 1.74
 3 3 -36 29.46 1.71
 3 3 -36 27.46 1.63
 -3 3 36 27.14 1.95
 3 -3 -36 26.96 1.93
 -3 -3 34 4.49 0.93
 3 3 -34 4.8 0.79
 -3 -3 34 3.08 0.79
 3 -3 -34 2.94 0.84
 -3 3 34 3.92 0.92
 -3 -3 34 4.86 0.9
 -3 3 34 3.31 0.8
 -3 -3 34 4.76 0.78
 3 -3 -34 3.56 0.86
 3 3 -34 4.35 0.71
 -3 3 34 3.64 0.66
 -3 -3 34 3.27 0.87
 3 -3 -34 4.14 0.82
 3 -3 -34 4.43 1.03
 -3 -3 32 45.1 2.48
 3 3 -32 43.37 2.03
 3 -3 -32 45.4 2.57
 3 -3 -32 41.7 2.5
 -3 3 32 45.28 2.6
 3 3 -32 46.74 2.11
 -3 -3 32 46.85 2.29
 -3 -3 32 44.23 2.5
 -3 -3 32 44.14 2.15
 -3 3 32 44.21 2.1
 3 -3 -32 41.25 2.29
 3 3 -30 7.32 0.9
 -3 -3 30 6.27 0.82
 -3 3 30 6.35 0.85
 3 -3 -30 6.4 0.87
 3 -3 -30 7.33 0.99
 3 3 -28 111.05 3
 -3 3 28 106.99 3.12
 -3 -3 28 108.38 3.17
 3 -3 -28 104.7 3.28
 3 -3 -28 101.89 3.38
 3 3 -26 0.76 0.46
 -3 -3 26 0.68 0.41
 -3 3 26 0.66 0.4
 3 3 -26 1.04 0.46
 3 -3 -26 0.49 0.44
 3 -3 -26 0.28 0.37
 3 3 -24 131.69 3.07
 3 3 -24 127.54 3.01
 -3 -3 24 126.44 3.25
 3 -3 -24 124.25 3.41
 3 -3 -24 127.76 3.54
 -3 3 24 124.41 3.28
 3 3 -22 280.98 4.34
 -3 -3 22 281.92 4.62
 3 3 -22 284.83 4.37
 -3 3 22 282.94 4.74
 3 -3 -22 261.73 4.87
 3 -3 -22 263.1 4.94
 3 3 -20 4.15 0.59
 -3 3 20 3.16 0.59
 3 3 -20 3.75 0.57
 3 3 -20 4.14 0.58
 3 -3 -20 3.45 0.63
 -3 -3 20 4.38 0.64
 3 -3 -20 3.53 0.65
 3 3 -18 23.5 1.22
 3 3 -18 26.76 1.3
 -3 3 18 25.35 1.39
 3 3 -18 25.61 1.24
 -3 -3 18 25.46 1.35
 -3 3 18 24.81 1.21
 3 -3 -18 25.5 1.5
 3 -3 -18 25.08 1.45
 -3 3 16 290.59 4.05
 3 3 -16 299.09 4.24
 3 3 -16 293.4 4.03
 -3 3 16 288.4 4.46
 -3 -3 16 289.58 3.96
 3 -3 -16 284.3 4.77
 -3 -3 16 291.33 4.26
 -3 -3 16 291.99 4.19
 3 -3 -16 281.7 4.59
 -3 3 14 143.2 3.07
 -3 3 14 141.98 2.79
 3 -3 -14 141.72 3.33
 3 3 -14 137.88 2.71
 -3 -3 14 144.27 2.89
 3 3 -14 146.29 2.91
 -3 -3 14 142.48 2.78
 3 -3 -14 137.02 3.09
 -3 -3 14 146.86 2.88
 3 3 -14 144.47 2.59
 3 3 -12 181.62 2.94
 -3 3 12 176.03 3.07
 -3 3 12 179.52 3.33
 3 3 -12 180.21 3.05
 3 3 -12 172.9 3.03
 -3 -3 12 177.46 3.12
 -3 -3 12 178.81 3.1
 3 -3 -12 168.8 3.56
 -3 -3 12 174.48 3.13
 3 3 -10 68.32 1.84
 -3 -3 10 69.18 1.85
 -3 3 10 67.47 1.88
 3 3 -10 66.31 3.49
 -3 3 10 66.04 1.75
 3 3 -10 69.39 1.9
 -3 -3 10 69.13 1.96
 -3 -3 10 69.68 1.95
 -3 3 10 68.84 1.73
 -3 3 10 67.83 2.02
 3 -3 -10 66.9 2.22
 3 3 -8 38.16 2.72
 -3 3 8 36.46 1.38
 3 -3 -8 36.46 1.62
 -3 3 8 36.98 1.27
 -3 -3 8 36.44 1.3
 -3 3 8 37.29 1.46
 -3 3 8 38.46 1.32
 3 3 -8 39.48 1.46
 -3 -3 8 36.58 1.44
 -3 -3 8 37.75 1.45
 -3 3 6 277.41 3.53
 -3 3 6 272.28 3.73
 -3 -3 6 275.24 3.36
 3 3 -6 278.07 7.42
 -3 3 6 277.38 3.84
 -3 3 6 280.75 3.46
 -3 -3 6 278.11 3.93
 3 -3 -6 275.69 3.75
 3 -3 -6 269.69 4.28
 3 3 -6 284.39 3.89
 -3 -3 6 273.96 3.85
 -3 3 4 153.74 2.63
 3 3 -4 153.2 5.64
 -3 -3 4 152.16 2.93
 -3 -3 4 154.32 2.39
 -3 3 4 159.08 2.64
 3 -3 -4 160.3 2.95
 3 -3 -4 155.95 3.23
 -3 3 4 154.02 2.79
 -3 -3 4 150.48 2.82
 3 3 -2 74.8 4.02
 3 -3 -2 71.08 2.1
 3 -3 -2 68.49 1.97
 -3 -3 2 69.98 2.02
 3 -3 -2 69.87 2.17
 -3 -3 2 73.63 1.97
 -3 3 2 74.01 1.84
 3 -3 0 116.75 2.63
 -3 -3 0 123.73 2.26
 3 3 0 120.84 5.17
 -3 -3 0 125.62 2.71
 3 -3 0 127.15 2.75
 -3 3 0 123.99 2.39
 -3 -3 0 123.12 2.56
 3 3 2 190.01 3.16
 3 -3 2 183.15 3.22
 -3 -3 -2 181.65 2.88
 -3 3 -2 184.94 2.93
 3 -3 2 180.21 3.35
 3 3 2 187.76 6.57
 -3 -3 -2 179.09 3.26
 -3 -3 -2 180.05 3.04
 3 3 4 924.67 7.19
 -3 -3 -4 886.69 7.26
 3 -3 4 890.67 6.89
 -3 3 -4 906.5 6.5
 3 3 4 899.64 14.73
 3 -3 4 910.7 7.68
 -3 -3 -4 885.61 6.65
 -3 -3 -4 890.37 6.79
 3 3 6 427.14 4.96
 3 -3 6 396.24 4.52
 3 -3 6 423.44 5.38
 3 3 6 428.29 10.35
 -3 -3 -6 420.11 4.78
 -3 3 -6 407.2 4.43
 -3 -3 -6 410.46 5.01
 3 3 6 410.82 3.89
 -3 -3 -6 424.26 4.7
 -3 -3 -8 422.02 4.99
 -3 -3 -8 415.9 5.05
 3 3 8 405.69 4.5
 3 3 8 424.09 10.49
 -3 3 -8 417.96 4.52
 3 -3 8 416.2 5.47
 -3 3 -8 405.56 4.25
 3 -3 8 413.71 4.53
 3 3 8 433.79 5.11
 -3 -3 -8 423.07 4.7
 -3 3 -10 412.18 4.55
 -3 3 -10 416.21 4.75
 -3 -3 -10 416.16 5.14
 -3 3 -10 410.29 4.34
 3 -3 10 411.23 5.61
 3 3 10 405.85 4.59
 -3 -3 -10 401.48 5.05
 3 3 10 418.01 10.64
 3 3 10 423.61 5.17
 3 -3 10 410.21 4.77
 -3 -3 -10 412.61 4.63
 3 3 12 118.93 2.6
 -3 3 -12 120.92 2.39
 3 3 12 120.46 2.65
 3 3 12 123.43 5.93
 -3 -3 -12 124.66 2.93
 -3 3 -12 115.46 2.63
 3 -3 12 117.89 3.07
 -3 3 -12 121.38 2.65
 -3 3 -12 125.24 2.53
 3 3 12 126.51 2.89
 3 -3 12 120.79 2.76
 -3 -3 -12 125.13 2.6
 -3 -3 -14 124.87 3.04
 3 3 14 123.1 2.77
 -3 3 -14 127.1 2.59
 -3 3 -14 122.92 2.73
 3 3 14 128.6 6.19
 -3 3 -14 120.03 2.71
 3 -3 14 119.25 3.19
 3 3 14 125.78 2.76
 3 3 14 127.61 2.99
 -3 3 -14 124.01 2.48
 3 -3 14 121.5 2.89
 3 3 16 27.54 1.36
 3 3 16 28.5 1.41
 3 3 16 29.94 1.49
 -3 3 -16 30.15 1.4
 3 3 16 30.99 3.12
 -3 -3 -16 29.96 1.57
 -3 3 -16 30.52 1.28
 -3 3 -16 30.95 1.42
 -3 3 -16 28.73 1.28
 3 -3 16 29.36 1.63
 3 -3 16 30.53 1.53
 3 3 18 52.24 1.95
 -3 3 -18 55.4 1.94
 -3 3 -18 56.67 1.82
 -3 -3 -18 49.22 2.1
 -3 3 -18 53.54 1.91
 3 3 18 50.54 2.07
 3 -3 18 49.2 2.15
 3 -3 18 51.15 2.05
 3 3 20 25.54 1.53
 -3 3 -20 26.23 1.28
 -3 3 -20 25.74 1.38
 -3 -3 -20 24.16 1.55
 3 -3 20 23.56 1.58
 3 -3 20 24.71 1.52
 -3 3 -20 24.97 1.37
 3 3 20 23.95 1.49
 3 -3 20 25.63 1.57
 3 3 20 24.39 1.39
 3 3 22 44.37 1.95
 -3 3 -22 48.7 1.78
 -3 3 -22 47.77 1.89
 -3 -3 -22 45.46 2.17
 -3 3 -22 45.39 1.9
 3 3 22 47.85 2.08
 3 -3 22 46.82 2.13
 3 -3 22 47.68 2.14
 3 3 22 43.93 2.08
 -3 -3 -24 54.8 2.42
 3 3 24 53.69 2.25
 -3 3 -24 53.27 1.91
 3 3 24 53.57 2.23
 -3 3 -24 48.02 2.05
 -3 3 -24 54.53 2.09
 3 3 24 53.41 2.33
 3 -3 24 50.2 2.29
 3 -3 24 50.24 2.32
 3 3 26 159.81 4.08
 -3 3 -26 165.91 3.43
 3 3 26 169.68 4.05
 -3 3 -26 171.27 3.78
 3 3 26 164.24 3.99
 -3 -3 -26 157.27 4.24
 3 -3 26 161.21 4.11
 3 3 28 176.86 4.23
 -3 -3 -28 171.28 4.52
 -3 3 -28 168.98 3.9
 3 3 28 165.95 4.23
 3 3 28 179.74 4.44
 3 -3 28 174.9 4.3
 3 -3 30 123.74 4.15
 3 3 30 129.66 3.67
 -3 3 -30 123.45 3.57
 -3 -3 -30 120.93 4.28
 3 3 30 124.66 3.71
 -3 3 -30 118.12 3.37
 3 -3 30 123.25 4.22
 3 3 30 120.16 3.72
 -3 -3 -30 121.43 3.96
 3 -3 30 122.76 3.66
 -3 3 -30 123.69 3.2
 3 -3 32 83.93 3.48
 -3 3 -32 81.59 2.8
 3 3 32 82.14 3.28
 3 3 32 80.4 3.08
 -3 -3 -32 82.2 3.58
 3 -3 32 80.5 3.43
 -3 3 -32 80.98 2.99
 3 3 32 80.96 3.1
 3 -3 32 79.4 2.97
 -3 3 -32 79.52 2.84
 -3 3 -32 82.05 2.68
 -3 -3 -32 77.74 3.19
 3 3 32 81.59 2.93
 3 -3 34 3.85 0.92
 -3 3 -34 4.9 0.86
 3 3 34 4.38 0.84
 -3 3 -34 3.55 0.84
 3 -3 34 3.57 0.95
 -3 3 -34 5.12 1.06
 -3 -3 -34 3.32 0.77
 -3 -3 -34 3.38 0.94
 3 3 34 2.56 0.66
 3 3 34 4.14 0.94
 -3 3 -34 2.81 0.63
 3 -3 34 3.11 0.65
 3 -3 36 5.66 1
 -3 3 -36 4.82 0.84
 3 3 36 6.17 0.97
 3 -3 36 4.04 0.94
 -3 3 -36 4.71 1.02
 -3 3 -36 3.8 0.82
 -3 -3 -36 3.82 0.98
 3 3 36 6.22 0.92
 3 3 36 5.07 0.92
 -3 3 -38 0.3 0.49
 -3 3 -38 0.39 0.67
 3 -3 38 0.64 0.53
 3 -3 38 1.09 0.61
 -3 -3 -38 -0.75 0.8
 3 3 38 0.4 0.45
 -3 3 -40 -0.24 0.55
 3 -3 40 -0.12 0.55
 -3 3 -40 0.24 0.64
 3 3 40 0.3 0.54
 3 3 40 -0.29 0.48
 -3 -3 -40 -1.6 0.87
 -3 3 -42 1.95 0.62
 -3 3 -42 0.42 0.62
 3 3 42 1.48 0.54
 3 -3 42 1.33 0.68
 3 3 42 1.78 0.61
 -3 3 -42 2.41 0.8
 -3 -3 -42 1.27 0.68
 3 -3 44 -0.1 0.48
 3 3 44 0.93 0.48
 -3 3 -44 -0.26 0.63
 -3 3 -44 -0.36 0.48
 -3 3 -44 0.47 0.58
 3 3 44 0.43 0.41
 -3 -3 -44 0.47 0.56
 3 3 44 0.6 0.52
 -3 3 -46 -0.12 0.45
 3 3 46 0.23 0.45
 -3 3 -46 -0.07 0.61
 3 -3 46 -0.15 0.48
 -3 -3 -46 0.48 0.51
 3 3 46 0.06 0.41
 -3 3 -46 0.96 0.56
 3 3 48 -0.09 0.4
 -3 3 -48 -0.22 0.48
 -3 3 -48 -0.61 0.51
 3 3 48 -0.15 0.34
 3 -3 48 0.49 0.45
 -3 -3 -48 0.37 0.46
 3 3 50 0.05 0.38
 3 -3 50 0.36 0.36
 -3 3 -50 0.71 0.5
 -3 3 -50 0.2 0.41
 -3 -3 -50 1.04 0.46
 3 -3 52 0.53 0.36
 3 3 52 1 0.39
 -3 3 -52 0.12 0.39
 3 4 -51 -0.05 0.41
 -3 -4 51 0.09 0.3
 -3 4 51 0.66 0.39
 3 4 -51 0.32 0.37
 3 4 -51 1.19 0.45
 3 -4 -51 0.54 0.38
 3 4 -49 0.63 0.4
 3 4 -49 1.16 0.55
 3 4 -49 1.14 0.5
 -3 -4 49 1.01 0.44
 3 4 -49 1.14 0.54
 -3 4 49 0.19 0.39
 -3 4 49 0.91 0.38
 3 -4 -49 0.14 0.45
 3 -4 -49 1.27 0.5
 -3 4 47 0.06 0.46
 -3 4 47 -0.27 0.38
 -3 -4 47 -0.17 0.46
 3 -4 -47 -0.69 0.58
 3 4 -47 0.13 0.41
 3 4 -47 -0.25 0.5
 3 -4 -47 0 0.45
 3 4 -45 5.37 0.78
 3 -4 -45 5.31 1
 -3 4 45 5.34 0.95
 3 -4 -45 5.77 0.99
 -3 4 45 5.97 0.88
 -3 -4 45 5.26 0.84
 3 4 -45 6.65 1.01
 -3 -4 45 5.13 0.91
 3 4 -43 0.58 0.52
 3 4 -43 1.94 0.76
 -3 4 43 1.97 0.63
 -3 -4 43 0.57 0.58
 -3 4 43 0.41 0.47
 -3 -4 43 1.29 0.62
 3 -4 -43 1.11 0.69
 3 -4 -43 0.52 0.7
 3 4 -41 12.31 1.2
 3 -4 -41 13.01 1.48
 -3 4 41 10.8 1.41
 -3 4 41 13.8 1.38
 -3 -4 41 12.9 1.31
 -3 -4 41 10.54 1.31
 3 -4 -41 10.99 1.42
 -3 -4 39 0.82 0.57
 3 4 -39 1.36 0.59
 -3 4 39 2.03 0.72
 -3 4 39 1.45 0.63
 3 -4 -39 0.76 0.73
 -3 4 39 1.68 0.48
 -3 -4 39 1.56 0.68
 3 -4 -39 1.42 0.73
 -3 -4 37 -0.59 0.67
 -3 -4 37 -0.05 0.55
 -3 -4 37 0.15 0.52
 -3 4 37 0.01 0.53
 3 -4 -37 0.55 0.59
 -3 4 37 0.67 0.4
 3 -4 -37 -1.42 0.85
 -3 4 37 0.42 0.58
 -3 -4 35 8.59 1.22
 -3 4 35 8.45 1.04
 3 -4 -35 7.95 1.27
 -3 4 35 8.58 1.26
 3 4 -35 8.33 0.99
 -3 -4 35 7.31 1.13
 -3 -4 35 7.58 1.09
 -3 4 35 7.68 1.12
 3 4 -35 8.13 1.02
 3 -4 -35 5.85 1.1
 -3 -4 33 29.51 2.15
 3 4 -33 31.4 1.82
 3 -4 -33 27.59 2.14
 3 -4 -33 27.91 1.96
 -3 4 33 30.13 1.88
 -3 4 33 27.87 2.13
 3 -4 -33 28.58 2.23
 -3 -4 33 27.86 1.88
 -3 4 33 30.05 2.13
 -3 -4 33 31.22 1.9
 -3 -4 33 28.38 2.08
 -3 -4 31 4.93 0.97
 3 4 -31 6.74 0.92
 -3 -4 31 4.77 0.93
 3 -4 -31 6.21 1.06
 -3 4 31 7.35 1.17
 3 -4 -31 4.84 0.94
 3 -4 -31 5.86 0.94
 -3 -4 31 7.7 1.09
 -3 4 31 6.2 0.89
 -3 4 31 6.73 1.06
 3 -4 -31 6.88 1.2
 -3 -4 31 6.7 0.93
 -3 -4 29 38.53 2.38
 3 4 -29 39.82 1.98
 3 -4 -29 39.7 2.52
 3 -4 -29 38.36 2.55
 -3 4 29 39.97 2.13
 -3 4 29 41.36 2.45
 -3 -4 29 38.51 2.16
 -3 -4 29 38.51 2.06
 3 -4 -29 37.06 2.43
 3 -4 -29 38.61 2.26
 -3 -4 29 38.73 2.33
 -3 -4 27 5.88 0.86
 -3 -4 27 5.95 1.04
 3 4 -27 4.55 0.76
 3 -4 -27 4.68 0.86
 3 -4 -27 4.94 1.04
 -3 4 27 4.16 0.81
 3 4 -27 5.65 0.8
 -3 -4 27 4.89 0.95
 3 -4 -27 4.53 0.79
 3 -4 -27 3.73 0.85
 -3 -4 27 4.43 0.84
 3 4 -25 37.8 1.88
 3 -4 -25 36.1 2.14
 -3 -4 25 37.14 1.94
 3 4 -25 39.69 1.88
 3 -4 -25 36.09 2.05
 -3 4 25 39.01 2.09
 3 4 -23 68.49 2.42
 3 4 -23 65.71 2.36
 3 4 -23 66.42 2.41
 -3 4 23 63.8 2.59
 -3 -4 23 64.86 2.45
 3 -4 -23 62.53 2.78
 3 -4 -23 63.73 2.68
 3 4 -21 64.24 2.3
 3 4 -21 69.42 2.42
 -3 4 21 62.2 2.5
 3 4 -21 64.57 2.29
 -3 -4 21 62.75 2.36
 3 -4 -21 59.03 2.63
 3 -4 -21 61.95 2.62
 3 -4 -19 93.31 3.26
 3 4 -19 104.16 2.9
 -3 4 19 98.51 3.04
 -3 -4 19 96.97 2.84
 3 4 -19 98.61 2.8
 3 -4 -19 91.84 3.15
 -3 4 19 99.91 2.83
 3 -4 -17 32.23 1.9
 -3 -4 17 31.5 1.58
 -3 4 17 32.75 1.61
 3 -4 -17 30.24 1.81
 3 4 -17 34.2 1.67
 3 4 -17 33.67 1.62
 -3 4 17 30.17 1.68
 -3 -4 17 31.28 1.58
 -3 4 15 65.82 2.25
 -3 4 15 63.88 2.36
 3 -4 -15 62.68 2.6
 3 4 -15 67.77 2.31
 3 4 -15 65.51 2.24
 -3 -4 15 66.61 2.21
 3 -4 -15 65.96 2.6
 -3 -4 15 67.46 2.26
 3 4 -15 68.26 2.14
 -3 4 13 45.91 1.75
 3 -4 -13 46.6 2.19
 -3 -4 13 45 1.79
 -3 4 13 45.45 1.95
 3 4 -13 45.26 1.83
 3 4 -13 47.86 1.89
 -3 -4 13 45.12 1.75
 3 -4 -13 45.1 2.13
 -3 -4 13 42.77 1.8
 3 4 -13 49.27 1.84
 -3 4 13 45.17 1.86
 3 4 -11 39.6 1.67
 3 4 -11 38.16 1.7
 -3 4 11 37.71 1.58
 3 -4 -11 39.01 1.95
 -3 4 11 38.07 1.7
 -3 4 11 36.76 1.72
 -3 -4 11 36.07 1.53
 -3 -4 11 36.82 1.64
 -3 -4 11 35.69 1.64
 -3 -4 9 2.66 0.52
 -3 4 9 2.41 0.42
 3 4 -9 2.19 0.37
 -3 4 9 2.37 0.46
 -3 4 9 2.66 0.5
 3 -4 -9 3.29 0.62
 -3 -4 9 3.17 0.55
 -3 4 9 2.39 0.42
 3 4 -9 2.31 0.44
 -3 -4 9 2.89 0.46
 -3 4 7 56.01 1.92
 3 4 -7 56.79 2.02
 3 -4 -7 61.66 2.38
 -3 4 7 56.45 2.02
 -3 -4 7 60.62 2.11
 -3 4 7 58.67 2.06
 3 4 -7 54.77 3.81
 3 4 -7 56.75 2.08
 -3 4 7 58.08 1.92
 3 4 -7 54.64 1.89
 -3 -4 7 57.67 2.07
 -3 4 5 37.88 1.57
 3 4 -5 36.25 1.48
 -3 4 5 34.09 1.54
 3 -4 -5 35.14 1.77
 3 4 -5 34.42 1.53
 -3 4 5 36.72 1.63
 3 4 -5 32.83 3.03
 3 4 -5 35.26 1.65
 -3 -4 5 35.03 1.64
 -3 -4 5 34.76 1.62
 3 4 -3 54.94 1.82
 3 -4 -3 53.19 2.14
 -3 -4 3 54.08 2.05
 -3 4 3 55.17 1.92
 3 4 -3 52.93 3.89
 3 -4 -3 57.48 2.04
 3 4 -3 54.04 2.05
 -3 -4 3 56.32 2.03
 -3 4 3 55.58 1.9
 3 -4 -1 131.43 3.28
 -3 4 1 136.03 2.94
 3 -4 -1 133.78 3.16
 -3 -4 1 133.01 3.23
 -3 -4 1 131.09 3.05
 -3 4 1 135.09 2.95
 3 4 -1 133.23 2.9
 3 4 -1 131.49 6.21
 3 -4 1 19.44 1.27
 3 -4 1 20.41 1.3
 -3 -4 -1 20.82 1.31
 3 4 1 17.92 2.36
 -3 -4 -1 19.82 1.23
 -3 4 -1 18.77 1.13
 3 4 1 19.1 1.13
 3 -4 3 162.95 3.51
 -3 4 -3 175.22 3.37
 -3 -4 -3 165.79 3.6
 3 -4 3 159.78 3.62
 3 4 3 163.48 3.33
 -3 -4 -3 164.19 3.39
 3 -4 5 22.04 1.3
 -3 -4 -5 22.12 1.24
 3 4 5 23.29 1.3
 -3 4 -5 22.49 1.23
 3 -4 5 21.58 1.41
 -3 -4 -5 21.59 1.26
 -3 4 -7 22.73 1.25
 3 -4 7 19.78 1.19
 3 4 7 21.05 1.28
 -3 -4 -7 22.47 1.31
 -3 4 -7 22.96 1.2
 3 -4 7 23.28 1.49
 3 4 7 22 1.3
 -3 -4 -7 21.19 1.24
 3 -4 9 7.59 0.93
 3 4 9 8.66 0.88
 -3 -4 -9 8.13 0.83
 -3 4 -9 7.49 0.78
 -3 4 -9 8.65 0.8
 -3 4 -9 8.52 0.75
 3 4 9 8.57 0.85
 -3 -4 -9 7 0.78
 3 4 11 2.43 0.53
 3 -4 11 1.53 0.54
 -3 4 -11 2.52 0.5
 -3 4 -11 2.6 0.46
 -3 4 -11 0.92 0.34
 3 4 11 1.51 0.44
 -3 -4 -11 2.06 0.48
 -3 -4 -11 1.72 0.43
 3 4 11 2.12 0.54
 3 -4 13 2.89 0.67
 3 4 13 3.41 0.64
 -3 -4 -13 3.47 0.64
 -3 4 -13 3.4 0.62
 -3 4 -13 3.46 0.54
 3 4 13 2.92 0.6
 -3 4 -13 3.48 0.55
 -3 4 -13 3.29 0.54
 -3 -4 -13 3.41 0.54
 -3 4 -15 80.76 2.36
 -3 4 -15 82.97 2.41
 -3 -4 -15 82.07 2.8
 -3 4 -15 80.19 2.52
 -3 4 -15 79.02 2.53
 3 -4 15 82.68 2.98
 3 4 15 81.13 2.71
 3 -4 15 82.78 2.87
 3 4 15 83.49 2.78
 -3 4 -17 28.22 1.56
 3 4 17 24.94 1.56
 -3 4 -17 27.25 1.41
 -3 4 -17 28.87 1.56
 -3 4 -17 27.71 1.4
 3 -4 17 29.41 1.77
 -3 -4 -17 27.46 1.69
 3 4 17 29.47 1.7
 -3 4 -19 26.79 1.54
 -3 4 -19 24.55 1.35
 -3 -4 -19 23.37 1.64
 -3 4 -19 26.06 1.55
 3 4 19 26.78 1.66
 3 -4 19 24.3 1.68
 3 4 19 23.95 1.59
 3 4 21 67.52 2.68
 -3 -4 -21 61.76 2.66
 -3 4 -21 71.73 2.31
 -3 4 -21 68.49 2.48
 -3 4 -21 69 2.54
 3 4 21 64.92 2.64
 3 -4 21 68.08 2.8
 -3 4 -23 154.4 3.44
 -3 -4 -23 151.92 4.27
 -3 4 -23 152.07 3.76
 3 4 23 158.22 4.15
 -3 4 -23 159.11 3.85
 3 4 23 156.67 4.16
 3 -4 23 152.03 4.2
 3 4 25 264.37 5.53
 -3 4 -25 260.66 5.18
 -3 4 -25 259.34 4.5
 -3 4 -25 261.43 5
 -3 -4 -25 248.64 5.59
 3 -4 25 260.02 5.58
 3 -4 25 256.46 6.12
 -3 4 -25 265.05 5.05
 -3 -4 -25 251.79 6.14
 3 -4 25 265.09 5.89
 3 4 25 267.54 5.45
 3 -4 27 24.3 1.97
 3 4 27 27.66 1.82
 -3 -4 -27 25.1 1.87
 -3 4 -27 25.97 1.76
 -3 4 -27 27.02 1.73
 -3 -4 -27 24.07 2.06
 3 4 27 25.46 1.81
 3 -4 27 26.55 1.86
 3 -4 27 24.88 1.91
 3 -4 29 30.93 2.21
 3 4 29 33.44 2
 3 -4 29 30.43 2.11
 -3 -4 -29 33.06 2.13
 -3 -4 -29 31.47 2.29
 -3 4 -29 32.63 1.88
 -3 4 -29 33.49 2.01
 3 4 29 31.83 2.04
 3 -4 29 29.13 1.9
 -3 -4 -31 21.44 1.9
 3 -4 31 22.73 1.87
 -3 -4 -31 21.74 1.76
 -3 4 -31 21.18 1.54
 -3 4 -31 20.11 1.58
 3 4 31 21.91 1.68
 3 -4 31 19.08 1.8
 3 -4 31 20.79 1.61
 3 -4 33 1.04 0.64
 -3 -4 -33 1.23 0.7
 3 4 33 1.25 0.56
 -3 4 -33 1.02 0.47
 -3 4 -33 1.17 0.66
 3 -4 33 1.64 0.72
 3 -4 35 5.24 1.04
 -3 4 -35 7.36 0.99
 -3 4 -35 5.83 1.09
 -3 -4 -35 6.13 1.13
 -3 4 -35 5.09 0.91
 3 -4 35 5.46 1.02
 3 -4 37 6.29 1.06
 -3 4 -37 6.07 0.89
 -3 4 -37 4.19 0.94
 3 -4 37 5.43 1
 -3 -4 -37 4.79 1.01
 -3 4 -37 5.04 0.92
 3 4 37 6.05 0.88
 3 -4 39 2.28 0.72
 -3 4 -39 3.2 0.86
 3 4 39 2.88 0.6
 -3 4 -39 1.93 0.69
 -3 -4 -39 2.26 0.81
 3 -4 39 3.1 0.82
 -3 4 -39 3.84 0.75
 3 -4 41 1.26 0.55
 -3 4 -41 0.67 0.5
 3 4 41 1.45 0.66
 3 -4 41 0.95 0.55
 -3 -4 -41 -0.32 0.53
 -3 4 -41 1.45 0.67
 3 -4 43 1.33 0.52
 -3 4 -43 0.39 0.43
 3 4 43 1.78 0.64
 3 -4 43 1.53 0.59
 -3 4 -43 0.81 0.55
 -3 -4 -43 1.84 0.65
 -3 4 -43 1.97 0.73
 -3 4 -45 2.17 0.49
 3 4 45 3.46 0.74
 3 -4 45 2.71 0.64
 -3 4 -45 2.75 0.71
 -3 4 -45 3.2 0.72
 -3 -4 -45 2.93 0.72
 -3 -4 -45 2.04 0.64
 3 -4 47 1.95 0.53
 3 4 47 2.97 0.66
 -3 4 -47 2.77 0.68
 -3 4 -47 3.22 0.68
 -3 -4 -47 1.86 0.56
 3 4 49 7.21 0.83
 3 -4 49 7.49 0.8
 -3 4 -49 5.95 0.75
 -3 4 -49 6.68 0.73
 -3 -4 -49 4.83 0.69
 3 5 -48 -0.38 0.34
 3 5 -48 0.65 0.39
 -3 5 48 -0.56 0.32
 3 -5 -48 0.11 0.31
 3 5 -48 0.64 0.37
 -3 -5 48 -1 0.35
 3 5 -48 0.38 0.35
 3 5 -46 0.27 0.34
 3 5 -46 0.45 0.44
 -3 5 46 -0.25 0.37
 -3 -5 46 -0.37 0.43
 -3 5 46 0.37 0.33
 3 -5 -46 0.47 0.38
 3 5 -44 0.4 0.38
 -3 5 44 1.15 0.48
 3 -5 -44 0.72 0.5
 3 5 -44 1.29 0.58
 -3 -5 44 0 0.41
 -3 5 44 0.57 0.42
 3 5 -42 3.58 0.66
 -3 5 42 2.72 0.66
 3 -5 -42 2.19 0.67
 -3 -5 42 3.04 0.67
 -3 5 42 2.83 0.67
 3 5 -40 3.84 0.73
 -3 5 40 3.47 0.75
 -3 -5 40 4.22 0.79
 3 -5 -40 3.79 0.82
 -3 5 40 4.72 0.84
 -3 -5 38 5.97 0.97
 -3 5 38 4.68 0.74
 -3 5 38 3.96 0.88
 3 -5 -38 4.01 0.89
 -3 -5 36 2.57 0.82
 3 -5 -36 1.98 0.82
 -3 5 36 1.96 0.57
 -3 5 36 1.86 0.74
 -3 -5 36 1.37 0.63
 3 -5 -34 3.68 0.94
 -3 5 34 4.74 0.83
 -3 5 34 3.17 0.85
 -3 -5 34 2.83 0.75
 -3 -5 34 3.09 0.86
 -3 -5 32 21.56 1.87
 3 -5 -32 19.57 1.83
 -3 5 32 20.31 1.63
 -3 -5 32 18.87 1.63
 -3 -5 32 24.02 1.74
 -3 5 32 24.08 1.93
 -3 -5 30 1.26 0.67
 3 5 -30 1.98 0.63
 3 -5 -30 2.54 0.96
 -3 -5 30 0.99 0.51
 -3 5 30 0.89 0.51
 -3 5 30 0.79 0.63
 -3 -5 30 1.14 0.69
 3 -5 -30 3.01 0.86
 -3 -5 28 35.05 2.3
 3 5 -28 35.31 1.96
 3 -5 -28 30.56 2.27
 -3 -5 28 29.56 1.98
 -3 -5 28 34.05 2.08
 -3 5 28 31.99 2.02
 -3 5 28 34.19 2.25
 -3 -5 28 35.14 2.17
 3 -5 -28 30.59 2.21
 -3 -5 26 0.54 0.53
 -3 -5 26 0.55 0.38
 3 5 -26 0.55 0.49
 3 -5 -26 0.68 0.67
 3 -5 -26 0.95 0.51
 3 -5 -26 1.27 0.71
 -3 5 26 1.06 0.52
 -3 5 26 0.79 0.59
 -3 -5 26 0.64 0.51
 -3 -5 26 0.42 0.61
 -3 -5 24 26.55 1.99
 3 5 -24 27.46 1.69
 3 -5 -24 25.94 1.94
 3 -5 -24 26.71 2.09
 -3 5 24 26.81 1.83
 -3 5 24 26.86 1.97
 -3 -5 24 25.96 1.78
 3 -5 -24 24 2
 -3 -5 24 25.11 1.9
 -3 -5 24 24.25 1.62
 -3 -5 22 3.17 0.84
 3 5 -22 3.22 0.68
 3 -5 -22 2.94 0.78
 -3 -5 22 3.67 0.83
 -3 5 22 3.5 0.78
 -3 5 22 3.18 0.8
 3 5 -22 3.32 0.68
 -3 -5 22 4.28 0.74
 3 -5 -22 2.68 0.86
 -3 -5 22 2.81 0.76
 3 -5 -22 3.1 0.87
 -3 -5 20 81.8 3.31
 3 5 -20 81.87 2.85
 3 -5 -20 75.08 3.21
 3 -5 -20 75.84 3.34
 3 -5 -20 69.29 3.31
 3 5 -20 76.1 2.74
 -3 -5 20 75.05 2.67
 -3 5 20 80.18 3.3
 -3 -5 20 78.41 2.91
 -3 5 20 77.19 2.8
 -3 5 20 78.22 3.05
 -3 -5 20 81.06 3.2
 -3 5 18 48.53 2.2
 3 -5 -18 45.6 2.47
 3 -5 -18 46.97 2.6
 3 5 -18 51.46 2.27
 -3 5 18 50.26 2.56
 3 5 -18 47.26 2.15
 -3 -5 18 46.26 2.07
 3 -5 -18 44.8 2.66
 -3 5 18 46.93 2.31
 -3 -5 18 48.56 2.5
 -3 5 16 93.97 3.18
 -3 5 16 97.89 3.13
 3 5 -16 103.32 3.18
 3 5 -16 94.5 3.02
 -3 -5 16 92.42 2.82
 -3 -5 16 92.16 2.93
 3 -5 -16 90.81 3.46
 3 -5 -14 40.43 2.3
 -3 5 14 40.71 2.08
 -3 5 14 41.03 2.03
 3 5 -14 40.34 1.98
 -3 -5 14 41.63 1.97
 3 5 -14 40.34 1.9
 -3 5 12 49.93 2.09
 3 -5 -12 52.36 2.56
 -3 5 12 53.59 2.32
 -3 5 12 51.65 2.24
 3 5 -12 51.05 2.22
 3 5 -12 51.02 2.15
 -3 -5 12 48.31 2.13
 -3 5 10 192.14 4.08
 -3 5 10 186.52 4.22
 3 -5 -10 193.32 4.8
 -3 -5 10 184.4 4.09
 -3 5 10 191.09 4.28
 3 5 -10 200.2 4.45
 3 5 -10 186.17 4.13
 3 5 -8 56.16 2.31
 3 -5 -8 60.97 2.67
 3 5 -8 58.64 2.41
 -3 5 8 56.25 2.29
 -3 -5 8 59.81 2.36
 -3 5 8 55.42 2.2
 3 5 -6 61.74 2.43
 3 -5 -6 65.13 2.71
 -3 5 6 66.13 2.42
 3 5 -6 63.87 2.53
 -3 -5 6 63.63 2.42
 -3 5 6 62.47 2.33
 3 -5 -4 43.62 2.2
 3 5 -4 40.33 1.99
 -3 5 4 42.54 1.92
 3 5 -4 39.9 1.89
 3 5 -4 42.51 2.07
 -3 -5 4 42.18 1.98
 -3 5 4 44.28 1.97
 3 -5 -2 166.47 4.19
 3 5 -2 161.46 3.96
 3 5 -2 165.15 3.82
 3 5 -2 165.93 4.09
 -3 -5 2 168.78 3.9
 -3 5 2 169.15 3.84
 3 -5 0 60.6 2.5
 -3 5 0 70.06 2.43
 3 5 0 61.99 2.54
 -3 5 0 63.49 2.36
 3 5 0 61.23 2.39
 -3 -5 0 62.37 2.4
 3 -5 2 45.2 2.13
 -3 5 -2 49.52 2.06
 3 5 2 47.24 2.23
 -3 -5 -2 46.18 2.08
 3 -5 4 38.91 1.93
 3 5 4 39.28 1.82
 -3 5 -4 44.78 1.95
 -3 -5 -4 39.55 1.94
 3 -5 6 28.53 1.62
 -3 5 -6 29.89 1.61
 3 5 6 29.02 1.61
 -3 5 -6 28.19 1.57
 -3 -5 -6 29.35 1.66
 -3 -5 -8 4.46 0.71
 -3 5 -8 4.46 0.67
 3 5 8 3.76 0.65
 -3 5 -8 3.96 0.61
 3 -5 8 3.77 0.71
 -3 5 -10 35.28 1.74
 3 5 10 31.21 1.75
 -3 5 -10 33.06 1.76
 -3 5 -10 33.67 1.68
 3 -5 10 35.39 1.96
 -3 -5 -10 32.8 1.78
 -3 -5 -12 1.73 0.5
 -3 5 -12 1.49 0.46
 -3 5 -12 1.12 0.52
 -3 -5 -12 1.26 0.47
 -3 5 -12 0.86 0.44
 -3 5 -12 1.3 0.43
 3 5 12 1.5 0.5
 3 5 12 1.58 0.54
 3 -5 12 1.18 0.46
 3 -5 14 1.02 0.72
 3 5 14 0.1 0.34
 -3 -5 -14 1.25 0.41
 -3 5 -14 0.29 0.47
 -3 -5 -14 1.14 0.5
 -3 5 -14 0.05 0.41
 -3 5 -14 0.41 0.34
 3 -5 14 0.84 0.54
 -3 5 -14 0.71 0.38
 3 5 14 1.06 0.41
 3 -5 16 14.86 1.51
 3 5 16 15.32 1.33
 -3 5 -16 13.08 1.05
 -3 5 -16 14.32 1.24
 -3 5 -16 13.38 1.22
 3 -5 16 14.13 1.59
 -3 -5 -16 14.53 1.64
 3 5 16 15.13 1.31
 3 -5 16 14.72 1.37
 -3 -5 -16 15.1 1.51
 -3 5 -16 12.08 1.12
 -3 5 -16 14.36 1.14
 -3 -5 -16 13.27 1.25
 3 -5 18 18.15 1.67
 -3 -5 -18 16.15 1.72
 3 -5 18 18.42 1.86
 3 5 18 18.77 1.49
 -3 -5 -18 17.56 1.48
 -3 5 -18 20.18 1.46
 -3 5 -18 17.64 1.22
 -3 5 -18 19.5 1.34
 -3 5 -18 20.14 1.47
 3 -5 18 19.15 1.57
 -3 5 -18 16.16 1.3
 -3 -5 -18 17.71 1.64
 3 5 18 19.07 1.47
 3 -5 20 1.06 0.68
 3 5 20 0.4 0.37
 -3 5 -20 1.33 0.62
 -3 -5 -20 0.31 0.59
 -3 5 -20 1.3 0.56
 -3 5 -20 0.5 0.4
 -3 -5 -20 0.93 0.68
 -3 5 -20 0.27 0.51
 -3 -5 -20 0.85 0.58
 3 5 20 0.7 0.43
 -3 -5 -20 0.84 0.62
 3 -5 20 0.88 0.49
 3 -5 20 1.16 0.57
 3 -5 22 11.29 1.41
 3 -5 22 11.9 1.27
 -3 -5 -22 9.15 1.17
 -3 5 -22 12.71 1.08
 -3 5 -22 16.19 1.4
 3 5 22 11.33 1.21
 -3 -5 -22 11.64 1.49
 3 -5 22 10.09 1.43
 -3 5 -22 14.18 1.31
 -3 -5 -22 11.36 1.53
 -3 5 -22 13.12 1.22
 3 5 22 10.51 1.15
 3 -5 24 95.9 3.86
 3 -5 24 96.77 4.01
 -3 -5 -24 93.07 3.51
 -3 5 -24 102.93 3.28
 3 5 24 89.95 3.3
 -3 -5 -24 83.89 3.93
 3 -5 24 95.06 3.5
 -3 5 -24 96.98 3.23
 -3 -5 -24 93.1 3.86
 3 -5 26 30.16 2.29
 3 -5 26 29.69 2.2
 -3 5 -26 29.52 1.84
 -3 5 -26 29.5 1.83
 -3 5 -26 30.98 1.93
 -3 -5 -26 29.67 2.24
 3 5 26 29.43 1.95
 -3 -5 -26 28.45 2.3
 3 -5 28 18.02 1.77
 3 -5 28 19.22 1.79
 3 -5 28 18.83 1.62
 -3 -5 -28 16.63 1.75
 -3 5 -28 18.94 1.49
 3 5 28 19.11 1.57
 -3 5 -28 21.7 1.66
 -3 -5 -28 20.49 1.89
 3 -5 30 2.98 0.89
 -3 5 -30 3.91 0.87
 -3 5 -30 3.04 0.71
 -3 -5 -30 2.49 0.93
 3 -5 30 3.68 0.81
 -3 -5 -30 2.76 0.88
 3 -5 32 4.06 0.92
 -3 -5 -32 3.92 0.95
 3 -5 32 3.49 0.8
 3 5 32 3.5 0.73
 -3 5 -32 4.41 0.92
 -3 -5 -32 2.23 0.81
 -3 5 -34 3.08 0.75
 3 -5 34 2.32 0.78
 -3 5 -34 3.35 0.75
 -3 -5 -34 2.35 0.83
 3 5 34 2.86 0.66
 -3 -5 -34 1.58 0.65
 3 -5 34 1.86 0.59
 3 -5 36 2.1 0.71
 -3 5 -36 2.05 0.57
 3 -5 36 2.21 0.65
 -3 5 -36 2.43 0.81
 -3 5 -36 2.21 0.68
 3 5 36 3.26 0.83
 -3 -5 -36 2 0.71
 3 -5 38 0.43 0.5
 3 5 38 0.15 0.48
 -3 5 -38 0.2 0.57
 -3 5 -38 0.96 0.52
 3 -5 38 0.42 0.4
 -3 5 -38 0.16 0.51
 -3 -5 -38 0.64 0.56
 3 -5 40 2.28 0.6
 -3 5 -40 2.49 0.54
 3 -5 40 2.74 0.57
 3 5 40 2.37 0.61
 -3 5 -40 3.75 0.79
 -3 -5 -40 2.41 0.67
 3 -5 42 0.11 0.35
 -3 5 -42 -0.05 0.33
 -3 5 -42 0.46 0.5
 3 -5 42 0.49 0.4
 3 5 42 0.7 0.5
 -3 5 -42 -0.29 0.57
 -3 -5 -42 -0.22 0.4
 3 -5 44 1.38 0.42
 -3 5 -44 1.15 0.37
 3 -5 44 1.13 0.43
 3 5 44 0.89 0.41
 -3 5 -44 0.67 0.43
 -3 -5 -44 0.55 0.4
 -3 5 -44 1.56 0.51
 -3 5 -46 0.79 0.4
 -3 -5 -46 1.42 0.4
 3 6 -43 0.91 0.34
 3 6 -43 1.33 0.45
 -3 -6 43 0.04 0.3
 -3 6 43 0.85 0.39
 3 -6 -43 0.57 0.35
 3 6 -41 3.21 0.55
 3 -6 -41 2.25 0.54
 -3 -6 41 2.22 0.49
 -3 -6 41 2.22 0.49
 -3 6 41 1.84 0.51
 -3 6 41 1.87 0.41
 3 6 -41 3.79 0.67
 3 -6 -39 1.57 0.56
 -3 -6 39 0.84 0.47
 -3 -6 39 0.79 0.4
 -3 6 39 1.53 0.51
 -3 -6 37 4.78 0.76
 3 -6 -37 2.99 0.69
 -3 6 37 2.91 0.48
 -3 6 37 3.41 0.71
 -3 -6 37 5.15 0.78
 3 -6 -35 1.03 0.55
 -3 -6 35 0.56 0.47
 -3 6 35 -0.08 0.45
 -3 -6 35 1.46 0.59
 3 -6 -33 0.1 0.51
 -3 6 33 -0.22 0.51
 -3 -6 33 1.19 0.63
 3 -6 -31 0.09 0.65
 -3 -6 31 0.38 0.56
 -3 6 31 0.29 0.39
 -3 6 31 0.38 0.58
 3 -6 -29 15.63 1.62
 -3 -6 29 16.68 1.44
 -3 6 29 14.09 1.34
 -3 -6 29 13.82 1.45
 -3 6 29 16.93 1.58
 3 -6 -27 1.56 0.74
 -3 -6 27 1.49 0.69
 -3 -6 27 1.76 0.73
 -3 6 27 1.66 0.63
 -3 -6 27 2.72 0.74
 -3 6 27 2.06 0.79
 3 -6 -27 0.63 0.53
 3 -6 -25 11.06 1.42
 -3 6 25 10.69 1.18
 -3 -6 25 9.85 1.23
 3 -6 -25 9.55 1.29
 -3 -6 25 10.65 1.23
 -3 -6 25 11.8 1.31
 -3 6 25 9.71 1.22
 3 -6 -23 12.88 1.52
 -3 6 23 12.21 1.28
 -3 6 23 11.1 1.28
 -3 -6 23 11.55 1.26
 -3 -6 23 12.03 1.33
 -3 -6 23 10.23 1.3
 3 -6 -23 11.87 1.41
 3 6 -21 27.19 1.72
 3 -6 -21 25.71 2.07
 3 -6 -21 22.65 1.94
 -3 6 21 25.63 1.92
 -3 -6 21 27.69 1.79
 -3 6 21 24.04 1.76
 -3 -6 21 29.54 2.03
 3 6 -19 7.26 0.94
 -3 6 19 7.25 1.04
 -3 -6 19 7.44 1.04
 3 -6 -19 7.01 1.2
 -3 6 19 7.57 1.12
 -3 -6 19 8.68 1.18
 3 -6 -19 6.97 1.19
 3 -6 -17 27.32 2.09
 -3 -6 17 27.41 1.78
 -3 6 17 26.12 1.79
 3 -6 -17 27.96 2.17
 -3 -6 17 30.25 2.03
 3 -6 -15 7.06 1.17
 3 -6 -15 6.46 1.03
 3 6 -15 5.19 0.84
 3 -6 -15 8.33 1.31
 -3 6 15 6.92 1
 -3 -6 15 6.81 0.9
 -3 -6 15 6.95 1.05
 3 -6 -13 88.95 3.52
 3 -6 -13 93.08 3.75
 -3 6 13 92.28 3.22
 3 6 -13 96.65 3.23
 3 -6 -13 93.22 3.91
 -3 -6 13 102.23 3.65
 -3 -6 13 87.91 3.05
 3 6 -11 1.88 0.59
 3 -6 -11 2.13 0.85
 -3 -6 11 2.19 0.6
 3 -6 -11 1.02 0.57
 3 6 -11 0.62 0.5
 -3 -6 11 1.86 0.7
 -3 -6 11 3.3 0.97
 -3 6 11 1.67 0.59
 3 -6 -11 1.42 0.78
 3 -6 -9 22.56 1.77
 3 -6 -9 24.98 1.95
 -3 6 9 22.03 1.56
 -3 -6 9 26.4 1.99
 3 6 -9 22.3 1.61
 3 -6 -9 21.88 1.93
 -3 -6 9 23.86 1.83
 -3 -6 9 22.61 1.58
 -3 6 9 20.65 1.49
 3 6 -9 20.48 1.5
 3 -6 -7 9.18 1.18
 -3 6 7 6.6 0.86
 -3 6 7 7.2 0.91
 -3 -6 7 7.2 1.11
 3 -6 -7 6.01 1.1
 -3 -6 7 6.8 1.02
 -3 -6 7 8.19 0.97
 3 6 -7 8.48 1.03
 3 6 -5 12.16 1.2
 3 -6 -5 14.3 1.4
 3 -6 -5 14.98 1.63
 -3 -6 5 13.2 1.24
 3 -6 -5 16.09 1.7
 -3 -6 5 15.63 1.47
 -3 -6 5 15.31 1.57
 -3 6 5 13.02 1.19
 -3 6 5 15.56 1.3
 3 -6 -3 16.62 1.47
 3 6 -3 14.81 1.33
 3 -6 -3 18.24 1.8
 -3 6 3 16.72 1.34
 3 -6 -3 16.61 1.74
 -3 -6 3 19.98 1.75
 -3 -6 3 19.38 1.63
 -3 -6 3 17.01 1.38
 3 -6 -1 22.76 1.69
 3 6 -1 22.07 1.63
 -3 6 1 26.94 1.66
 3 -6 -1 23.01 2.05
 -3 -6 1 25.73 1.97
 3 6 -1 21.62 1.56
 -3 -6 1 23.37 1.78
 3 -6 -1 24.73 2.05
 -3 -6 1 23.45 1.64
 3 -6 1 107.33 3.55
 -3 -6 -1 119.83 4.23
 3 6 1 105.32 3.48
 3 -6 1 111.92 4.4
 3 6 1 106.77 3.38
 3 -6 1 114.24 4.42
 -3 6 -1 122.04 3.51
 3 -6 1 120.92 4.4
 -3 -6 -1 133.87 4.54
 -3 -6 -1 113.41 3.87
 -3 -6 -1 113.33 3.52
 3 -6 3 21.22 1.56
 3 6 3 19.54 1.55
 3 -6 3 22.36 2.03
 -3 -6 -3 24.87 1.97
 3 -6 3 21.93 2.02
 3 6 3 20.76 1.54
 -3 6 -3 22.26 1.53
 -3 6 -3 21.1 1.53
 3 -6 3 25.4 2.06
 -3 -6 -3 23.94 2.01
 -3 -6 -3 22.11 1.72
 -3 -6 -3 21.44 1.56
 3 6 5 35.13 2.05
 3 -6 5 36.24 2.53
 -3 -6 -5 38.39 2.42
 3 6 5 32.03 1.93
 -3 -6 -5 39.21 2.52
 -3 6 -5 39.44 1.99
 3 -6 5 35.26 2.54
 -3 6 -5 35.64 1.88
 3 -6 5 36.72 2.47
 -3 -6 -5 36.68 2.19
 -3 -6 -5 36.8 2.02
 3 -6 7 27.7 2.29
 -3 6 -7 30.48 1.71
 -3 6 -7 30.98 1.87
 -3 6 -7 32.22 1.78
 3 -6 7 28.74 2.25
 3 6 7 28.61 1.84
 3 -6 7 33.12 2.33
 -3 -6 -7 30.62 2.16
 -3 -6 -7 30.4 2.25
 -3 -6 -7 26.74 1.96
 3 -6 7 28.43 1.82
 -3 -6 -7 30.22 1.84
 3 -6 9 12.37 1.6
 -3 -6 -9 13.71 1.46
 3 -6 9 13.69 1.56
 -3 -6 -9 12.16 1.47
 3 6 9 11.48 1.19
 -3 6 -9 12.54 1.14
 -3 6 -9 12.41 1.21
 -3 6 -9 14.95 1.23
 -3 6 -9 12.43 1.19
 3 -6 9 14.43 1.58
 -3 -6 -9 14.16 1.41
 3 -6 9 13.42 1.28
 -3 -6 -9 12.25 1.17
 -3 6 -11 6.34 0.88
 -3 -6 -11 5.75 1.04
 -3 6 -11 6.35 0.89
 -3 6 -11 6.27 0.83
 -3 6 -11 6.15 0.81
 3 6 11 4.82 0.77
 -3 -6 -11 4.77 0.99
 -3 -6 -11 6.24 0.97
 3 -6 11 5.83 1.13
 3 -6 11 5.58 0.88
 -3 -6 -11 6.39 0.86
 3 6 11 6.2 0.86
 3 -6 11 5.91 1.17
 3 -6 13 7.77 1.14
 -3 -6 -13 8.43 1.2
 -3 6 -13 8.47 0.99
 -3 6 -13 9.81 0.99
 3 -6 13 8.84 1.29
 -3 6 -13 7.93 1
 -3 -6 -13 7.86 1.23
 -3 -6 -13 7.54 1.05
 -3 6 -13 7.29 0.95
 3 -6 13 6.18 1.21
 3 6 13 7.55 0.98
 3 -6 15 13.84 1.46
 -3 6 -15 13.89 1.25
 3 -6 15 12.69 1.63
 3 -6 15 14.34 1.55
 -3 -6 -15 13.77 1.44
 -3 -6 -15 10.71 1.24
 -3 6 -15 15 1.3
 -3 -6 -15 13.36 1.55
 -3 6 -15 14.69 1.32
 3 -6 17 1.06 0.64
 3 -6 17 1.37 0.83
 -3 -6 -17 1.29 0.6
 -3 -6 -17 0.8 0.57
 -3 6 -17 2.14 0.65
 -3 6 -17 0.89 0.48
 -3 -6 -17 1.04 0.62
 -3 6 -17 1.04 0.59
 3 -6 19 20.26 1.78
 3 -6 19 18.7 1.91
 -3 -6 -19 16.85 1.76
 3 6 19 17.89 1.47
 -3 6 -19 19.2 1.47
 -3 -6 -19 17.01 1.6
 -3 -6 -19 16.33 1.51
 -3 6 -19 19 1.49
 -3 6 -19 22.3 1.58
 3 -6 21 7.95 1.2
 3 -6 21 8.51 1.3
 -3 6 -21 10.51 1.17
 3 6 21 8.81 1.07
 -3 6 -21 8.94 1.08
 -3 -6 -21 8.45 1.27
 -3 -6 -21 7.06 1.03
 -3 6 -21 8.71 1.05
 3 -6 23 29.81 2.14
 -3 6 -23 35.68 1.94
 3 -6 23 30.71 1.81
 3 6 23 29.26 1.86
 -3 -6 -23 30.64 2.27
 -3 -6 -23 26.95 1.85
 3 -6 23 32.19 2.36
 3 -6 25 6.94 1.14
 3 -6 25 4.91 1.03
 3 6 25 5.88 0.87
 -3 6 -25 7.88 0.98
 3 -6 25 6.16 0.87
 -3 6 -25 8.51 1.14
 -3 -6 -25 4.71 1.06
 -3 -6 -25 4.82 0.86
 3 -6 27 12.2 1.37
 3 -6 27 14.56 1.54
 3 -6 27 14.56 1.2
 3 6 27 13.76 1.25
 -3 6 -27 16.08 1.41
 -3 -6 -27 12.95 1.49
 -3 -6 -27 11.39 1.15
 3 -6 29 1.75 0.62
 3 -6 29 2.37 0.69
 -3 -6 -29 1.65 0.49
 3 6 29 2.68 0.65
 -3 6 -29 3.52 0.78
 -3 -6 -29 3 0.83
 3 -6 31 -0.58 0.63
 3 -6 31 0.82 0.57
 -3 6 -31 0.24 0.57
 -3 -6 -31 0.17 0.47
 3 -6 33 3.33 0.77
 -3 6 -33 5 0.7
 -3 6 -33 5.22 0.8
 -3 -6 -33 3.16 0.75
 3 -6 35 0.94 0.53
 -3 6 -35 1.09 0.41
 -3 -6 -35 1.04 0.49
 -3 6 -35 2.17 0.62
 3 -6 37 0.99 0.48
 -3 6 -37 1.56 0.41
 -3 6 -37 1.58 0.56
 -3 6 -37 0.65 0.43
 -3 -6 -37 1.01 0.48
 3 -6 39 0.15 0.33
 -3 6 -39 0.47 0.38
 -3 -6 -39 -0.13 0.31
 3 6 41 -0.08 0.29
 -3 -6 -41 -0.07 0.27
 3 7 -36 0.17 0.26
 -3 -7 36 0.4 0.31
 -3 7 36 0.51 0.3
 -3 7 36 0.43 0.32
 3 -7 -36 0.36 0.27
 -3 7 34 1.36 0.41
 -3 -7 34 1.41 0.43
 -3 7 34 0.8 0.35
 3 -7 -34 0.9 0.36
 -3 7 34 0.2 0.28
 3 -7 -32 0.24 0.41
 -3 7 32 0.51 0.38
 -3 -7 32 1.15 0.48
 -3 7 32 0.53 0.35
 3 -7 -32 1.22 0.45
 -3 7 32 0.09 0.33
 3 -7 -30 1.72 0.62
 -3 -7 30 2.13 0.58
 -3 7 30 0.47 0.39
 -3 7 30 1.67 0.48
 -3 7 30 2.04 0.57
 3 -7 -30 2.31 0.54
 3 -7 -28 12.62 1.23
 -3 7 28 10.97 1.05
 -3 7 28 12.31 1.16
 3 -7 -28 9.68 1.03
 -3 -7 28 12.38 1.08
 -3 7 28 10.86 1.05
 3 -7 -26 0.98 0.6
 -3 7 26 0.61 0.41
 3 -7 -26 1.79 0.59
 3 -7 -26 -0.33 0.38
 3 -7 -26 1.65 0.57
 -3 -7 26 2.4 0.66
 3 -7 -24 5.82 0.97
 -3 7 24 4.48 0.75
 3 -7 -24 1.79 0.56
 3 -7 -24 2.83 0.7
 -3 -7 24 5.79 0.87
 3 -7 -24 3.46 0.7
 -3 -7 24 5.07 0.78
 3 -7 -22 8.51 1.11
 -3 -7 22 8.01 0.97
 3 -7 -22 6 1
 3 -7 -22 5.95 0.88
 -3 -7 22 7.82 1
 -3 -7 20 6.8 0.89
 -3 7 20 5.95 0.84
 -3 -7 20 8.28 1.04
 3 -7 -20 5.95 1.03
 3 -7 -20 4.86 0.94
 3 -7 -20 6.75 0.94
 3 -7 -18 1.97 0.72
 -3 -7 18 2.36 0.67
 -3 -7 18 2.98 0.69
 3 -7 -18 3.03 0.85
 -3 7 18 2.63 0.61
 -3 7 18 2.83 0.68
 3 -7 -18 2.91 0.67
 3 -7 -16 3.53 0.93
 -3 7 16 3.86 0.67
 3 -7 -16 3.58 0.89
 3 -7 -16 4.17 0.81
 -3 -7 16 4.49 0.9
 -3 -7 16 3.56 0.71
 -3 7 16 3.92 0.76
 3 -7 -14 5.88 1.15
 -3 -7 14 6.94 0.93
 -3 7 14 7.47 1.01
 -3 7 14 7.06 0.87
 3 -7 -14 6.14 1.12
 -3 -7 14 8.34 1.12
 3 -7 -14 6.91 0.99
 -3 -7 12 0.75 0.5
 3 -7 -12 0.89 0.61
 -3 7 12 1.27 0.56
 3 -7 -12 0.96 0.65
 -3 -7 12 1.84 0.72
 3 -7 -12 0.97 0.56
 -3 7 10 5.49 0.85
 -3 -7 10 6.52 1.01
 3 -7 -10 6.17 1.1
 3 -7 -10 4.8 0.83
 3 -7 -10 4.39 1
 3 -7 -8 0.73 0.62
 -3 7 8 0.55 0.48
 3 -7 -8 1.01 0.71
 -3 -7 8 1.12 0.6
 3 -7 -8 1.11 0.5
 3 -7 -6 4.27 0.99
 -3 7 6 6.34 0.97
 3 -7 -6 5.86 1.17
 -3 -7 6 6.56 1
 -3 7 4 1.57 0.56
 3 -7 -4 1.11 0.66
 3 -7 -4 0.72 0.7
 3 -7 -4 0.86 0.69
 -3 -7 4 1.12 0.59
 3 -7 -2 22.32 1.91
 3 -7 -2 21.05 2
 -3 7 2 22.12 1.56
 -3 -7 2 20.82 1.68
 3 -7 -2 24.75 2.09
 -3 -7 2 24 1.94
 -3 -7 0 6.25 1.08
 3 -7 0 4.46 0.99
 3 -7 0 5.11 1.11
 -3 -7 0 3.74 0.77
 3 -7 0 4.19 1.04
 3 -7 2 4.15 0.99
 -3 7 -2 4.87 0.77
 3 -7 2 4.52 1.01
 -3 -7 -2 5.11 0.91
 -3 -7 -2 5.59 1
 3 -7 2 3.77 0.93
 3 -7 4 -0.07 0.62
 3 -7 4 0.67 0.61
 -3 -7 -4 0.37 0.56
 -3 -7 -4 0.86 0.57
 -3 7 -4 -0.33 0.39
 3 -7 4 0.31 0.61
 3 -7 6 0.48 0.57
 -3 -7 -6 1.1 0.62
 -3 7 -6 0.24 0.39
 -3 -7 -6 0.78 0.54
 3 -7 6 0.61 0.72
 -3 -7 -8 -0.01 0.55
 -3 7 -8 -0.07 0.41
 -3 -7 -8 0.24 0.5
 3 -7 8 -0.09 0.55
 -3 -7 -8 0.19 0.45
 3 -7 8 -0.48 0.68
 -3 -7 -10 3.33 0.85
 3 -7 10 3.37 0.9
 -3 -7 -10 3.29 0.76
 -3 7 -10 3.53 0.69
 -3 -7 -10 2.73 0.69
 3 -7 10 2.5 0.87
 -3 7 -10 1.95 0.59
 3 -7 12 0.88 0.72
 -3 7 -12 1.24 0.49
 -3 -7 -12 2.2 0.77
 -3 -7 -12 1.56 0.63
 -3 -7 -12 1.33 0.58
 -3 7 -12 0.35 0.45
 3 -7 14 -0.77 0.73
 -3 -7 -14 -0.53 0.48
 -3 7 -14 0.52 0.53
 -3 7 -14 -0.37 0.44
 -3 -7 -14 0.75 0.61
 -3 -7 -14 0.21 0.47
 3 -7 16 0.49 0.65
 -3 7 -16 1.79 0.54
 -3 -7 -16 0.7 0.48
 -3 -7 -16 1.06 0.51
 -3 7 -16 1.53 0.58
 -3 -7 -16 1.26 0.63
 3 -7 18 0.21 0.38
 3 -7 18 1.23 0.68
 -3 7 -18 1.5 0.52
 -3 -7 -18 0.76 0.55
 -3 -7 -18 0.5 0.43
 -3 7 -18 0.95 0.46
 3 -7 20 1.21 0.57
 3 -7 20 0.42 0.65
 -3 7 -20 1.01 0.47
 -3 -7 -20 0.3 0.43
 3 -7 20 -0.17 0.44
 -3 -7 -20 0.15 0.4
 -3 7 -20 1.04 0.46
 3 -7 22 0.66 0.48
 3 -7 22 0.98 0.6
 -3 -7 -22 0.21 0.41
 3 -7 22 -0.03 0.42
 -3 7 -22 0.06 0.48
 -3 -7 -22 0.09 0.36
 3 -7 24 0.32 0.44
 3 -7 24 1.32 0.6
 3 -7 24 -0.04 0.38
 -3 7 -24 0.38 0.46
 -3 -7 -24 0.59 0.47
 -3 -7 -24 0.44 0.36
 3 -7 26 0.42 0.37
 3 -7 26 0.55 0.5
 -3 7 -26 0.23 0.43
 3 -7 26 0.02 0.34
 -3 -7 -26 0.73 0.48
 -3 -7 -26 0.08 0.31
 3 -7 28 2.67 0.61
 -3 7 -28 3.35 0.65
 -3 -7 -28 2.06 0.58
 -3 -7 -28 2.35 0.48
 3 -7 30 6.6 0.79
 -3 7 -30 7.21 0.65
 -3 -7 -30 5.54 0.78
 -3 7 -30 7.62 0.81
 -3 -7 -30 4.64 0.57
 3 -7 32 0.42 0.38
 -3 7 -32 1.34 0.45
 -3 -7 -32 0.36 0.33
 -3 7 -32 0.99 0.51
 3 -7 34 2.27 0.45
 -3 7 -34 2 0.42
 -3 -7 -34 2.11 0.46
 -3 -8 25 0.56 0.31
 -3 8 25 -0.14 0.29
 -3 8 25 -0.21 0.24
 -3 -8 23 1.89 0.44
 -3 8 23 2.32 0.46
 -3 8 23 1.62 0.39
 3 -8 -23 1.58 0.4
 3 -8 -21 -0.06 0.31
 3 -8 -21 0.36 0.34
 -3 -8 21 0.77 0.37
 -3 8 21 0.22 0.27
 3 -8 -21 1.09 0.36
 -3 8 21 -0.04 0.31
 3 -8 -19 -0.45 0.4
 3 -8 -19 0.72 0.41
 -3 8 19 -0.09 0.28
 -3 -8 19 0.18 0.32
 -3 -8 19 0.07 0.31
 3 -8 -19 0.22 0.29
 -3 8 19 0.29 0.35
 3 -8 -17 0.36 0.37
 -3 -8 17 0.52 0.36
 -3 8 17 0.58 0.35
 -3 8 17 0.32 0.3
 3 -8 -17 -0.23 0.37
 -3 -8 17 0.62 0.36
 3 -8 -17 0.23 0.29
 3 -8 -15 -0.32 0.42
 -3 -8 15 0.2 0.32
 -3 8 15 0.77 0.37
 3 -8 -15 0.29 0.38
 -3 -8 15 0.45 0.36
 3 -8 -15 0.46 0.3
 3 -8 -13 1.99 0.59
 -3 -8 13 1.72 0.48
 -3 8 13 1.8 0.49
 3 -8 -13 0.63 0.43
 3 -8 -13 2.02 0.46
 -3 -8 13 1.87 0.51
 -3 8 11 2.49 0.53
 3 -8 -11 2.34 0.67
 -3 -8 11 3.47 0.58
 -3 -8 11 3.58 0.67
 -3 8 9 2.25 0.54
 3 -8 -9 2.97 0.77
 -3 -8 9 3.01 0.55
 -3 -8 9 3.29 0.65
 3 -8 -7 1.8 0.67
 -3 8 7 1.73 0.48
 -3 -8 7 1.3 0.56
 -3 8 5 0.51 0.33
 3 -8 -5 0.99 0.6
 -3 -8 5 0.86 0.52
 -3 -8 3 2.22 0.56
 3 -8 -3 2.3 0.73
 3 -8 -1 2.41 0.76
 3 -8 -1 1.16 0.55
 -3 -8 1 1.8 0.53
 3 -8 1 2.92 0.78
 3 -8 1 3.03 0.73
 -3 -8 -1 3.4 0.64
 3 -8 3 2.36 0.65
 3 -8 3 2.8 0.77
 -3 -8 -3 2.01 0.53
 -3 8 -3 2.6 0.58
 3 -8 5 0.71 0.5
 -3 -8 -5 0.47 0.41
 -3 8 -5 0.73 0.43
 3 -8 7 2.41 0.71
 -3 -8 -7 2.07 0.54
 -3 8 -7 2.28 0.49
 -3 8 -9 0.97 0.43
 -3 -8 -9 0.29 0.37
 3 -8 11 -0.09 0.44
 -3 8 -11 -0.44 0.36
 -3 -8 -11 -0.12 0.35
 3 -8 13 0.39 0.42
 -3 -8 -13 0.04 0.33
 -3 8 -13 0.44 0.35
 -3 -8 -15 -0.58 0.39
 3 -8 15 -0.38 0.37
 -3 8 -15 0.26 0.3
 3 -8 17 0.07 0.41
 3 -8 17 -0.44 0.36
 -3 -8 -17 -0.5 0.37
 -3 8 -17 0.75 0.3
 -3 8 -17 0.39 0.39
 -3 8 -19 0.37 0.37
 3 -8 19 0.27 0.31
 -3 -8 -19 0.1 0.26
 3 -8 19 0.38 0.42
 3 -8 21 0.22 0.27
 -3 -8 -21 -0.22 0.26
 -3 8 -21 -0.26 0.35
 -3 8 -23 0.17 0.3
 4 0 -58 1.5 0.46
 4 0 -58 1.69 0.47
 -4 0 58 1.47 0.41
 -4 0 56 -0.15 0.35
 4 0 -56 -0.2 0.41
 4 0 -56 0.24 0.4
 4 0 -54 5.96 0.9
 4 0 -54 5.84 0.93
 -4 0 54 5.79 0.79
 -4 0 54 5.42 0.84
 4 0 -52 0.49 0.58
 4 0 -52 -0.19 0.54
 -4 0 52 -0.12 0.42
 -4 0 52 0.63 0.44
 -4 0 50 1.94 0.64
 4 0 -50 2.67 0.84
 4 0 -50 1.3 0.68
 4 0 -50 2 0.63
 -4 0 50 3.16 0.84
 4 0 -50 1.64 0.68
 4 0 -48 -0.19 0.61
 4 0 -48 -1.05 0.78
 -4 0 48 0.24 0.54
 4 0 -48 -0.22 0.66
 4 0 -48 -0.14 0.46
 -4 0 48 0.16 0.53
 4 0 -46 14.62 1.52
 4 0 -46 15.62 1.61
 -4 0 46 14.57 1.59
 4 0 -46 14.91 1.54
 -4 0 46 12.54 1.5
 4 0 -44 6.18 1.08
 -4 0 44 3.85 0.94
 4 0 -44 6.5 1.18
 4 0 -44 5.04 1.09
 -4 0 44 6.37 1.14
 4 0 -44 7.28 1.05
 -4 0 42 7.87 1.14
 4 0 -42 6.2 1.11
 4 0 -42 6.08 1.14
 -4 0 42 6.79 1.16
 4 0 -42 5.71 1.15
 -4 0 42 6.07 1.11
 -4 0 40 39.05 2.35
 4 0 -40 40.54 2.42
 4 0 -40 36.92 2.34
 4 0 -40 38.38 2.36
 -4 0 40 39.05 2.53
 -4 0 40 39.51 2.57
 -4 0 38 19.58 1.68
 4 0 -38 22.54 1.8
 -4 0 38 23.12 1.95
 -4 0 38 19.7 1.53
 4 0 -38 23.27 1.85
 4 0 -38 21.27 1.76
 -4 0 38 21.03 1.87
 -4 0 36 229.99 5.45
 4 0 -36 237.97 4.53
 4 0 -34 3.16 0.63
 -4 0 34 3.28 0.75
 4 0 -34 2.36 0.57
 -4 0 34 2.86 0.55
 -4 0 32 2.6 0.62
 -4 0 32 3.28 0.56
 4 0 -32 3.48 0.63
 -4 0 32 3.01 0.51
 4 0 -32 3.96 0.6
 -4 0 30 44.25 2.17
 -4 0 30 45.58 1.83
 4 0 -30 45.86 1.89
 4 0 -30 45.78 1.75
 -4 0 30 44.56 1.85
 -4 0 28 28.7 1.68
 4 0 -28 30.14 1.47
 -4 0 28 30.26 1.45
 4 0 -28 28.86 1.32
 4 0 -28 28.73 1.38
 -4 0 28 29.46 1.45
 -4 0 26 38.48 1.84
 -4 0 26 36.41 1.53
 4 0 -26 39.03 1.61
 4 0 -26 35.6 1.37
 4 0 -26 37.61 1.53
 -4 0 26 35.98 1.58
 -4 0 24 48.07 1.97
 -4 0 24 49.7 1.73
 4 0 -24 49.44 1.76
 4 0 -24 47.92 1.5
 4 0 -24 51.04 1.72
 -4 0 24 46.64 1.74
 -4 0 22 64.9 2.18
 4 0 -22 67.65 1.96
 -4 0 22 64.85 1.9
 -4 0 22 67.73 1.97
 4 0 -22 63.96 1.63
 4 0 -22 65.73 1.9
 -4 0 20 0.69 0.27
 4 0 -20 0.87 0.27
 -4 0 20 1.26 0.41
 -4 0 20 0.81 0.3
 4 0 -20 0.8 0.33
 4 0 -20 0.89 0.31
 -4 0 18 34.11 1.3
 4 0 -18 33.15 1.28
 4 0 -18 32.01 1.27
 -4 0 18 32.69 1.31
 -4 0 16 454.67 4.5
 4 0 -16 450.71 4.46
 -4 0 16 462.67 4.68
 -4 0 14 410.97 6.86
 -4 0 14 419.73 4.21
 4 0 -14 419.63 4.09
 4 0 -14 443.79 4.3
 -4 0 14 437.49 4.42
 -4 0 12 18.7 1.38
 -4 0 12 18.9 0.87
 4 0 -12 21.81 0.92
 4 0 -12 21.59 0.94
 -4 0 12 20.95 0.99
 -4 0 10 2.38 0.77
 -4 0 10 2.24 0.48
 4 0 -10 2.02 0.34
 4 0 -10 2.33 0.36
 -4 0 10 1.81 0.36
 4 0 -8 1993.12 19.02
 -4 0 8 1956.68 18.79
 4 0 -8 1939.47 7.8
 4 0 -8 1960.24 8.24
 -4 0 8 1996.6 8.84
 -4 0 6 259.2 3.71
 -4 0 6 272.95 6.83
 4 0 -6 260.63 2.94
 4 0 -6 285.13 7.02
 4 0 -6 267.12 2.91
 4 0 -6 254.21 2.72
 4 0 -6 272.87 6.91
 -4 0 6 261.95 3.19
 -4 0 4 658.98 5.02
 4 0 -4 692.9 10.88
 4 0 -4 687.38 10.78
 4 0 -4 651.46 4.59
 4 0 -4 674.68 4.61
 -4 0 4 667.18 5.06
 -4 0 2 5.88 0.37
 4 0 -2 5.83 0.48
 4 0 -2 5.97 1.03
 -4 0 2 5.93 0.38
 4 0 -2 5.07 0.99
 4 0 -2 4.62 0.42
 -4 0 0 27.95 0.82
 4 0 0 24.78 2.1
 4 0 0 25.84 0.95
 4 0 0 28.04 0.93
 4 0 0 25.88 2.08
 4 0 0 27.34 1.75
 4 0 2 2226.51 19.71
 -4 0 -2 2175.16 7.52
 4 0 2 2187.48 8.51
 4 0 2 2257.16 15.22
 4 0 4 15.15 1.71
 4 0 4 14.06 1.57
 4 0 4 15.63 0.81
 -4 0 -4 15.4 0.7
 -4 0 -4 14.36 1.62
 4 0 4 14.8 1.24
 4 0 6 2.3 0.52
 -4 0 -6 2.93 0.36
 4 0 6 2.67 0.38
 4 0 6 2.88 0.75
 4 0 6 2.17 0.35
 -4 0 -6 2.6 0.32
 4 0 8 45.13 1.36
 -4 0 -8 45.67 1.25
 4 0 8 42.49 1.39
 4 0 8 45.2 1.38
 -4 0 -8 44.1 1.13
 4 0 8 43.6 1.96
 4 0 10 81.12 1.98
 -4 0 -10 84.11 1.78
 -4 0 -10 80.79 1.94
 4 0 10 79.38 1.9
 4 0 10 75.93 1.82
 -4 0 -10 78.12 1.51
 4 0 12 1379.73 7.81
 -4 0 -12 1426.12 7.6
 4 0 12 1444.55 8.54
 -4 0 -12 1391.02 8.42
 4 0 12 1455.06 8.41
 4 0 14 719.32 5.23
 4 0 14 728.96 6.22
 4 0 14 681.18 6.2
 4 0 14 694.32 6.09
 -4 0 -14 711.51 6.21
 4 0 14 679.32 5.7
 -4 0 -14 694.77 5.53
 -4 0 -14 686.12 4.72
 4 0 16 1454.32 9.02
 4 0 16 1376.68 9.2
 -4 0 -16 1407.44 9.08
 -4 0 -16 1407.91 7.14
 4 0 16 1431.65 7.5
 -4 0 -16 1410.71 8.24
 4 0 16 1408.98 9.04
 4 0 18 120.16 2.72
 -4 0 -18 115.92 2.75
 -4 0 -18 119.68 2.25
 -4 0 -20 35.72 1.32
 4 0 20 34.62 1.56
 -4 0 -20 34.23 1.57
 4 0 22 320.94 4.83
 -4 0 -22 327.15 4.16
 4 0 24 118.88 3.09
 -4 0 -24 116.26 3.06
 -4 0 -24 116.22 2.63
 4 0 26 13.27 1.13
 -4 0 -26 12.67 1.13
 -4 0 -26 14.41 1
 4 0 26 13.6 1.25
 4 0 28 42.6 2.02
 -4 0 -28 40.27 1.99
 -4 0 -28 43 1.78
 4 0 28 41.12 2.1
 4 0 30 0.16 0.36
 -4 0 -30 0.01 0.3
 4 0 30 -0.01 0.41
 -4 0 -30 0.46 0.36
 -4 0 -32 -0.32 0.44
 4 0 32 0.3 0.39
 -4 0 -32 -0.29 0.33
 4 0 32 0.18 0.38
 4 0 34 3.05 0.71
 4 0 34 1.85 0.77
 -4 0 -34 3.2 0.71
 -4 0 -34 1.44 0.59
 4 0 34 3.13 0.84
 -4 0 -34 2.63 0.54
 -4 0 -34 2.8 0.78
 4 0 34 2.64 0.66
 4 0 36 0.16 0.62
 4 0 36 0.83 0.48
 -4 0 -36 0.11 0.62
 -4 0 -36 0.77 0.7
 4 0 36 0.92 0.62
 -4 0 -36 0.54 0.4
 -4 0 -36 0.78 0.39
 4 0 36 1.82 0.7
 4 0 36 1.02 0.47
 4 0 38 1.73 0.53
 -4 0 -38 1.67 0.68
 4 0 38 2.7 0.91
 -4 0 -38 0.7 0.64
 4 0 38 2.85 0.86
 4 0 40 34.06 2.33
 -4 0 -40 29.18 2.02
 4 0 40 36.02 2.2
 -4 0 -40 35.67 2.37
 4 0 40 37.92 2.46
 4 0 42 2.06 0.77
 -4 0 -42 1.08 0.71
 -4 0 -42 2.26 0.81
 4 0 42 1.61 0.75
 -4 0 -44 -0.16 0.58
 4 0 44 0.17 0.54
 -4 0 -44 0.31 0.72
 4 0 44 0.57 0.66
 -4 0 -46 -0.66 0.6
 -4 0 -46 0.14 0.58
 4 0 46 0.37 0.54
 4 0 46 -0.03 0.54
 -4 0 -48 -0.53 0.58
 -4 0 -48 0.19 0.56
 4 0 48 -0.07 0.49
 4 0 48 -0.17 0.45
 -4 0 -50 0.09 0.5
 4 0 50 0.83 0.56
 -4 0 -52 1.11 0.51
 4 0 52 1.89 0.52
 -4 0 -54 0.21 0.32
 4 0 54 0.31 0.31
 4 -1 -57 0.7 0.42
 4 1 -57 0.6 0.42
 4 1 -57 0.73 0.4
 4 -1 -57 0.53 0.41
 -4 1 57 0.08 0.27
 -4 1 57 1.07 0.4
 -4 -1 57 0.2 0.33
 4 -1 -55 1.28 0.58
 4 1 -55 1.03 0.49
 4 1 -55 0.32 0.49
 -4 -1 55 1.1 0.48
 -4 1 55 1.44 0.48
 4 -1 -55 1.62 0.54
 -4 1 55 1.08 0.45
 -4 1 53 0.19 0.44
 4 1 -53 1.62 0.65
 4 1 -53 1.25 0.54
 4 1 -53 2.02 0.65
 4 -1 -53 0.51 0.51
 4 1 -53 0.6 0.44
 4 -1 -53 0.72 0.51
 -4 1 53 1.33 0.5
 -4 -1 53 0.69 0.5
 4 1 -51 -0.35 0.61
 4 -1 -51 1.49 0.7
 -4 1 51 -0.5 0.55
 4 1 -51 -0.67 0.65
 4 -1 -51 0.21 0.51
 4 1 -51 0.83 0.59
 4 1 -51 1.03 0.73
 -4 -1 51 0.26 0.52
 -4 1 51 0.21 0.46
 4 -1 -49 5.85 1.04
 4 -1 -49 4.76 0.95
 4 1 -49 5.16 1.01
 -4 1 49 4.27 0.97
 4 1 -49 4.58 0.97
 4 1 -49 4.13 0.92
 -4 -1 49 5.27 1.02
 -4 1 49 3.24 0.77
 4 -1 -47 16.71 1.68
 4 1 -47 16.16 1.59
 4 -1 -47 17.73 1.71
 -4 1 47 14.43 1.59
 4 1 -47 16.05 1.56
 4 1 -47 15.27 1.55
 4 -1 -47 15.93 1.59
 -4 1 47 16.76 1.62
 -4 -1 47 16.64 1.72
 4 -1 -45 1.16 0.78
 4 1 -45 -0.6 0.59
 4 1 -45 1.08 0.78
 4 1 -45 -0.48 0.67
 4 -1 -45 0.08 0.76
 -4 -1 45 0.21 0.56
 4 -1 -45 0.94 0.65
 -4 1 45 0.66 0.61
 -4 -1 45 0.29 0.61
 -4 1 45 -0.27 0.64
 4 -1 -45 1.25 0.74
 4 1 -43 4.02 0.8
 4 1 -43 4.24 0.95
 4 -1 -43 4.1 1.08
 4 1 -43 4.56 1.05
 -4 1 43 3.51 0.94
 -4 -1 43 3.42 0.85
 4 1 -43 4.52 1
 -4 1 43 3.88 0.87
 4 -1 -43 3.63 0.93
 -4 -1 43 3.73 0.82
 4 -1 -43 5.19 1.03
 4 -1 -43 3.38 0.97
 -4 -1 43 3.56 0.97
 -4 1 43 3.76 0.95
 4 -1 -43 4.64 0.88
 -4 1 41 12.88 1.4
 4 -1 -41 15.09 1.59
 4 1 -41 14.25 1.56
 4 1 -41 13.14 1.45
 4 -1 -41 16.36 1.69
 4 -1 -41 13.66 1.56
 -4 1 41 14.02 1.61
 -4 -1 41 12.99 1.38
 4 1 -41 13.17 1.47
 4 -1 -41 13.38 1.5
 4 1 -41 13.93 1.23
 -4 -1 41 13.61 1.46
 -4 -1 41 13.28 1.59
 -4 1 41 12.46 1.46
 4 -1 -41 13.47 1.41
 -4 1 39 148.22 4.44
 4 -1 -39 160.9 4.79
 4 1 -39 159.79 4.63
 4 1 -39 166.41 4.75
 4 -1 -39 159.32 4.8
 -4 1 39 154.93 4.98
 4 -1 -39 157.09 4.68
 4 -1 -39 154.62 4.84
 -4 -1 39 154.09 4.23
 -4 -1 39 147.49 3.78
 -4 -1 39 153.47 4.65
 4 1 -39 150.07 3.8
 -4 -1 39 160.9 5.05
 -4 1 39 149.19 3.93
 -4 1 39 158.42 4.89
 4 -1 -39 158.45 4.45
 -4 -1 37 51.33 2.6
 -4 1 37 51.97 2.61
 4 -1 -37 53.55 2.73
 4 -1 -37 54.18 2.77
 4 1 -37 53.91 2.27
 -4 1 37 55.09 2.94
 4 -1 -37 51.38 2.67
 4 1 -37 57.69 2.73
 -4 -1 37 55.1 2.52
 -4 -1 37 50.92 2.69
 -4 -1 37 52 2.24
 4 1 -37 50.04 2.1
 -4 1 37 51.45 2.33
 -4 -1 37 51.83 2.84
 -4 1 37 53.36 2.83
 4 -1 -37 53.36 2.53
 4 -1 -35 121.94 3.71
 -4 -1 35 118.12 3.8
 -4 1 35 120.99 3.81
 -4 -1 35 121.77 3.38
 4 1 -35 121.81 3.29
 4 1 -35 119.18 3.09
 -4 1 35 120.87 3.45
 -4 1 33 6.71 0.94
 -4 -1 33 6.51 0.93
 4 1 -33 7.72 0.89
 4 1 -33 6.9 0.75
 -4 1 33 6.26 0.86
 -4 -1 33 7.15 0.85
 4 -1 -33 6.31 0.89
 -4 -1 31 8.37 1.02
 -4 1 31 8.35 1.02
 -4 -1 31 8.75 0.89
 4 -1 -31 8.45 0.83
 4 1 -31 8.21 0.86
 4 1 -31 8.09 0.85
 4 1 -31 8.7 0.79
 -4 -1 29 71.69 2.7
 -4 1 29 69.79 2.61
 4 1 -29 78.24 2.42
 4 -1 -29 74.6 2.27
 4 1 -29 72.44 2.11
 -4 -1 29 75.12 2.43
 4 1 -27 74.48 2.2
 -4 -1 27 75.22 2.66
 -4 1 27 74.2 2.6
 -4 -1 27 83.87 2.47
 4 1 -27 82.58 2.39
 4 -1 -27 72 2.15
 4 1 -27 76.98 2.06
 4 1 -25 108.22 2.52
 -4 -1 25 109.33 3.06
 -4 1 25 110.12 2.97
 4 1 -25 116.66 2.76
 -4 -1 25 116.2 2.82
 4 -1 -25 107.39 2.46
 4 -1 -25 112.69 2.59
 4 1 -25 111.75 2.34
 4 1 -23 18.7 1.02
 -4 1 23 18.54 1.2
 4 -1 -23 19.07 1.07
 -4 1 23 20.27 1.07
 -4 -1 23 19.55 1.14
 4 1 -23 19.72 0.96
 -4 -1 23 17.85 1.03
 4 1 -23 21.88 1.18
 4 1 -21 340.78 4.02
 -4 1 21 341.8 4.84
 -4 1 21 341.97 4.18
 -4 -1 21 346.36 4.53
 -4 -1 21 348.3 3.96
 4 1 -21 350.54 4.4
 4 -1 -21 347.8 4.34
 -4 -1 21 343.38 4.23
 4 1 -19 24.02 1.06
 -4 1 19 24.38 1.25
 -4 -1 19 24.31 1.21
 4 1 -19 26.32 1.24
 -4 -1 19 25.12 1.08
 -4 -1 19 22.61 1.1
 4 1 -17 202.31 2.84
 -4 1 17 203.07 3.4
 -4 -1 17 211.99 3.28
 4 1 -17 214.38 3.22
 -4 -1 17 212.24 3.01
 4 -1 -17 205.68 3.19
 -4 -1 17 214.29 3.18
 4 -1 -15 1493.85 8.05
 4 -1 -15 1461.14 6.58
 -4 -1 15 1458.13 8.26
 4 1 -15 1440.92 7.92
 -4 -1 15 1420.89 7.63
 4 -1 -15 1415.63 8.15
 -4 -1 15 1431.39 8.03
 -4 1 15 1412.45 8.5
 4 -1 -13 1875.96 7.43
 -4 -1 13 1835.44 9
 4 1 -13 1851.79 8.66
 -4 -1 13 1860.79 8.57
 4 -1 -13 1835.01 9.04
 -4 -1 13 1873.09 9.01
 -4 1 13 1866.01 9.41
 4 -1 -13 1935 8.77
 4 -1 -11 1970.65 7.59
 -4 -1 11 1949.48 8.84
 4 1 -11 1896.81 8.4
 -4 -1 11 1912.78 8.62
 4 -1 -11 1943.74 9.11
 -4 -1 11 1951.63 9.08
 -4 1 11 1947.8 9.33
 4 -1 -11 1890.52 8.14
 -4 -1 9 2248.81 20.27
 4 1 -9 2190.11 8.25
 -4 1 9 2241.46 20.31
 4 -1 -9 2217.88 8.1
 -4 -1 9 2250.34 9.14
 -4 -1 9 2265.73 9.23
 4 -1 -9 2187.72 9.57
 4 1 -9 2226.08 20.73
 -4 1 9 2213.15 9.7
 -4 -1 7 656.7 10.77
 4 -1 -7 659.46 10.69
 4 -1 -7 658.6 4.41
 -4 1 7 642.1 3.66
 4 1 -7 642.49 4.28
 -4 1 7 653.09 10.76
 4 1 -7 653.15 10.34
 -4 -1 7 664.67 4.83
 4 -1 -7 683.15 11.39
 4 -1 -7 680.73 5.2
 -4 -1 7 659.63 4.94
 4 -1 -7 652.7 5.14
 -4 1 7 666.24 5.21
 4 -1 -7 676.5 10.88
 4 1 -7 660.11 11.12
 -4 1 5 232.64 6.29
 4 1 -5 245.13 6.67
 4 1 -5 234.76 2.48
 -4 1 5 231.14 2.26
 4 1 -5 244.07 6.16
 -4 -1 5 241.27 2.82
 4 -1 -5 234.41 3.07
 -4 -1 5 240.69 2.97
 4 1 -5 233.1 2.55
 4 -1 -5 231.5 3.02
 4 -1 -5 247.91 6.74
 -4 1 5 231.23 3.02
 4 -1 -5 241.54 6.35
 4 -1 -5 233.21 6.24
 -4 1 3 429.4 3.19
 4 1 -3 423.09 3.17
 -4 -1 3 418.09 3.27
 -4 -1 3 442.16 4.01
 4 1 -3 441.34 8.13
 4 1 -3 440.85 8.89
 -4 -1 3 448.52 3.7
 4 -1 -3 469.78 9.1
 4 -1 -3 458.27 4.3
 4 -1 -3 441.45 8.44
 4 -1 -3 437.49 4.12
 4 -1 -3 453.7 8.55
 -4 1 3 443.35 4.12
 4 -1 -1 511.76 9.06
 4 1 -1 488.77 3.28
 4 1 -1 524.65 9.78
 -4 -1 1 507.91 3.84
 4 1 -1 526.02 8.81
 -4 1 1 508.49 3.56
 4 -1 -1 529.21 9.56
 4 -1 -1 500.96 4.39
 4 -1 -1 526.49 4.66
 4 1 -1 495.88 4.22
 -4 -1 1 517.13 4.33
 4 -1 -1 512.25 8.94
 4 -1 -1 516.61 4.29
 -4 1 1 516.07 4.42
 4 -1 1 144.36 2.24
 4 1 1 142.33 5.13
 4 -1 1 146.32 5.04
 -4 1 -1 139.58 1.95
 4 -1 1 142.72 4.86
 4 1 1 136.98 2.21
 4 1 1 148.37 4.71
 -4 -1 -1 144.06 2.15
 4 -1 1 141.95 2.5
 4 -1 1 137.29 4.65
 -4 -1 -1 143.28 2.3
 4 -1 1 137.85 2.3
 4 1 1 135.47 1.63
 4 1 1 137.56 1.92
 4 1 3 21.03 0.89
 4 1 3 21.06 0.61
 4 -1 3 24.35 2.04
 4 -1 3 22.87 0.94
 4 1 3 21.01 2.03
 -4 -1 -3 21.01 1.89
 4 1 3 21.39 1.86
 4 -1 3 22.68 2.04
 4 -1 3 23.7 1.93
 4 -1 3 25.86 1.09
 -4 -1 -3 20.81 0.91
 -4 -1 -3 20.38 0.88
 -4 1 -3 23.13 0.83
 4 -1 5 166.24 5.43
 4 1 5 172.44 5.32
 -4 1 -5 171.95 2.29
 4 1 5 167.18 2.45
 4 -1 5 166.2 5.02
 -4 -1 -5 165.59 5.34
 4 -1 5 169.4 2.81
 4 -1 5 166.7 2.59
 -4 -1 -5 162.89 2.46
 -4 -1 -5 161.61 2.53
 4 1 7 163.36 2.67
 -4 1 -7 158.63 2.29
 -4 -1 -7 160.37 2.65
 4 1 7 152.89 2.37
 4 -1 7 153.97 2.41
 -4 -1 -7 156.5 2.45
 4 -1 7 163.42 2.83
 4 -1 7 162.61 2.67
 4 -1 7 161.39 4.99
 4 -1 9 189.95 2.99
 4 1 9 188.6 2.96
 -4 -1 -9 184.91 2.96
 -4 1 -9 191.34 2.61
 4 -1 9 187.46 2.79
 4 -1 9 189.43 3.14
 4 -1 9 183.43 5.34
 -4 -1 -9 187.97 2.69
 -4 1 -9 191.51 5.21
 4 1 11 205.69 3.17
 4 -1 11 194.23 3.3
 -4 -1 -11 197.84 3.19
 -4 1 -11 195.93 2.47
 4 -1 11 198.03 2.93
 4 1 11 206.59 3.28
 4 -1 11 201.76 3.23
 -4 -1 -11 200.6 2.79
 -4 1 -11 198.46 2.77
 4 -1 11 192.25 5.5
 4 -1 11 199.76 2.88
 4 1 13 147.53 2.71
 4 -1 13 136.25 2.49
 -4 1 -13 136.44 2.41
 4 1 13 133.91 2.7
 -4 -1 -13 137.01 2.77
 -4 1 -13 131.75 2.16
 4 -1 13 134.29 2.58
 4 -1 13 137.59 2.83
 4 1 13 137.16 2.78
 -4 -1 -13 134.2 2.3
 4 -1 13 137.35 2.79
 -4 1 -15 311.79 3.81
 4 -1 15 313.5 3.96
 4 1 15 312.64 4.33
 4 1 15 303.16 4.18
 -4 -1 -15 317.08 4.36
 4 1 15 312.36 4.4
 -4 1 -15 307.79 3.48
 4 -1 15 305.31 4.37
 4 1 15 325.14 4.08
 4 -1 17 40.23 1.53
 4 1 17 44.62 1.71
 4 1 17 40.99 1.62
 -4 -1 -17 42.33 1.69
 -4 1 -17 41.35 1.63
 -4 1 -17 42.07 1.38
 4 1 17 39.61 1.69
 -4 1 -17 42.82 1.51
 4 -1 17 43.12 1.68
 -4 1 -17 41.61 1.26
 4 1 17 44.51 1.56
 4 1 19 76.03 2.35
 -4 1 -19 74.74 2.05
 4 1 19 79.5 2.1
 -4 -1 -19 75.56 2.35
 -4 1 -19 75.93 2.28
 -4 1 -19 73.44 1.92
 4 1 19 77.16 2.34
 4 -1 19 72.86 2.26
 4 -1 19 75.87 2.16
 -4 1 -19 75.49 1.79
 4 -1 21 8.74 0.83
 4 1 21 8.85 0.89
 -4 1 -21 8.17 0.76
 -4 -1 -21 8.67 0.89
 -4 1 -21 7.3 0.78
 -4 1 -21 8.93 0.74
 4 -1 21 8.95 0.84
 -4 -1 -21 8.15 0.7
 -4 1 -21 11.28 0.76
 -4 1 -23 58.93 1.96
 -4 -1 -23 60.29 2.27
 4 1 23 58.62 2.24
 -4 1 -23 57.3 2.14
 -4 -1 -23 56.11 1.91
 -4 1 -23 55.05 1.72
 4 -1 23 56.97 2.08
 4 -1 23 57.83 2.31
 4 -1 25 109.5 2.95
 4 1 25 107.14 3.13
 -4 1 -25 109.29 2.73
 -4 -1 -25 104.45 3.12
 -4 1 -25 102.19 2.92
 4 1 25 107.97 2.94
 -4 -1 -25 106.45 2.72
 -4 1 -25 102.99 2.47
 4 -1 25 105.38 3.24
 4 1 27 23.23 1.56
 -4 -1 -27 23.36 1.56
 4 1 27 23.81 1.49
 -4 1 -27 23.67 1.27
 -4 1 -27 21.7 1.42
 4 -1 27 23.68 1.48
 4 -1 27 24.18 1.62
 4 1 27 21.98 1.48
 4 -1 29 15.74 1.25
 -4 1 -29 12.99 1.18
 4 1 29 14.05 1.28
 -4 -1 -29 12.68 1.22
 4 1 29 14.21 1.15
 -4 1 -29 13.41 1.02
 4 -1 29 14.43 1.35
 4 1 29 14.65 1.24
 4 1 31 30.14 1.86
 -4 -1 -31 30.22 1.85
 -4 1 -31 29.29 1.76
 4 -1 31 29.62 1.78
 4 1 31 30.88 1.74
 -4 1 -31 27.99 1.51
 4 -1 31 29.97 1.96
 4 1 31 31.07 1.84
 4 -1 33 40.45 2.12
 4 -1 33 43.59 2.67
 -4 1 -33 43.5 2.5
 4 1 33 39.26 2.24
 -4 -1 -33 34.32 2.16
 -4 1 -33 37.99 2.17
 4 -1 33 45.16 2.55
 -4 -1 -33 43.5 2.53
 -4 -1 -33 36.54 2.05
 -4 -1 -33 38.39 2.17
 4 -1 33 45.21 2.44
 -4 1 -33 38.57 1.86
 4 -1 33 41.68 2.37
 4 1 33 37.93 2.1
 -4 1 -35 3.97 0.92
 4 -1 35 3.74 1.01
 -4 -1 -35 3.74 0.77
 4 -1 35 3.65 0.7
 4 1 35 3.39 0.73
 4 -1 35 4.16 0.94
 -4 -1 -35 2.41 0.81
 -4 1 -35 3.51 0.79
 -4 -1 -35 3.45 0.89
 4 1 35 3.72 0.92
 4 -1 35 3.3 0.8
 4 1 35 5.2 1.04
 -4 -1 -35 3.23 0.76
 4 -1 35 4.52 0.9
 4 1 37 62.47 2.93
 4 -1 37 66.26 3.08
 4 1 37 71.84 3.32
 -4 -1 -37 60.19 2.88
 -4 1 -37 59.15 2.84
 4 -1 37 72.45 3.29
 -4 -1 -37 61.08 2.81
 4 -1 37 64.28 3.14
 -4 -1 -37 72.35 3.32
 -4 1 -37 66.12 3.17
 4 1 37 67.24 3.2
 4 -1 37 66.13 2.82
 4 1 39 9.26 1.16
 4 -1 39 10.06 1.18
 4 -1 39 10.13 1.34
 -4 1 -39 10.85 1.39
 -4 -1 -39 6.78 1.22
 -4 -1 -39 13.16 1.58
 -4 1 -39 10.62 1.41
 4 1 39 11.31 1.44
 4 -1 39 10.51 1.4
 4 -1 39 10.43 1.32
 4 1 39 12.12 1.51
 -4 -1 -41 7.2 1.12
 -4 1 -41 8.05 1.18
 -4 -1 -41 9.4 1.36
 -4 1 -41 9.48 1.34
 4 1 41 7.19 1.2
 4 -1 41 9.19 1.26
 4 -1 41 8.14 1.19
 4 1 41 7.68 1.21
 4 -1 41 8.23 1.17
 4 1 43 5.67 1.07
 4 -1 43 5.68 1.03
 -4 1 -43 3.77 0.89
 4 1 43 5.41 0.98
 -4 -1 -43 5.52 1.07
 -4 1 -43 5.3 1.02
 4 -1 43 5.78 1
 4 -1 43 4.99 0.94
 4 1 45 -0.53 0.45
 -4 1 -45 1.16 0.72
 -4 1 -45 0.67 0.61
 -4 -1 -45 0.01 0.58
 4 -1 45 0.3 0.5
 4 1 45 0.58 0.61
 4 -1 45 0.56 0.53
 4 -1 45 0.49 0.5
 4 1 45 0.67 0.62
 -4 1 -47 3.32 0.81
 -4 1 -47 6.45 1.01
 4 -1 47 5.85 0.84
 -4 -1 -47 5.36 1.02
 4 1 47 7.07 1.06
 4 -1 47 6.7 0.97
 4 1 47 6.04 1.01
 4 -1 49 0.17 0.34
 -4 1 -49 0.14 0.52
 -4 -1 -49 0.2 0.49
 -4 1 -49 0.75 0.56
 4 1 49 0.87 0.55
 4 -1 49 0.03 0.42
 4 1 49 0.28 0.42
 -4 1 -51 -0.27 0.51
 -4 1 -51 1.15 0.53
 -4 -1 -51 1.16 0.46
 4 1 51 1.12 0.47
 4 -1 51 1.84 0.54
 -4 -1 -53 0.9 0.45
 -4 1 -53 0.27 0.36
 4 1 53 0.62 0.36
 4 -1 53 0.49 0.31
 4 -1 53 1.6 0.47
 4 -2 -56 -0.16 0.38
 4 2 -56 0.5 0.41
 -4 2 56 0.74 0.4
 4 2 -56 0.16 0.34
 4 -2 -56 -0.3 0.36
 4 2 -56 -0.07 0.35
 -4 -2 56 0.05 0.31
 4 -2 -54 0.98 0.55
 4 2 -54 0.87 0.51
 -4 2 54 0.73 0.45
 4 2 -54 0.62 0.5
 4 2 -54 -0.76 0.48
 4 2 -54 0.55 0.42
 4 -2 -54 0.37 0.49
 -4 -2 54 0.82 0.41
 4 -2 -52 0.27 0.5
 4 -2 -52 -0.5 0.56
 4 2 -52 0.53 0.5
 -4 2 52 0.16 0.48
 4 2 -52 0.63 0.58
 4 2 -52 1.37 0.61
 -4 -2 52 -0.38 0.46
 4 2 -50 9.13 1.14
 4 2 -50 7.2 1.04
 -4 2 50 7.87 1.15
 4 2 -50 7.5 1.08
 4 -2 -50 7.84 1.17
 -4 -2 50 8.69 1.17
 4 -2 -50 8.4 1.14
 4 2 -48 5.8 1
 4 -2 -48 2.17 0.81
 4 -2 -48 3.83 0.92
 -4 2 48 4.45 1
 4 2 -48 4.01 0.94
 -4 -2 48 2.62 0.74
 4 2 -48 3.78 0.93
 -4 -2 48 3.2 0.78
 4 2 -46 -0.29 0.51
 4 2 -46 1.84 0.76
 4 -2 -46 1.36 0.79
 -4 2 46 1.85 0.87
 4 2 -46 1.04 0.7
 -4 -2 46 0.58 0.55
 4 -2 -46 0.82 0.64
 4 2 -46 1.65 0.73
 -4 -2 46 1.45 0.63
 4 2 -44 5.69 0.89
 4 2 -44 6.48 1.07
 4 -2 -44 5.12 1.08
 4 2 -44 7.17 1.14
 -4 2 44 5.46 1.06
 4 2 -44 5.37 1.04
 4 -2 -44 6.43 1.14
 4 -2 -44 6.7 1.1
 -4 -2 44 5.11 0.93
 -4 -2 44 5.82 1.09
 -4 -2 44 4.63 0.95
 4 2 -42 21.17 1.5
 -4 2 42 18.58 1.6
 4 -2 -42 21.72 1.91
 4 2 -42 22.4 1.86
 -4 2 42 21.83 2
 -4 -2 42 19.03 1.58
 -4 -2 42 19.43 1.83
 4 -2 -42 19.59 1.82
 4 2 -42 20.42 1.45
 -4 -2 42 19.72 1.76
 -4 2 42 21.96 1.64
 4 -2 -42 20.17 1.7
 4 -2 -42 20.6 1.88
 4 2 -40 10.86 1.11
 -4 2 40 12.01 1.32
 4 -2 -40 11.18 1.4
 -4 -2 40 11.46 1.14
 -4 -2 40 11.52 1.38
 4 2 -40 11.47 1.36
 -4 2 40 11.67 1.49
 -4 -2 40 12.61 1.33
 4 -2 -40 10.36 1.4
 4 -2 -40 11.33 1.28
 4 -2 -40 11.2 1.43
 4 2 -40 11.88 1.13
 -4 2 40 12.59 1.25
 -4 -2 40 11.59 1.44
 -4 2 38 42.8 2.34
 4 -2 -38 44.59 2.65
 4 -2 -38 39.94 2.53
 4 2 -38 46.18 2.51
 -4 -2 38 39.94 2.49
 -4 2 38 46.09 2.77
 -4 -2 38 45.16 2.35
 4 2 -38 45.62 2.13
 -4 -2 38 43.91 2.18
 4 -2 -38 42.39 2.42
 4 -2 -38 43.16 2.64
 4 2 -38 42.78 1.98
 -4 2 38 42.91 2.28
 -4 -2 38 43.41 2.63
 -4 2 36 32.8 2.04
 4 -2 -36 33.22 2.26
 4 -2 -36 34.2 2.28
 -4 -2 36 34.63 2.33
 -4 2 36 33.69 2.39
 -4 -2 36 35.08 2.06
 -4 2 36 33.42 2.09
 4 -2 -36 32.73 2.29
 4 2 -36 35.56 1.88
 4 -2 -36 33.07 1.96
 -4 -2 36 33.91 1.89
 4 2 -36 33.86 1.73
 -4 -2 36 34.22 2.27
 4 -2 -36 33.37 2.08
 4 2 -34 22.3 1.44
 -4 2 34 21.16 1.61
 4 -2 -34 21.68 1.79
 -4 -2 34 25.21 1.7
 -4 -2 34 21.42 1.76
 -4 2 34 24.4 1.95
 4 -2 -34 22.39 1.81
 -4 -2 34 22.47 1.53
 4 2 -34 24.32 1.54
 4 -2 -34 22.73 1.64
 4 2 -34 22.64 1.38
 4 -2 -34 21.27 1.65
 4 2 -32 15.09 1.18
 -4 2 32 15.93 1.35
 -4 -2 32 16.95 1.31
 4 2 -32 15.82 1.24
 4 2 -32 14.58 1.05
 4 -2 -32 16.4 1.4
 4 2 -30 10.92 0.99
 -4 2 30 10.48 1.07
 -4 -2 30 11.37 1.07
 -4 2 30 9.89 0.93
 4 2 -30 12.22 1.08
 4 2 -30 12.8 0.98
 4 -2 -30 10.83 1.11
 4 2 -28 122.43 2.99
 -4 2 28 118.53 3.3
 -4 2 28 122.76 3.07
 -4 -2 28 121.2 3.24
 4 2 -28 127.2 3.17
 4 -2 -28 120.05 3.46
 4 2 -26 158.79 3.27
 -4 2 26 155.39 3.61
 -4 2 26 155.71 3.42
 -4 -2 26 164.5 3.62
 4 2 -26 162.62 3.5
 4 -2 -26 155.56 3.76
 4 2 -24 98.86 2.49
 -4 2 24 93.06 2.71
 -4 2 24 97.44 2.66
 4 -2 -24 97.04 2.86
 4 2 -22 62.91 1.93
 -4 2 22 61.24 2.09
 -4 2 22 65.18 2.11
 -4 -2 22 64.9 2.14
 4 -2 -22 61.29 1.98
 4 -2 -22 63.75 2.25
 4 2 -20 144.69 2.77
 -4 2 20 148.76 3.09
 -4 2 20 142.61 3.04
 4 2 -20 148.55 2.9
 -4 -2 20 148.85 3.12
 4 -2 -20 138.65 2.91
 4 -2 -20 141.59 3.19
 4 2 -18 116.9 2.4
 -4 2 18 113.98 2.68
 4 2 -18 123.89 2.57
 -4 -2 18 118.38 2.47
 4 -2 -18 112.93 2.59
 4 -2 -18 115.27 2.77
 -4 -2 18 121.69 2.72
 4 2 -16 92.27 2.04
 4 2 -16 93.03 2.17
 4 -2 -16 89.94 2.33
 -4 2 16 92.89 2.34
 4 2 -16 88.58 1.9
 -4 -2 16 91.33 2.16
 4 -2 -16 87.38 2.26
 -4 -2 16 90.54 2.28
 4 2 -14 30.78 1.16
 -4 2 14 32.58 1.36
 4 -2 -14 30.89 1.33
 4 2 -14 33.8 1.29
 4 2 -14 31.33 1.08
 -4 -2 14 32.66 1.33
 4 -2 -14 31.39 1.21
 -4 -2 14 32.31 1.29
 4 -2 -14 31.34 1.35
 4 2 -12 180.4 2.65
 4 2 -12 182.24 2.87
 -4 2 12 198.5 3.25
 4 2 -12 181.51 2.52
 -4 -2 12 182.32 3
 -4 -2 12 184.63 3.02
 4 -2 -12 193.86 3.49
 4 -2 -12 181.92 3.07
 4 -2 -12 188.84 2.99
 4 -2 -10 9.89 0.81
 -4 2 10 9.09 0.55
 4 2 -10 8 0.61
 4 2 -10 8.08 0.53
 4 -2 -10 9.42 0.7
 -4 -2 10 8.89 0.68
 -4 -2 10 9.14 0.7
 -4 2 10 10.51 0.77
 4 -2 -10 8.98 0.68
 4 2 -8 234.75 2.76
 -4 2 8 240.05 6.68
 4 2 -8 244 6.97
 4 -2 -8 253.84 3.49
 -4 -2 8 247.46 3.18
 -4 2 8 243.93 2.83
 -4 -2 8 244 3.47
 4 -2 -8 252.16 3.81
 4 2 -8 246.26 3.16
 -4 2 8 248.16 3.42
 4 -2 -8 229.42 3.18
 -4 2 6 123.9 4.69
 4 2 -6 127.77 2.22
 -4 -2 6 130.09 2.23
 -4 2 6 126.43 2.07
 4 -2 -6 126.14 4.61
 4 -2 -6 136.65 2.59
 4 2 -6 127.89 4.18
 -4 -2 6 132.36 2.39
 4 -2 -6 127.93 2.68
 -4 -2 6 125.46 2.47
 -4 2 6 130.12 2.42
 4 2 -6 126.5 4.94
 -4 2 4 610.34 4.53
 4 2 -4 584.5 8.75
 -4 -2 4 612.93 4.62
 4 -2 -4 615.51 5.56
 -4 -2 4 617.3 5.47
 4 2 -4 599.24 10.67
 4 -2 -4 607.28 5.73
 4 -2 -4 602.64 9.84
 -4 2 4 617.6 5.12
 -4 -2 4 623.35 5.03
 4 -2 -2 175.4 5.23
 4 2 -2 172.77 4.74
 -4 2 2 178.34 2.48
 4 2 -2 169.04 5.7
 -4 -2 2 176.28 2.4
 4 -2 -2 184.1 3.11
 -4 -2 2 173.5 2.9
 4 -2 -2 174.61 3.06
 -4 2 2 175.77 2.68
 -4 -2 2 180.64 2.66
 4 -2 0 117.28 2.02
 4 -2 0 117.51 2.53
 4 2 0 110.9 4.66
 -4 2 0 122.8 2.09
 -4 -2 0 115.35 2.03
 -4 -2 0 116.21 1.86
 -4 -2 0 115.84 2.39
 4 2 0 114.42 3.9
 4 -2 0 116.83 2.49
 4 -2 0 119.5 4.32
 -4 2 0 116.6 2.15
 -4 -2 0 117.23 2.1
 4 -2 2 1714.95 9.75
 -4 -2 -2 1654.79 9.01
 4 -2 2 1686.45 8
 4 2 2 1630.74 15.06
 -4 -2 -2 1656.15 8.12
 -4 2 -2 1707.1 7.9
 4 2 2 1658.91 8.18
 4 -2 2 1677.63 9.27
 -4 2 -2 1654.79 7.99
 -4 -2 -2 1693.4 7.91
 4 -2 2 1630.02 15.98
 -4 -2 -4 495.61 8.92
 -4 2 -4 513.94 4.41
 4 -2 4 521.39 4.67
 -4 -2 -4 515.31 4.75
 4 -2 4 480.33 8.89
 4 -2 4 506.56 5.47
 -4 -2 -4 509.81 5.03
 4 -2 4 524.91 5.11
 4 2 4 499.32 4.49
 -4 -2 -4 527.11 4.31
 4 -2 6 260.31 4
 -4 2 -6 260.7 3.21
 4 2 6 250.52 3.18
 -4 -2 -6 253.78 3.52
 -4 -2 -6 249.53 6.6
 -4 -2 -6 257.8 3.61
 -4 -2 -6 267.04 3.06
 4 -2 6 244.46 6.51
 4 2 8 199.21 3.13
 -4 2 -8 203.81 2.92
 -4 -2 -8 203.88 3.29
 4 2 8 201.45 2.83
 -4 2 -8 195.97 2.81
 4 -2 8 207.74 3.65
 -4 -2 -8 198.41 3.21
 4 2 10 41.69 1.59
 4 2 10 40.52 1.43
 -4 2 -10 37.62 1.31
 -4 -2 -10 41.53 1.57
 4 2 10 38.52 1.26
 4 -2 10 40.13 1.68
 -4 2 -10 38.91 1.31
 4 2 10 40.4 1.54
 -4 -2 -10 40.22 1.48
 4 2 12 107.38 2.58
 -4 -2 -12 103.76 2.55
 4 2 12 104.52 2.34
 -4 2 -12 104.37 2.22
 -4 2 -12 104.2 2.15
 4 -2 12 98.64 2.69
 -4 -2 -12 105.63 2.38
 4 2 12 105.41 2.52
 4 2 14 142.95 3.07
 -4 2 -14 142.96 2.68
 -4 2 -14 142.32 2.74
 -4 -2 -14 147.7 3.16
 -4 2 -14 143.24 2.61
 4 -2 14 143.86 3.3
 4 2 14 140.24 3.02
 4 2 14 143.37 2.82
 -4 -2 -14 143.35 2.8
 4 2 14 150.92 3.08
 -4 -2 -16 88.49 2.54
 4 2 16 86.59 2.48
 4 2 16 86.02 2.28
 -4 2 -16 87.01 2.16
 -4 2 -16 89.69 2.26
 4 2 16 89.82 2.45
 -4 2 -16 89.41 2.14
 4 2 16 88.75 4.89
 4 -2 16 89.54 2.68
 4 2 16 82.99 2.43
 -4 -2 -16 85.24 2.2
 4 -2 16 88.62 2.55
 4 2 18 28.88 1.51
 4 2 18 27.92 1.36
 4 2 18 27.69 2.81
 -4 2 -18 27.28 1.35
 4 -2 18 27.03 1.53
 -4 2 -18 26.24 1.26
 4 2 18 27.09 1.45
 -4 -2 -18 28.35 1.52
 -4 2 -18 26.83 1.24
 4 2 18 28.95 1.44
 4 -2 18 26.38 1.49
 4 2 20 127.58 3.19
 4 2 20 126.72 6.15
 -4 2 -20 133.19 2.85
 -4 -2 -20 131.78 3.36
 4 -2 20 124.82 3.33
 -4 2 -20 129.69 2.79
 4 2 20 136.4 3.15
 4 -2 20 124.07 3.31
 4 2 22 16.83 1.24
 -4 -2 -22 16.09 1.26
 -4 2 -22 16.68 1.08
 4 -2 22 16.32 1.29
 -4 2 -22 16 1.18
 -4 2 -22 17.63 1.12
 4 -2 22 17.46 1.26
 -4 2 -22 16.46 0.99
 4 -2 22 16.56 1.3
 4 -2 24 2.7 0.65
 -4 2 -24 1.89 0.54
 -4 2 -24 2.4 0.53
 4 2 24 3.01 0.63
 4 2 24 2.18 0.52
 -4 2 -24 2.09 0.48
 -4 -2 -24 1.91 0.59
 -4 2 -24 2.64 0.48
 4 -2 24 2.36 0.52
 4 -2 24 2.7 0.67
 4 2 26 131.55 3.62
 -4 2 -26 129.54 3.12
 -4 -2 -26 130.19 3.69
 4 2 26 130.36 3.55
 -4 2 -26 126.58 3.35
 -4 2 -26 127.53 3.17
 4 -2 26 125.28 3.52
 4 -2 26 128.99 3.46
 -4 2 -26 129.78 2.92
 4 -2 26 126.01 3.77
 4 2 28 72.22 2.8
 -4 2 -28 68.91 2.37
 4 2 28 73.59 2.64
 -4 -2 -28 72.17 2.89
 -4 2 -28 72.35 2.59
 -4 2 -28 73.95 2.48
 4 2 28 68.56 2.7
 4 -2 28 67.94 2.58
 4 -2 28 70.13 2.89
 -4 2 -30 137.43 3.4
 4 2 30 143.06 4.08
 -4 2 -30 143.46 3.81
 4 -2 30 153.54 4.9
 4 2 30 140.68 3.66
 4 -2 30 149.48 4.56
 -4 -2 -30 142.86 4.11
 -4 -2 -30 141.82 4.5
 4 2 30 140.65 3.88
 4 -2 30 139.76 4.2
 4 2 32 73.52 2.99
 4 -2 32 70.95 3.24
 -4 2 -32 77.06 3.08
 -4 -2 -32 69.31 2.97
 -4 2 -32 67.1 2.72
 -4 -2 -32 72.9 3.32
 4 2 32 72.55 3.18
 4 2 32 71.57 2.81
 4 -2 32 66.33 3.03
 4 -2 32 74.3 3.51
 4 -2 34 30.76 2.24
 -4 2 -34 30.43 2.04
 -4 -2 -34 28.09 1.96
 4 2 34 30.65 2.04
 4 2 34 30.79 2.13
 4 2 34 33.59 1.97
 -4 -2 -34 32.09 2.28
 4 2 36 22.81 1.77
 4 -2 36 20.67 1.86
 -4 2 -36 20.05 1.74
 -4 -2 -36 20.18 1.66
 4 2 36 23.2 1.94
 4 2 36 21.4 1.58
 -4 -2 -36 21.58 1.91
 4 2 36 22.97 1.86
 4 -2 36 24.15 1.88
 -4 2 -36 22.57 1.9
 4 -2 38 16.96 1.68
 4 2 38 20.4 1.69
 -4 2 -38 17.23 1.71
 -4 2 -38 20.68 1.85
 4 2 38 19.93 1.75
 4 -2 38 19.42 1.71
 4 -2 38 19.14 1.64
 4 2 38 20.19 1.86
 -4 -2 -38 20.45 1.89
 -4 2 -40 14.14 1.22
 -4 2 -40 11.87 1.44
 4 -2 40 15.3 1.6
 -4 2 -40 15.55 1.58
 4 2 40 13.75 1.45
 4 -2 40 15.36 1.49
 4 -2 40 14.15 1.41
 4 2 40 15.62 1.56
 -4 -2 -40 14.99 1.62
 -4 2 -42 0.28 0.59
 -4 -2 -42 -0.16 0.61
 -4 2 -42 0.35 0.64
 4 -2 42 0.48 0.49
 4 -2 42 -0.14 0.53
 4 2 42 0.22 0.51
 4 2 42 0.16 0.55
 4 -2 44 0.22 0.52
 -4 2 -44 0.91 0.66
 4 2 44 0.54 0.49
 4 2 44 0.35 0.45
 4 -2 44 1.3 0.54
 4 2 44 0.66 0.52
 -4 2 -44 0.77 0.64
 -4 -2 -44 1.15 0.71
 4 2 46 1.29 0.53
 -4 2 -46 1.18 0.64
 -4 -2 -46 1.77 0.71
 4 -2 46 1.19 0.53
 -4 2 -46 1.58 0.66
 4 2 46 1.14 0.57
 4 -2 46 1.76 0.56
 4 2 46 1.06 0.54
 4 2 48 3.66 0.76
 4 -2 48 4.47 0.79
 -4 2 -48 3.58 0.77
 -4 -2 -48 3.62 0.82
 -4 2 -48 4.03 0.77
 4 2 48 3.21 0.69
 4 -2 48 4.27 0.7
 4 2 48 3.99 0.76
 4 2 50 0.65 0.4
 4 2 50 0.63 0.41
 4 -2 50 0.85 0.43
 -4 2 -50 0.4 0.47
 -4 -2 -50 0.43 0.42
 -4 2 -50 1.49 0.57
 4 -2 50 0.42 0.34
 4 -2 50 0.89 0.41
 4 -2 52 0.48 0.3
 -4 2 -52 -0.06 0.36
 -4 -2 -52 0.47 0.38
 -4 2 -52 0.42 0.39
 4 2 52 -0.21 0.36
 4 -3 -55 0.11 0.29
 -4 3 55 -0.18 0.34
 4 3 -55 -0.11 0.32
 4 -3 -53 0.8 0.41
 4 3 -53 1.57 0.53
 4 3 -53 1.36 0.5
 4 3 -53 1.13 0.45
 -4 3 53 1.23 0.48
 -4 -3 53 0.23 0.33
 4 -3 -53 1.27 0.46
 4 3 -51 0.71 0.49
 4 -3 -51 -0.07 0.44
 -4 3 51 0.05 0.41
 4 -3 -51 0.52 0.49
 4 3 -51 0.21 0.46
 4 3 -51 0.57 0.48
 -4 -3 51 0.02 0.38
 4 3 -49 2.69 0.61
 4 -3 -49 4.17 0.81
 4 3 -49 4.59 0.84
 4 3 -49 3.7 0.76
 -4 3 49 3.19 0.77
 4 3 -49 3.16 0.8
 -4 -3 49 3.53 0.69
 -4 -3 49 3.51 0.73
 4 -3 -49 3.83 0.88
 4 3 -47 14.92 1.19
 4 -3 -47 16.91 1.58
 4 3 -47 15.51 1.47
 4 3 -47 16.51 1.52
 -4 3 47 16.08 1.57
 -4 -3 47 14.33 1.27
 4 3 -47 16.25 1.52
 4 -3 -47 15.48 1.52
 -4 -3 47 15.93 1.45
 4 3 -45 0.63 0.52
 4 -3 -45 0.59 0.69
 -4 3 45 0.96 0.63
 4 -3 -45 1.21 0.67
 -4 3 45 1.42 0.52
 4 3 -45 1.86 0.77
 -4 -3 45 0.65 0.57
 -4 -3 45 0.83 0.56
 4 3 -45 2.82 0.8
 4 3 -43 5.09 0.84
 4 -3 -43 6.19 1.16
 4 3 -43 6.43 1.06
 -4 -3 43 4.96 1.02
 -4 3 43 6.39 1.16
 -4 -3 43 6.15 0.98
 -4 3 43 6.05 0.94
 4 -3 -43 6.28 1.08
 4 -3 -43 4.4 0.9
 -4 -3 43 4.51 0.93
 4 3 -41 2.5 0.65
 -4 3 41 2.3 0.8
 4 3 -41 1.74 0.76
 -4 3 41 2.49 0.72
 4 -3 -41 2.92 0.88
 4 -3 -41 2.9 0.83
 -4 -3 41 1.96 0.7
 -4 -3 41 2.4 0.75
 -4 -3 41 2.18 0.82
 4 -3 -41 2.94 0.84
 4 3 -39 4.76 0.81
 -4 -3 39 4.46 0.9
 4 -3 -39 3.42 1.01
 -4 3 39 5.24 1.11
 -4 -3 39 4.46 0.89
 -4 3 39 6.66 1.04
 4 -3 -39 3.97 1
 4 -3 -39 5.32 1.07
 4 3 -39 5.46 0.85
 -4 3 39 5.62 0.93
 -4 -3 39 4.59 0.95
 4 -3 -39 5.1 0.95
 4 3 -37 6.72 0.91
 4 3 -37 5.85 0.87
 4 -3 -37 5.1 1.07
 4 -3 -37 6.1 1.19
 -4 3 37 5.74 1.12
 4 -3 -37 5.42 0.98
 -4 -3 37 6.45 0.98
 -4 -3 37 6.5 1.12
 -4 3 37 6.05 1
 4 -3 -37 6.49 1.14
 4 3 -37 7.02 0.94
 -4 -3 37 6.37 0.9
 4 3 -37 6.07 0.81
 -4 -3 37 5.92 1.08
 4 3 -35 15.48 1.3
 4 -3 -35 14.57 1.57
 -4 -3 35 13.59 1.52
 -4 3 35 16.42 1.73
 -4 3 35 14.73 1.27
 -4 3 35 15.99 1.52
 4 -3 -35 14.29 1.6
 -4 -3 35 14.75 1.59
 4 3 -35 15.48 1.32
 -4 -3 35 15.97 1.44
 4 3 -35 14.58 1.18
 -4 -3 35 14.6 1.32
 4 -3 -35 13.68 1.41
 4 -3 -35 13.27 1.55
 4 3 -33 58.86 2.37
 4 -3 -33 54.94 2.89
 -4 -3 33 52.69 2.8
 4 -3 -33 51.37 2.8
 -4 3 33 56.46 3.01
 -4 -3 33 58.74 2.64
 -4 3 33 61.02 2.85
 -4 -3 33 54.02 2.82
 -4 -3 33 57.46 2.49
 4 -3 -33 53.49 2.94
 4 3 -33 60.51 2.48
 4 -3 -33 57.89 2.64
 -4 3 33 57.56 2.43
 4 -3 -33 53.63 2.66
 4 -3 -33 53.74 2.97
 4 3 -31 8.32 0.96
 -4 3 31 7.09 0.9
 -4 -3 31 8.55 1.17
 -4 3 31 8.28 1.24
 4 -3 -31 7.99 1.2
 -4 -3 31 10.41 1.21
 -4 3 31 8.73 1.17
 -4 -3 31 7.78 0.97
 4 -3 -31 7.68 1.27
 4 3 -31 7.16 0.9
 4 -3 -31 8.66 1.07
 4 -3 -31 6.5 0.97
 4 -3 -31 8.37 1.17
 4 3 -29 46.96 2.06
 -4 3 29 43.72 2.11
 -4 -3 29 47.56 2.19
 4 -3 -29 46.22 2.33
 4 -3 -29 46.74 2.37
 4 3 -27 6.36 0.82
 -4 3 27 5.43 0.79
 4 -3 -27 5.55 0.86
 -4 -3 27 5.11 0.76
 4 -3 -27 4.55 0.79
 4 3 -25 29.91 1.54
 -4 3 25 29.1 1.65
 -4 -3 25 27.56 1.6
 4 -3 -25 27.38 1.75
 4 3 -25 26.34 1.46
 4 -3 -25 28.53 1.74
 4 3 -23 10.1 0.91
 -4 3 23 10.12 0.98
 -4 -3 23 8.84 0.91
 4 -3 -23 9.27 1.01
 4 3 -23 10.89 0.96
 4 -3 -23 9.27 1
 -4 3 21 1.84 0.51
 4 3 -21 1.91 0.48
 4 -3 -21 1.25 0.48
 -4 -3 21 1.41 0.45
 4 -3 -21 1.42 0.5
 4 3 -19 8.55 0.78
 4 3 -19 8.05 0.79
 -4 3 19 7.4 0.84
 -4 -3 19 8.34 0.83
 4 3 -19 7.64 0.73
 4 -3 -19 7.26 0.9
 4 -3 -19 7.77 0.89
 4 3 -17 107.09 2.53
 -4 3 17 109.55 2.9
 4 3 -17 112.48 2.72
 4 3 -17 104.78 2.45
 -4 -3 17 105.86 2.7
 -4 -3 17 109.94 2.66
 4 -3 -17 102.96 3.08
 4 -3 -17 102.61 2.87
 -4 3 15 70.43 1.96
 -4 3 15 67.99 2.25
 4 3 -15 74.74 2.18
 4 3 -15 67.93 1.94
 -4 -3 15 70.84 2.13
 -4 -3 15 69.6 2.1
 4 -3 -15 64.8 2.41
 -4 3 13 18.35 1.16
 4 3 -13 18.88 1.09
 4 3 -13 18.9 1.01
 -4 -3 13 17.21 1.06
 -4 -3 13 17.42 1.07
 4 -3 -13 17.71 1.27
 4 3 -11 145.44 2.92
 4 3 -11 134.83 2.65
 -4 -3 11 138.52 2.78
 -4 -3 11 142.17 2.98
 -4 3 11 138.91 3.06
 4 3 -11 134.21 2.7
 4 -3 -11 135.11 3.36
 -4 -3 11 137.96 2.92
 4 3 -9 48.92 3.29
 -4 -3 9 47.78 1.58
 -4 -3 9 49.6 1.79
 4 -3 -9 44.49 1.64
 4 -3 -9 45.83 1.94
 4 3 -9 48.21 1.64
 -4 3 9 46.05 1.73
 -4 3 9 47.83 1.67
 -4 -3 9 45.99 1.67
 -4 3 7 73.74 2.16
 4 3 -7 70.01 3.95
 -4 -3 7 71.43 1.83
 4 -3 -7 74.44 2.14
 -4 -3 7 74.04 2.19
 4 -3 -7 71.5 2.38
 4 3 -7 71.04 2.03
 -4 3 7 74.11 1.99
 -4 -3 7 72.74 2.06
 -4 3 7 72.87 1.77
 -4 3 5 13.72 0.94
 4 3 -5 13.91 1.84
 -4 3 5 14.22 0.84
 4 -3 -5 13.65 0.94
 -4 -3 5 15.39 0.84
 -4 -3 5 15.18 1.03
 4 -3 -5 14.87 1.09
 -4 3 5 13.68 0.86
 -4 -3 5 14.97 0.97
 -4 3 5 14.83 0.82
 4 3 -3 109.77 5.11
 -4 3 3 123.07 2.69
 -4 3 3 118.44 2.4
 -4 -3 3 113.93 2.71
 4 -3 -3 115.76 2.94
 4 -3 -3 117.47 2.78
 -4 -3 3 110.95 2.48
 4 3 -1 470.95 10.76
 -4 3 1 495.04 4.91
 -4 3 1 484.51 5.27
 4 -3 -1 491.77 5.95
 4 -3 -1 486.91 5.74
 -4 -3 1 489.51 5.62
 -4 -3 1 488.98 5.18
 4 -3 1 81.09 2.25
 4 3 1 77.78 4.45
 -4 3 -1 82.16 2.16
 -4 3 -1 83.59 2.05
 -4 -3 -1 79.49 2.3
 4 -3 1 83.57 2.45
 -4 -3 -1 79.58 2.07
 4 -3 3 440.13 5.12
 4 -3 3 456.92 5.79
 4 3 3 448.86 10.81
 -4 -3 -3 462.96 4.93
 -4 3 -3 460.94 4.83
 -4 -3 -3 455.89 5.5
 -4 -3 -3 466.02 4.99
 4 3 5 231.25 3.9
 4 3 5 226.01 3.26
 4 3 5 224.34 7.82
 -4 3 -5 231.93 3.46
 -4 -3 -5 219.65 3.58
 4 -3 5 222.76 4.14
 -4 -3 -5 223.31 3.41
 4 3 7 118.85 2.87
 4 3 7 111.65 5.62
 -4 3 -7 116.9 2.54
 -4 -3 -7 116.22 2.71
 4 -3 7 114.81 3.04
 -4 -3 -7 117.09 2.84
 -4 3 -7 120.49 2.56
 -4 -3 -7 118.11 2.48
 -4 3 -9 47.53 1.67
 -4 -3 -9 50.22 1.86
 -4 3 -9 49.4 1.69
 -4 3 -9 46.06 1.66
 4 3 9 44.3 1.71
 4 -3 9 49.44 2.04
 -4 -3 -9 48.05 1.87
 4 3 9 50.81 3.91
 -4 -3 -9 50.12 1.6
 4 -3 9 47.14 1.71
 4 3 9 51.45 1.92
 -4 -3 -11 38.16 1.67
 -4 3 -11 40.62 1.59
 -4 -3 -11 39.54 1.71
 -4 3 -11 39.48 1.59
 4 3 11 40.13 1.64
 4 -3 11 40.23 1.9
 -4 3 -11 41.22 1.56
 4 3 11 43.32 1.79
 4 -3 11 39 1.63
 4 -3 13 2.37 0.48
 4 3 13 2.61 0.51
 -4 -3 -13 2.88 0.57
 -4 3 -13 2.6 0.48
 -4 3 -13 2.5 0.46
 -4 3 -13 2.92 0.51
 4 -3 13 2.92 0.62
 4 3 13 2.86 0.51
 -4 -3 -13 2.85 0.53
 4 3 13 2.72 0.5
 4 3 15 13.65 1.05
 -4 3 -15 14.08 1.01
 -4 3 -15 15.78 1
 -4 -3 -15 14.97 1.17
 -4 3 -15 14.87 1.02
 4 3 15 16.06 1.16
 4 3 15 15.04 1.07
 4 -3 15 13.01 1.19
 4 -3 15 13.43 1.07
 4 3 17 20.21 1.31
 -4 3 -17 22.86 1.24
 -4 3 -17 20.04 1.2
 4 -3 17 19.91 1.48
 4 3 17 21.53 1.32
 -4 -3 -17 20.16 1.39
 -4 3 -17 22.03 1.28
 4 3 17 20.67 1.35
 4 -3 17 20.25 1.34
 4 -3 19 92.91 3.13
 4 3 19 96.98 2.9
 -4 3 -19 98.73 2.6
 -4 3 -19 94.21 2.7
 -4 -3 -19 97.87 3.08
 -4 3 -19 101.33 2.68
 4 -3 19 97.91 3.02
 4 3 21 74.53 2.65
 -4 3 -21 79.87 2.4
 -4 3 -21 76.84 2.5
 -4 -3 -21 74.76 2.8
 4 3 21 78.69 2.82
 4 -3 21 77.56 2.93
 -4 3 -21 78.71 2.44
 4 -3 21 83.85 2.93
 4 -3 21 77.49 2.81
 4 -3 23 53.54 2.49
 4 3 23 53.19 2.31
 4 3 23 54.23 2.37
 -4 3 -23 55.77 2.07
 -4 3 -23 54.58 2.23
 -4 3 -23 56.55 2.14
 4 3 23 54.26 2.44
 4 -3 23 56.14 2.44
 -4 -3 -23 53.62 2.46
 4 -3 23 55.51 2.47
 4 3 25 5.1 0.83
 -4 3 -25 4.57 0.74
 4 3 25 4.47 0.75
 4 3 25 3.64 0.7
 -4 3 -25 3.82 0.64
 -4 -3 -25 4.43 0.79
 4 -3 25 3.43 0.69
 4 -3 25 4.75 0.78
 -4 -3 -27 170.95 4.94
 -4 -3 -27 185.42 5.38
 4 3 27 176.55 4.52
 4 -3 27 190.08 5.12
 -4 -3 -27 178.98 4.66
 4 3 27 184.55 4.48
 -4 3 -27 184.78 4.29
 -4 -3 -27 177.43 5.08
 -4 3 -27 187.16 4.09
 4 -3 27 186.77 4.55
 -4 3 -27 174.9 4.13
 -4 3 -27 191.51 3.98
 4 -3 27 186.78 4.74
 4 3 27 194.84 4.54
 4 -3 29 78.28 3.43
 -4 -3 -29 75.81 3.33
 4 3 29 78.64 3.05
 4 3 29 81.87 2.98
 -4 3 -29 75.22 2.57
 -4 -3 -29 78.81 3.2
 -4 3 -29 76.89 2.72
 -4 3 -29 79.01 2.91
 -4 -3 -29 76.12 3.43
 4 -3 29 80.24 3.47
 4 3 29 80.84 3.09
 4 -3 29 76.93 2.95
 4 -3 31 35.31 2.31
 4 3 31 33.23 2.02
 -4 -3 -31 35.05 2.18
 -4 3 -31 36.76 2.26
 -4 3 -31 33.03 1.83
 4 3 31 33.04 2.02
 -4 3 -31 31.47 1.93
 4 -3 31 32.1 1.93
 4 -3 31 34.91 2.34
 -4 -3 -31 35.44 2.41
 4 3 31 34.08 1.96
 4 -3 33 31.69 2.19
 4 3 33 32.38 2.04
 4 3 33 34.71 2.09
 -4 3 -33 31.5 2.11
 -4 -3 -33 31.52 2.1
 4 -3 33 33.22 2.28
 -4 -3 -33 32.2 2.29
 -4 3 -33 31.41 1.95
 4 -3 35 10.55 1.3
 4 -3 35 10.47 1.4
 -4 3 -35 9.71 1.35
 4 3 35 11.33 1.24
 -4 3 -35 10.58 1.2
 -4 -3 -35 8.8 1.26
 4 3 35 11.05 1.21
 4 3 35 11.92 1.35
 4 -3 37 4.72 0.94
 4 -3 37 4.95 1.03
 -4 3 -37 3.95 0.91
 -4 -3 -37 2.8 0.8
 4 3 37 4.31 0.87
 4 -3 39 0.15 0.54
 -4 -3 -39 0.4 0.62
 -4 3 -39 0.11 0.6
 4 3 39 0.5 0.5
 4 -3 41 1.24 0.65
 -4 3 -41 1.53 0.65
 -4 -3 -41 1.31 0.77
 -4 3 -41 1.59 0.79
 4 3 41 1.11 0.5
 4 3 41 1.72 0.62
 4 -3 43 2.22 0.67
 -4 3 -43 1.93 0.64
 -4 -3 -43 2.01 0.72
 -4 3 -43 2.65 0.7
 4 3 43 2.6 0.66
 4 3 43 1.91 0.57
 4 3 45 -0.21 0.45
 4 3 45 0.15 0.37
 4 -3 45 -0.7 0.49
 -4 3 -45 1.59 0.62
 -4 -3 -45 0.32 0.53
 -4 3 -45 -0.03 0.56
 4 3 45 -0.14 0.38
 4 3 47 0.08 0.42
 4 -3 47 0.53 0.42
 -4 3 -47 0.27 0.47
 -4 3 -47 0.75 0.52
 -4 -3 -47 -0.53 0.49
 -4 -3 -49 0.45 0.47
 4 3 49 0.55 0.42
 4 -3 49 0.68 0.4
 -4 3 -49 -0.03 0.38
 -4 3 -49 0.28 0.44
 -4 -3 -49 0.28 0.31
 4 -3 51 1.12 0.35
 4 3 51 0.8 0.36
 4 4 -52 0.47 0.34
 4 4 -52 0.81 0.36
 4 -4 -52 0.94 0.39
 4 -4 -50 0.81 0.42
 -4 4 50 0.23 0.26
 4 4 -50 -0.52 0.46
 -4 4 50 0.62 0.39
 4 4 -50 0.43 0.37
 -4 -4 50 -0.58 0.41
 4 4 -50 1.1 0.48
 4 4 -48 1.15 0.4
 4 -4 -48 -0.51 0.48
 4 4 -48 0.61 0.48
 4 4 -48 0.27 0.46
 -4 4 48 0.06 0.4
 4 4 -48 1.19 0.57
 -4 -4 48 0.14 0.39
 4 -4 -48 0.69 0.5
 -4 4 48 0.22 0.35
 4 4 -46 -0.35 0.42
 4 -4 -46 0.9 0.64
 -4 4 46 0.13 0.48
 4 4 -46 -0.11 0.51
 4 -4 -46 -0.55 0.6
 -4 -4 46 -0.19 0.48
 -4 4 46 -0.08 0.41
 4 4 -46 0.19 0.44
 4 4 -44 0.31 0.4
 4 -4 -44 0.32 0.53
 4 -4 -44 -0.69 0.69
 4 4 -44 -0.11 0.51
 -4 4 44 0.36 0.45
 -4 4 44 0.25 0.56
 -4 -4 44 0.63 0.53
 4 4 -42 2.67 0.61
 4 4 -42 2.72 0.81
 -4 4 42 2.27 0.74
 -4 4 42 2.15 0.66
 -4 -4 42 2.18 0.7
 4 -4 -42 1.83 0.77
 4 -4 -42 1.26 0.68
 4 4 -40 5.82 0.89
 4 -4 -40 4.72 1.11
 -4 4 40 6.14 1.08
 4 -4 -40 6.39 1.15
 -4 -4 40 6.4 1.01
 -4 4 40 6.98 1.05
 4 -4 -40 4.73 0.98
 4 4 -38 1.39 0.64
 4 -4 -38 0.51 0.62
 -4 4 38 0.57 0.56
 -4 -4 38 1.75 0.74
 -4 4 38 -0.01 0.32
 -4 4 38 -0.28 0.52
 -4 -4 38 0.27 0.63
 4 -4 -38 1.32 0.74
 4 -4 -38 0.65 0.68
 4 -4 -36 0.32 0.65
 4 -4 -36 -0.29 0.82
 -4 4 36 1.53 0.76
 -4 -4 36 0.18 0.53
 -4 -4 36 0.78 0.61
 -4 4 36 1.65 0.56
 -4 4 36 1.23 0.69
 4 -4 -36 1.57 0.72
 4 4 -34 13 1.21
 4 -4 -34 14.66 1.6
 4 -4 -34 12.68 1.54
 -4 4 34 13.67 1.54
 -4 4 34 13.38 1.28
 -4 -4 34 12.25 1.39
 4 4 -34 16.65 1.39
 4 -4 -34 15.57 1.68
 -4 4 34 14.54 1.53
 -4 -4 34 15.75 1.49
 4 4 -32 4.32 0.77
 4 -4 -32 3.52 0.96
 -4 4 32 2.5 0.88
 -4 -4 32 4.01 0.92
 4 -4 -32 3.08 0.75
 -4 -4 32 3.79 0.89
 -4 4 32 3.45 0.72
 -4 4 32 3.93 0.91
 4 -4 -32 2.35 0.88
 4 -4 -32 2.56 0.78
 4 4 -32 4.48 0.79
 -4 -4 32 4 0.76
 4 4 -30 42.81 2.08
 4 -4 -30 40.88 2.55
 4 -4 -30 35.94 2.43
 -4 -4 30 37.54 2.34
 -4 4 30 43.02 2.48
 -4 4 30 40.07 2.18
 -4 -4 30 40.72 2.12
 4 -4 -30 40.56 2.6
 4 -4 -30 38.09 2.24
 -4 -4 30 44.65 2.32
 -4 -4 28 21.76 1.86
 4 4 -28 20.89 1.47
 4 -4 -28 20.33 1.82
 -4 -4 28 20.58 1.72
 4 -4 -28 20.28 1.82
 -4 4 28 19.53 1.54
 -4 -4 28 24.2 1.72
 -4 4 28 23.58 1.84
 4 -4 -28 16.31 1.74
 -4 -4 28 18.89 1.44
 4 -4 -28 21.64 1.7
 -4 -4 26 37.51 2.25
 -4 -4 26 44.43 2.54
 4 4 -26 41.93 2
 4 -4 -26 37.23 2.35
 4 -4 -26 35.93 2.31
 4 4 -26 44 2.07
 -4 -4 26 41.89 2.14
 -4 4 26 41.14 2.16
 -4 4 26 44.19 2.44
 -4 -4 26 39.52 2.02
 4 -4 -26 36.08 2.15
 -4 -4 26 42.57 2.35
 4 -4 -26 34.89 2.41
 4 4 -24 12.59 1.14
 -4 4 24 11.68 1.19
 4 4 -24 12.89 1.14
 -4 -4 24 11.28 1.1
 4 -4 -24 11.89 1.28
 -4 4 22 64.96 2.64
 4 4 -22 68.8 2.43
 4 4 -22 68.09 2.48
 4 4 -22 67.32 2.35
 -4 -4 22 64.1 2.45
 4 -4 -22 65.04 2.82
 4 4 -20 91.5 2.77
 4 4 -20 94.18 2.88
 -4 4 20 86.29 3.01
 4 -4 -20 82.61 3.17
 -4 -4 20 86.46 2.74
 4 4 -20 86.75 2.64
 4 4 -18 77.41 2.46
 4 4 -18 80.41 2.62
 -4 4 18 72.65 2.67
 4 4 -18 76.52 2.41
 -4 -4 18 76.36 2.51
 4 -4 -18 74.56 2.95
 4 4 -16 34.98 1.71
 -4 4 16 30.21 1.73
 4 4 -16 32.65 1.58
 -4 -4 16 31.07 1.59
 -4 -4 16 31.75 1.59
 4 -4 -16 32.58 1.95
 4 4 -14 40.67 1.82
 4 4 -14 37.57 1.67
 -4 -4 14 38.23 1.77
 -4 -4 14 35.78 1.61
 4 -4 -14 37.24 2.06
 -4 4 14 38.02 1.88
 -4 -4 14 36.07 1.73
 4 -4 -12 46.23 2.24
 4 4 -12 46.83 1.92
 -4 4 12 43.23 1.95
 4 4 -12 45.37 1.83
 -4 -4 12 45.5 1.93
 -4 -4 12 44.79 1.75
 -4 -4 12 46.56 1.93
 4 -4 -12 44.39 2.22
 4 -4 -10 13.56 1.21
 4 4 -10 11.84 0.95
 -4 4 10 12.05 1.05
 -4 -4 10 12.88 0.92
 -4 -4 10 15.01 1.13
 4 4 -10 12.61 0.99
 4 -4 -10 12.99 1.21
 -4 -4 10 12.28 1.02
 4 4 -8 26.42 1.41
 4 -4 -8 30.9 1.76
 -4 4 8 27.99 1.52
 4 4 -8 27.98 1.49
 -4 -4 8 27.18 1.52
 -4 -4 8 26.84 1.45
 4 4 -6 127.94 2.93
 4 -4 -6 140.21 3.64
 -4 4 6 135.59 3.26
 -4 -4 6 143.19 3.44
 4 4 -6 136.31 3.3
 -4 -4 6 138.12 3.22
 -4 4 6 136.16 2.91
 4 4 -4 346.92 4.9
 4 -4 -4 357.21 5.7
 -4 4 4 353.54 5.13
 -4 -4 4 359.52 5.49
 4 -4 -4 346.21 5.28
 4 4 -4 358.12 5.34
 -4 -4 4 358.66 5.19
 4 4 -2 135.16 3.14
 4 -4 -2 140.61 3.5
 4 -4 -2 138.41 3.42
 -4 4 2 143.12 3.24
 -4 4 2 147.65 3.12
 -4 -4 2 138.28 3.44
 -4 -4 2 139.63 3.19
 4 4 0 9.22 0.86
 4 -4 0 9.08 0.92
 -4 -4 0 9.81 0.98
 -4 4 0 10.54 0.89
 4 -4 0 10.95 1.02
 -4 4 0 11.52 0.92
 -4 -4 0 10.11 0.91
 4 4 2 2.04 0.45
 -4 -4 -2 1.76 0.44
 4 -4 2 2.13 0.49
 -4 4 -2 2.08 0.47
 4 -4 2 1.69 0.51
 -4 -4 -2 2.05 0.5
 4 -4 4 5.96 0.72
 -4 4 -4 6.67 0.73
 -4 -4 -4 6.98 0.82
 4 -4 4 5.86 0.8
 -4 -4 -4 5.87 0.69
 4 4 4 6.31 0.73
 4 -4 6 16.33 1.31
 -4 -4 -6 16.54 1.11
 -4 4 -6 15.93 1.09
 -4 4 -6 17.86 1.14
 -4 -4 -6 16.93 1.24
 4 4 6 16.47 1.18
 -4 -4 -6 16.3 1.1
 -4 -4 -8 21.48 1.32
 -4 4 -8 20.56 1.25
 -4 4 -8 23.97 1.33
 4 -4 8 20.58 1.5
 4 4 8 21.49 1.37
 -4 -4 -8 20.45 1.23
 -4 4 -10 10.6 0.91
 -4 -4 -10 9.76 0.93
 -4 4 -10 9.89 0.92
 -4 4 -10 8.8 0.89
 4 -4 10 10.65 1.14
 4 4 10 10.29 1
 -4 -4 -10 9.91 0.84
 4 4 12 2.69 0.58
 -4 4 -12 2.48 0.52
 -4 -4 -12 2.99 0.59
 -4 4 -12 2.64 0.54
 -4 4 -12 2 0.5
 4 -4 12 2.22 0.63
 4 4 14 0.32 0.33
 -4 4 -14 -0.16 0.44
 -4 4 -14 0.63 0.37
 4 -4 14 1.21 0.56
 -4 4 -14 0.62 0.4
 4 4 14 0.53 0.38
 -4 -4 -14 0.88 0.44
 4 4 16 7.82 0.94
 -4 4 -16 6.84 0.85
 -4 -4 -16 6.74 0.89
 -4 4 -16 6.68 0.77
 -4 4 -16 6.54 0.83
 4 -4 16 8.41 1.12
 4 4 16 6.78 0.88
 4 4 18 39.04 2.05
 -4 -4 -18 37.97 2.07
 -4 4 -18 38.55 1.77
 -4 4 -18 40.73 1.92
 -4 4 -18 39.98 1.91
 4 4 18 37.29 2.02
 4 -4 18 38.37 2.11
 4 -4 18 39.74 2.27
 4 4 20 60.79 2.59
 -4 4 -20 62.98 2.27
 -4 -4 -20 58.18 2.61
 -4 4 -20 62.58 2.4
 -4 4 -20 60.96 2.38
 4 4 20 57.46 2.57
 4 -4 20 59.25 2.68
 -4 -4 -22 33.07 2.42
 -4 -4 -22 28 2.1
 -4 4 -22 38.59 1.84
 -4 -4 -22 33.37 2.04
 -4 4 -22 34.36 1.91
 4 4 22 35.75 2.06
 4 -4 22 31.58 2.08
 -4 4 -22 33.15 1.82
 -4 4 -22 28.75 1.78
 -4 -4 -22 30.68 2.21
 4 4 22 30.06 1.89
 4 -4 22 33.92 2.07
 -4 4 -22 35.11 1.91
 4 -4 24 276.26 6.44
 4 4 24 290.71 5.78
 4 -4 24 281.06 6.13
 -4 4 -24 281.96 4.92
 -4 4 -24 290.87 5.35
 -4 -4 -24 274.04 5.9
 -4 -4 -24 251.12 6.1
 -4 4 -24 276.91 5.15
 -4 4 -24 274.13 5.38
 -4 -4 -24 265.83 6.39
 4 4 24 281.2 5.75
 4 -4 24 280.73 5.89
 -4 4 -24 288.44 5.35
 4 -4 26 22.03 1.9
 4 4 26 23.4 1.68
 -4 4 -26 24.54 1.5
 -4 -4 -26 21.58 1.73
 -4 -4 -26 20 1.78
 -4 4 -26 22.88 1.56
 -4 4 -26 21.55 1.65
 -4 -4 -26 19.63 1.84
 4 4 26 22.38 1.7
 4 -4 26 23.63 1.87
 4 -4 26 23.37 1.74
 -4 4 -26 22.91 1.61
 4 -4 28 9.33 1.29
 4 -4 28 8.01 1.22
 -4 4 -28 9.05 1.13
 -4 -4 -28 7.29 1.13
 -4 4 -28 7.9 0.97
 -4 -4 -28 8.5 1.1
 -4 -4 -28 9.02 1.33
 4 4 28 9.14 1.11
 4 -4 28 8.23 1.07
 4 -4 30 13.52 1.54
 -4 4 -30 14.56 1.38
 -4 4 -30 14.24 1.28
 -4 -4 -30 14.81 1.65
 4 4 30 13.92 1.38
 4 -4 30 14.3 1.52
 4 -4 32 6 1.08
 -4 -4 -32 6.93 1.19
 -4 4 -32 7.67 1.08
 -4 4 -32 7.01 0.92
 4 -4 32 6.93 1.1
 4 -4 34 9.54 1.31
 4 -4 34 7.83 1.16
 -4 4 -34 9.45 1.23
 -4 4 -34 9.63 1.17
 -4 -4 -34 9.66 1.36
 4 -4 36 2.96 0.8
 4 -4 36 3.45 0.85
 -4 -4 -36 3.07 0.87
 -4 4 -36 2.26 0.84
 -4 4 -36 2.78 0.74
 4 -4 38 3 0.79
 -4 4 -38 3.3 0.87
 4 -4 38 3.78 0.91
 -4 -4 -38 3.24 0.92
 4 4 38 2.54 0.59
 4 -4 40 1.41 0.6
 -4 4 -40 1.45 0.66
 -4 -4 -40 1.14 0.64
 -4 -4 -40 1.43 0.63
 4 -4 40 1.83 0.59
 4 -4 42 -0.31 0.39
 -4 -4 -42 0.6 0.45
 4 -4 42 0.47 0.45
 -4 4 -42 0.22 0.48
 4 4 42 0.49 0.53
 -4 -4 -42 0.51 0.54
 -4 4 -42 1.26 0.63
 4 4 44 3.46 0.72
 -4 4 -44 1.74 0.62
 -4 4 -44 4.25 0.83
 -4 -4 -44 2.28 0.61
 -4 -4 -44 2.44 0.69
 4 -4 44 3.27 0.69
 4 -4 46 1.91 0.51
 -4 4 -46 1.62 0.56
 -4 4 -46 1.37 0.55
 -4 -4 -46 1.34 0.44
 -4 -4 -46 1.47 0.53
 4 4 46 1.57 0.49
 4 -4 48 1.92 0.48
 4 4 48 1.76 0.45
 -4 4 -48 1.73 0.47
 -4 -4 -48 1.06 0.37
 4 -5 -47 -0.04 0.33
 4 5 -47 0.66 0.39
 4 5 -47 0.81 0.41
 -4 5 47 -0.38 0.31
 4 5 -47 0.71 0.42
 -4 -5 47 -0.37 0.33
 4 5 -45 0.33 0.32
 4 -5 -45 0.13 0.44
 4 5 -45 0.56 0.43
 -4 -5 45 -0.27 0.42
 -4 5 45 -0.46 0.38
 4 5 -43 2.05 0.48
 4 -5 -43 1.87 0.64
 4 5 -43 2.02 0.63
 -4 -5 43 1.81 0.54
 -4 5 43 1.56 0.44
 -4 5 43 1.26 0.52
 4 5 -41 1.01 0.51
 -4 -5 41 0.61 0.47
 -4 5 41 0.6 0.48
 4 -5 -41 -0.09 0.5
 -4 5 41 0.23 0.35
 4 5 -39 1.36 0.52
 4 -5 -39 0.21 0.51
 -4 -5 39 1.37 0.57
 -4 5 39 2.12 0.66
 4 -5 -37 2.44 0.79
 -4 -5 37 3.05 0.78
 -4 5 37 2.4 0.54
 4 -5 -37 2.44 0.73
 -4 5 37 2.82 0.77
 4 -5 -35 3.94 0.91
 -4 5 35 4.08 0.74
 -4 5 35 3.91 0.91
 -4 -5 35 4.63 0.9
 4 -5 -35 3.43 0.85
 -4 -5 33 0.85 0.62
 -4 5 33 1.41 0.53
 4 -5 -33 1.13 0.72
 -4 5 33 0.02 0.61
 4 -5 -33 1.79 0.81
 4 -5 -31 15.16 1.65
 -4 -5 31 15.22 1.45
 -4 5 31 15.63 1.59
 4 -5 -31 15.53 1.63
 -4 5 31 14.36 1.36
 4 5 -29 6.22 0.89
 4 -5 -29 5.81 1.1
 -4 -5 29 6.15 1.02
 -4 5 29 6.17 1.08
 -4 5 29 6.01 0.96
 4 -5 -29 5.39 1.06
 -4 5 29 5.17 0.84
 4 5 -27 4.06 0.75
 -4 -5 27 3.51 0.87
 -4 5 27 2.99 0.71
 -4 5 27 2.92 0.87
 4 -5 -27 4.92 1.07
 -4 -5 27 2.81 0.81
 4 -5 -27 2.38 0.87
 4 5 -25 24.51 1.64
 4 -5 -25 21.66 1.91
 4 -5 -25 24.41 1.94
 -4 -5 25 25.17 1.79
 -4 5 25 24.43 1.78
 -4 5 25 24.61 1.95
 4 -5 -25 26.34 2.18
 -4 -5 25 24.45 1.62
 -4 -5 25 25.13 1.9
 4 5 -23 37.79 1.97
 4 -5 -23 33.77 2.32
 4 -5 -23 33.17 2.26
 -4 -5 23 38.28 2.08
 -4 5 23 38.14 2.18
 -4 5 23 40.01 2.39
 4 -5 -23 33.19 2.42
 -4 -5 23 35.16 1.9
 -4 -5 23 38.74 2.31
 4 5 -21 8.46 0.98
 4 -5 -21 8.8 1.23
 -4 -5 21 6.78 0.98
 -4 5 21 7.55 1
 -4 5 21 8.48 1.18
 4 5 -21 7.11 0.91
 4 -5 -21 6.57 1.06
 -4 -5 21 7.55 0.94
 4 -5 -21 7.27 1.24
 -4 -5 21 7.96 1.16
 4 5 -19 50.38 2.2
 4 -5 -19 49.48 2.7
 4 -5 -19 48.72 2.66
 4 5 -19 50.09 2.19
 -4 5 19 51.53 2.46
 -4 -5 19 45.94 2.08
 -4 -5 19 50.98 2.33
 -4 5 19 49.18 2.6
 4 -5 -19 45.05 2.79
 -4 -5 19 51.67 2.6
 4 -5 -17 29.15 2.09
 4 -5 -17 29.59 2.09
 -4 -5 17 30.45 1.83
 -4 5 17 28.63 1.97
 4 5 -17 34.45 1.81
 4 -5 -17 29.56 2.29
 -4 -5 17 35.03 2.16
 -4 5 17 29.32 1.89
 4 -5 -15 53.08 2.74
 4 -5 -15 51.3 2.66
 -4 5 15 54.55 2.48
 -4 -5 15 47.99 2.68
 -4 5 15 55.14 2.65
 4 5 -15 57.06 2.4
 4 5 -15 57.85 2.32
 4 -5 -15 53.67 2.99
 -4 -5 15 61.59 2.78
 -4 -5 15 60.97 2.88
 4 -5 -13 14.65 1.43
 -4 5 13 13.57 1.26
 4 5 -13 13.67 1.19
 4 5 -13 13.59 1.14
 -4 -5 13 14.2 1.22
 -4 -5 11 4.47 0.74
 4 -5 -11 4.75 0.85
 -4 5 11 4.18 0.73
 4 5 -11 4.66 0.71
 4 5 -11 4.63 0.74
 4 -5 -9 17.06 1.48
 -4 5 9 18.05 1.37
 -4 5 9 18.54 1.29
 4 5 -9 16.95 1.27
 4 5 -9 16.22 1.29
 -4 -5 9 15.87 1.27
 4 5 -7 8.75 0.94
 4 -5 -7 11.03 1.2
 -4 5 7 12.44 1.16
 -4 5 7 13.12 1.13
 4 5 -7 9.55 1
 -4 -5 7 10.56 1.05
 4 5 -5 156.11 3.88
 4 -5 -5 157.68 4.28
 -4 5 5 157.57 3.81
 -4 5 5 169.14 3.79
 4 5 -5 159.51 4.02
 -4 -5 5 154.68 3.81
 4 -5 -3 164.03 4.28
 4 5 -3 151.32 3.88
 -4 5 3 156.11 3.76
 4 5 -3 155.75 4
 -4 -5 3 157.23 3.82
 4 -5 -1 130.2 3.74
 4 5 -1 125.14 3.43
 4 5 -1 126.55 3.64
 4 -5 -1 132.44 3.67
 -4 -5 1 134.03 3.5
 4 -5 1 14.9 1.27
 4 -5 1 16.35 1.36
 -4 5 -1 15.7 1.22
 4 5 1 12.93 1.2
 -4 -5 -1 15.22 1.2
 -4 -5 -3 5.24 0.75
 4 -5 3 5.74 0.8
 4 5 3 5 0.67
 -4 5 -3 5.97 0.78
 4 -5 3 5.89 0.92
 4 5 3 5.22 0.71
 -4 5 -5 38.98 1.87
 4 -5 5 37.86 2.1
 4 5 5 34.27 1.77
 -4 -5 -5 38.42 1.88
 -4 5 -7 10.67 1
 4 5 7 10.52 1.03
 -4 5 -7 9.63 0.97
 4 -5 7 10.25 1.14
 -4 -5 -7 8.67 0.93
 4 5 9 4.94 0.77
 -4 5 -9 5.31 0.76
 -4 -5 -9 5.39 0.94
 -4 5 -9 5.99 0.78
 -4 5 -9 4.54 0.76
 4 -5 9 7.09 1.03
 -4 -5 -9 5.92 0.77
 4 5 11 10.97 1.11
 -4 5 -11 11.98 1.11
 -4 5 -11 12.62 1.08
 -4 -5 -11 13.81 1.47
 -4 -5 -11 13.29 1.52
 -4 5 -11 12.19 1.11
 4 -5 11 13.09 1.39
 4 5 11 11.3 1.08
 -4 -5 -11 11.63 1.39
 4 -5 11 11.91 1.51
 4 -5 13 3.6 0.86
 4 -5 13 2.89 0.85
 -4 5 -13 2.83 0.61
 -4 -5 -13 2.27 0.69
 4 5 13 3.9 0.73
 -4 -5 -13 3.18 0.65
 -4 5 -13 1.48 0.37
 -4 5 -13 3.17 0.63
 4 -5 13 2.34 0.68
 4 5 13 2.73 0.59
 -4 -5 -13 2.01 0.76
 -4 -5 -13 2.61 0.63
 -4 5 -13 1.93 0.46
 4 -5 13 4.09 0.78
 -4 -5 -13 3.74 0.92
 4 -5 15 2.53 0.75
 4 5 15 1.23 0.46
 4 -5 15 1.14 0.74
 -4 5 -15 1.37 0.52
 -4 -5 -15 1.35 0.51
 -4 5 -15 0.31 0.4
 4 5 15 1.49 0.53
 -4 -5 -15 0.72 0.51
 -4 -5 -15 0.39 0.48
 -4 5 -15 1.2 0.47
 -4 -5 -15 0.99 0.47
 -4 5 -15 0.49 0.64
 4 -5 15 1.23 0.55
 -4 -5 -15 2.17 0.93
 4 -5 17 24.78 2.17
 4 -5 17 24.45 1.95
 4 5 17 22.83 1.65
 -4 5 -17 28.01 1.71
 -4 5 -17 23.03 1.46
 -4 -5 -17 23.46 1.93
 -4 -5 -17 21.56 1.62
 -4 5 -17 24.28 1.62
 4 5 17 22.9 1.63
 -4 -5 -17 24.37 2.02
 4 -5 17 22.63 1.74
 -4 5 -17 24.05 1.65
 -4 -5 -17 27.36 2.26
 4 -5 19 2.81 0.86
 4 -5 19 4.54 1
 -4 5 -19 5.06 0.9
 -4 -5 -19 2.77 0.79
 4 5 19 3.11 0.66
 -4 -5 -19 2.01 0.58
 -4 5 -19 2.41 0.6
 -4 5 -19 3.39 0.74
 4 5 19 2.5 0.7
 -4 -5 -19 1.92 0.84
 -4 5 -19 4.03 0.8
 4 -5 19 2.02 0.67
 4 -5 21 92.57 3.83
 4 -5 21 89.46 3.93
 -4 5 -21 102.25 3.24
 -4 -5 -21 96.96 3.52
 -4 5 -21 97.29 2.98
 -4 5 -21 100.16 3.25
 -4 -5 -21 86.35 3.63
 -4 -5 -21 94.68 3.85
 4 5 21 91.16 3.3
 -4 -5 -21 93.15 3.95
 -4 5 -21 100.46 3.26
 4 -5 21 93.95 3.5
 4 -5 23 9.44 1.33
 4 -5 23 9.27 1.39
 -4 5 -23 10.63 1.17
 -4 -5 -23 9.03 1.25
 -4 5 -23 11.35 1.28
 4 5 23 8.74 1.14
 -4 -5 -23 9.15 1.33
 -4 5 -23 10.08 1.09
 -4 5 -23 10.29 1.18
 -4 -5 -23 9.08 1.39
 4 -5 25 1.18 0.65
 4 -5 25 2.18 0.76
 -4 5 -25 2.44 0.71
 -4 -5 -25 1.32 0.67
 -4 5 -25 1.39 0.52
 -4 5 -25 2.41 0.81
 -4 -5 -25 1.7 0.79
 4 5 25 1.58 0.55
 -4 -5 -25 1.58 0.77
 -4 5 -25 2.49 0.7
 4 -5 27 10.2 1.37
 4 -5 27 9.42 1.31
 4 -5 27 10.14 1.22
 -4 -5 -27 8.73 1.12
 -4 5 -27 11.21 1.15
 -4 5 -27 11.2 1.24
 -4 -5 -27 9.52 1.33
 -4 5 -27 9.98 1.11
 -4 -5 -27 8.68 1.31
 4 -5 29 2.57 0.84
 4 -5 29 2.04 0.6
 -4 5 -29 2.86 0.8
 -4 -5 -29 1.78 0.85
 -4 -5 -29 2.16 0.79
 4 -5 31 0.27 0.6
 -4 5 -31 -0.16 0.6
 -4 -5 -31 0.45 0.66
 4 -5 31 -0.23 0.5
 -4 -5 -31 0.28 0.49
 4 -5 33 0.17 0.49
 -4 5 -33 -0.51 0.68
 4 -5 33 -0.33 0.43
 -4 -5 -33 0.59 0.69
 -4 -5 -33 -0.22 0.57
 -4 5 -33 1.54 0.72
 4 5 33 0.82 0.45
 4 -5 35 1.09 0.59
 4 -5 35 0.98 0.51
 -4 5 -35 1.64 0.65
 -4 5 -35 0.6 0.55
 -4 -5 -35 0.67 0.5
 4 -5 37 1.23 0.51
 -4 5 -37 0.72 0.57
 4 -5 37 1.12 0.47
 -4 5 -37 1.52 0.58
 -4 -5 -37 1.13 0.54
 4 -5 39 0.99 0.48
 4 -5 39 0.34 0.37
 4 5 39 0.09 0.42
 -4 5 -39 0.23 0.47
 -4 -5 -39 -0.23 0.37
 4 -5 41 1.01 0.45
 4 -5 41 0.57 0.36
 4 5 41 0.37 0.35
 -4 5 -41 -0.18 0.44
 -4 5 -41 1.18 0.55
 -4 -5 -41 0.07 0.33
 4 -5 43 1.65 0.42
 4 -5 43 1.97 0.44
 4 5 43 1.35 0.45
 -4 5 -43 0.86 0.41
 -4 5 -43 1.5 0.52
 -4 -5 -43 0.98 0.4
 4 -6 -42 1.14 0.38
 4 6 -42 0.93 0.39
 -4 -6 42 0.61 0.3
 -4 -6 42 0.5 0.3
 -4 6 42 1.14 0.38
 4 6 -40 0.79 0.37
 -4 6 40 0.9 0.45
 -4 -6 40 0.07 0.34
 -4 6 40 0.08 0.3
 -4 -6 40 0.98 0.39
 4 -6 -40 0.59 0.36
 4 6 -38 2.6 0.52
 4 -6 -38 2.84 0.66
 -4 -6 38 2.43 0.56
 -4 -6 38 2.09 0.53
 -4 6 38 1.17 0.43
 -4 6 38 1.96 0.54
 4 -6 -36 2.73 0.67
 -4 -6 36 2.55 0.59
 -4 6 36 0.72 0.4
 -4 6 36 1.8 0.54
 -4 6 36 1.8 0.55
 -4 -6 36 2.4 0.61
 4 -6 -34 1.69 0.64
 -4 -6 34 2.61 0.66
 -4 6 34 2.2 0.64
 -4 -6 34 0.98 0.46
 -4 6 34 1.41 0.45
 -4 6 34 1.41 0.55
 4 -6 -34 1.58 0.55
 4 -6 -32 8.95 1.14
 -4 6 32 8.81 1.11
 -4 6 32 7.51 0.9
 -4 -6 32 10.54 1.1
 4 -6 -32 5.68 0.93
 -4 -6 32 7.14 1.01
 4 -6 -30 8.9 1.21
 -4 -6 30 7.48 1.08
 -4 -6 30 10.93 1.17
 -4 6 30 8.71 1.05
 -4 6 30 9.09 1
 -4 6 30 8.96 1.15
 4 -6 -30 8.09 1.09
 4 -6 -28 6.56 1.09
 -4 -6 28 5.92 0.94
 -4 6 28 7.56 0.99
 -4 6 28 6.6 1.03
 4 -6 -28 5.34 1.07
 -4 -6 28 6.78 1.07
 4 -6 -26 4.15 0.95
 -4 -6 26 3.79 0.88
 -4 -6 26 3.16 0.73
 4 -6 -26 3.72 0.94
 -4 6 26 2.92 0.65
 -4 6 26 3.87 0.86
 -4 -6 26 4.18 0.86
 4 -6 -24 16.75 1.67
 -4 -6 24 15.51 1.55
 -4 -6 24 16.85 1.45
 -4 6 24 17.13 1.48
 -4 6 24 15.81 1.5
 4 -6 -24 17.42 1.73
 -4 -6 24 18.01 1.61
 -4 -6 22 3.2 0.83
 4 -6 -22 6.72 1.14
 4 -6 -22 4.9 1.06
 -4 -6 22 6.21 0.92
 -4 6 22 5.25 0.89
 -4 6 22 5.61 0.97
 -4 -6 22 6.49 1.04
 4 -6 -20 9.11 1.26
 -4 -6 20 6.79 1.11
 -4 6 20 6.37 0.95
 -4 -6 20 8.71 1.08
 4 -6 -20 8.07 1.3
 -4 -6 20 7.52 1.09
 -4 6 20 8.64 1.17
 4 6 -18 4.21 0.71
 -4 -6 18 3.17 0.86
 4 -6 -18 5.33 1.02
 -4 -6 18 4.36 0.81
 -4 6 18 4.3 0.82
 -4 6 18 3.89 0.83
 4 -6 -18 3.69 0.96
 -4 -6 18 5.24 0.97
 4 6 -16 21.9 1.51
 4 -6 -16 20.8 1.82
 -4 -6 16 20.94 1.81
 -4 -6 16 21.08 1.54
 -4 6 16 21.73 1.64
 4 -6 -16 19.41 1.91
 -4 -6 16 20.78 1.71
 4 -6 -14 36.36 2.33
 -4 -6 14 32.18 2.23
 -4 -6 14 37.53 2
 -4 6 14 34.95 2.04
 4 -6 -14 36.95 2.54
 -4 -6 14 36.84 2.26
 4 -6 -12 37.47 2.42
 -4 -6 12 36.3 1.95
 -4 6 12 35.57 2.05
 -4 -6 12 41.78 2.49
 -4 6 12 37.61 2.26
 4 -6 -12 36.42 2.53
 -4 -6 12 38.37 2.27
 4 -6 -10 3.08 0.83
 -4 -6 10 3.78 0.69
 4 -6 -10 2.6 0.71
 -4 -6 10 2.78 0.82
 -4 6 10 2.35 0.62
 4 6 -10 2.28 0.61
 -4 6 10 2.83 0.78
 4 -6 -10 3.48 0.94
 -4 -6 10 2.51 0.75
 -4 6 10 3.1 0.68
 4 -6 -8 18.98 1.63
 -4 -6 8 20.58 1.8
 4 -6 -8 19.84 1.9
 -4 6 8 18.82 1.47
 -4 6 8 20.5 1.64
 4 -6 -8 20.75 1.95
 -4 6 8 23.03 1.54
 -4 -6 8 20.15 1.67
 4 6 -8 18.19 1.42
 -4 -6 8 19.38 1.48
 4 -6 -6 84 3.33
 4 -6 -6 79.44 3.69
 4 6 -6 80.71 2.92
 -4 6 6 90.87 3.04
 -4 6 6 85.6 3.25
 -4 6 6 86.22 3.25
 4 -6 -6 87.07 3.82
 -4 -6 6 90.59 3.39
 -4 -6 6 90.18 3.64
 -4 -6 6 88.54 3.06
 4 6 -4 56.17 2.51
 4 -6 -4 59.78 2.74
 4 -6 -4 58.42 3.21
 -4 6 4 65.68 2.79
 -4 -6 4 65.2 3.12
 -4 6 4 66.04 2.6
 -4 6 4 68.75 2.82
 4 -6 -4 64.4 3.28
 -4 -6 4 66.33 2.93
 -4 -6 4 61.43 2.55
 4 -6 -2 39.02 2.2
 4 6 -2 37.59 2.06
 4 -6 -2 39.14 2.67
 -4 6 2 46.65 2.17
 -4 6 2 44.29 2.28
 4 -6 -2 46.19 2.77
 -4 -6 2 43.31 2.39
 -4 -6 2 45.89 2.65
 -4 -6 2 42.76 2.15
 4 -6 0 32.91 1.98
 4 6 0 30.3 1.89
 4 -6 0 34.11 2.53
 -4 6 0 38.91 2.12
 -4 -6 0 34.62 2.33
 -4 6 0 37.83 1.97
 4 -6 0 38.13 2.54
 -4 -6 0 33.71 2.1
 -4 -6 0 34.61 1.91
 4 6 2 9.53 1.09
 4 -6 2 11.59 1.56
 4 6 2 10.13 1.06
 4 -6 2 9.48 1.37
 -4 6 -2 13.18 1.21
 -4 -6 -2 12.37 1.46
 -4 6 -2 12.58 1.17
 4 -6 2 10.97 1.43
 -4 6 -2 11.85 1.21
 -4 -6 -2 11.7 1.47
 -4 -6 -2 13.04 1.35
 -4 -6 -2 10.34 1.09
 4 -6 4 1.56 0.75
 4 6 4 0.73 0.31
 4 -6 4 1.58 0.8
 -4 6 -4 1.14 0.43
 -4 -6 -4 2.15 0.75
 -4 -6 -4 1.83 0.52
 -4 6 -4 1.22 0.51
 4 -6 4 0.81 0.65
 -4 -6 -4 1.39 0.71
 -4 -6 -4 2.17 0.72
 -4 -6 -6 1.82 0.56
 4 -6 6 1.7 0.83
 -4 6 -6 2.11 0.56
 4 -6 6 2.3 0.82
 -4 6 -6 0.92 0.47
 -4 -6 -6 2.45 0.77
 4 6 6 1.81 0.55
 -4 6 -6 2.7 0.64
 -4 -6 -6 1.29 0.64
 -4 -6 -6 2.67 0.74
 4 -6 6 1.44 0.68
 4 -6 6 1.89 0.59
 4 -6 8 5.06 1
 4 -6 8 4.53 1.11
 -4 6 -8 4.45 0.76
 4 6 8 3.99 0.75
 -4 -6 -8 6.22 1.07
 -4 6 -8 3.89 0.75
 4 -6 8 5.12 1.03
 -4 -6 -8 4.51 0.98
 -4 -6 -8 5.03 0.86
 4 -6 10 5.17 1.03
 4 -6 10 4.39 1.07
 -4 -6 -10 4.2 0.9
 -4 6 -10 2.86 0.67
 -4 6 -10 4.07 0.73
 4 -6 10 5.13 1.06
 -4 -6 -10 4.51 0.96
 -4 -6 -10 4.19 0.84
 -4 6 -10 3.51 0.7
 4 -6 12 7.58 1.11
 4 -6 12 10.49 1.37
 -4 6 -12 9.58 1.08
 -4 -6 -12 9.49 1.25
 -4 -6 -12 8.43 1.28
 -4 -6 -12 10.19 1.18
 -4 6 -12 7.44 0.94
 4 -6 12 9.7 1.45
 -4 6 -12 7.84 1
 4 -6 14 2.48 0.77
 4 -6 14 2.62 0.93
 4 -6 14 2.25 0.84
 -4 6 -14 2.71 0.64
 -4 6 -14 2.08 0.6
 -4 -6 -14 1.22 0.62
 -4 -6 -14 1.39 0.61
 -4 6 -14 1.83 0.56
 -4 -6 -14 1.24 0.62
 4 -6 16 10.56 1.32
 -4 6 -16 9.89 1.08
 -4 6 -16 9.64 1.08
 -4 -6 -16 9.14 1.33
 -4 -6 -16 8.98 1.13
 -4 -6 -16 8.51 1.2
 -4 6 -16 10.85 1.16
 4 -6 16 10.26 1.45
 4 -6 18 5.08 0.99
 -4 -6 -18 4.51 0.9
 4 -6 18 5.65 1.18
 -4 6 -18 5.85 0.89
 -4 6 -18 6.09 0.9
 -4 -6 -18 4.97 1.05
 -4 -6 -18 6.06 0.95
 -4 6 -18 5.55 0.9
 4 -6 20 1.03 0.62
 4 -6 20 1.02 0.68
 -4 6 -20 2.83 0.67
 -4 -6 -20 2.37 0.72
 -4 -6 -20 1.8 0.75
 -4 -6 -20 2.24 0.65
 -4 6 -20 2.29 0.73
 4 -6 22 7.22 1.11
 4 -6 22 7.88 1.26
 -4 6 -22 9.76 1.08
 -4 -6 -22 6.67 1.04
 -4 6 -22 9.54 1.16
 -4 -6 -22 7.16 1.17
 -4 -6 -22 6.8 0.93
 -4 6 -22 9.1 1.06
 4 -6 24 0.13 0.5
 -4 6 -24 1.02 0.54
 -4 -6 -24 1.25 0.59
 4 6 24 0.94 0.43
 -4 6 -24 0.9 0.68
 -4 -6 -24 0.22 0.48
 -4 6 -24 0.64 0.52
 4 -6 24 0.41 0.58
 4 -6 26 1.75 0.71
 4 -6 26 1.83 0.64
 4 6 26 1.33 0.49
 -4 6 -26 2.21 0.75
 -4 -6 -26 0.9 0.54
 4 -6 28 0.7 0.54
 4 -6 28 0.23 0.48
 -4 6 -28 0.63 0.59
 -4 -6 -28 -0.24 0.41
 4 -6 30 7.77 1.03
 4 -6 30 9.08 1.07
 -4 6 -30 9.03 1.04
 -4 -6 -30 7.54 1.06
 4 -6 32 1.42 0.57
 -4 6 -32 2.66 0.74
 -4 6 -32 2.23 0.6
 -4 -6 -32 2.09 0.6
 4 -6 34 0.19 0.44
 -4 6 -34 0.37 0.51
 -4 6 -34 0.86 0.5
 -4 -6 -34 -0.01 0.33
 4 -6 36 0.44 0.37
 -4 6 -36 0.2 0.42
 -4 -6 -36 -0.12 0.31
 4 -6 38 0.28 0.3
 -4 6 -38 -0.32 0.38
 -4 -6 -38 -0.07 0.3
 -4 -7 35 1.94 0.4
 -4 7 35 2.85 0.47
 -4 -7 33 1.56 0.45
 -4 7 33 1.53 0.44
 -4 7 33 1.13 0.37
 -4 7 33 1.11 0.4
 4 -7 -33 0.36 0.3
 -4 7 31 5.14 0.72
 -4 -7 31 6.02 0.7
 -4 7 31 4.97 0.68
 -4 7 31 4.68 0.62
 4 -7 -31 3.88 0.6
 4 -7 -29 3.37 0.68
 4 -7 -29 1.32 0.47
 -4 7 29 3.26 0.6
 -4 -7 29 3.58 0.63
 -4 7 29 2.75 0.59
 -4 7 29 2.64 0.57
 4 -7 -29 0.48 0.41
 4 -7 -29 1.69 0.49
 4 -7 -27 2.08 0.65
 -4 7 27 0.94 0.48
 -4 -7 27 1.12 0.5
 4 -7 -27 -0.22 0.4
 -4 7 27 1.37 0.52
 4 -7 -27 0.65 0.49
 -4 7 27 0.93 0.46
 4 -7 -27 -0.05 0.31
 -4 7 25 3.11 0.65
 4 -7 -25 2.05 0.58
 -4 -7 25 3.11 0.62
 -4 7 25 2.81 0.59
 4 -7 -25 1.55 0.6
 4 -7 -25 1.96 0.55
 -4 7 25 3.46 0.7
 -4 -7 23 0.68 0.49
 -4 7 23 0.78 0.49
 -4 7 23 1.01 0.49
 4 -7 -23 0.65 0.52
 -4 -7 23 1.41 0.57
 4 -7 -23 0.76 0.39
 -4 7 21 0.86 0.53
 -4 -7 21 1.41 0.5
 -4 7 21 1.1 0.55
 -4 -7 21 1.45 0.6
 4 -7 -21 0.71 0.56
 4 -7 -21 0.62 0.37
 -4 7 19 0.97 0.54
 -4 -7 19 0.65 0.49
 -4 7 19 1.25 0.6
 4 -7 -19 0.37 0.5
 -4 -7 19 0.5 0.55
 4 -7 -19 0.45 0.36
 -4 -7 17 1.09 0.49
 -4 7 17 2.17 0.65
 -4 7 17 1.93 0.58
 4 -7 -17 1.58 0.75
 -4 -7 17 1.77 0.63
 4 -7 -17 1.43 0.53
 -4 -7 15 -0.1 0.4
 -4 7 15 0.21 0.32
 -4 7 15 0.74 0.55
 4 -7 -15 0.19 0.6
 -4 -7 15 0.96 0.63
 -4 7 15 0.06 0.41
 4 -7 -13 1.37 0.72
 -4 -7 13 2.89 0.63
 -4 7 13 2.56 0.67
 -4 7 13 2.84 0.71
 4 -7 -13 2.92 0.92
 -4 -7 13 2.49 0.73
 4 -7 -11 0.93 0.57
 -4 7 11 1.54 0.58
 4 -7 -11 1.57 0.81
 -4 -7 11 1.22 0.6
 -4 7 11 0.64 0.44
 4 -7 -9 0.74 0.73
 -4 7 9 0.79 0.55
 4 -7 -9 -0.32 0.6
 -4 7 9 1.2 0.5
 -4 -7 9 1.14 0.62
 -4 -7 7 3.19 0.77
 -4 7 7 3.11 0.75
 4 -7 -7 2.54 0.81
 4 -7 -7 1.43 0.72
 -4 7 5 2.12 0.68
 4 -7 -5 1.99 0.77
 -4 -7 5 2.68 0.85
 4 -7 -5 3.47 0.99
 -4 -7 5 2.69 0.75
 4 -7 -5 1.38 0.7
 -4 7 3 4.93 0.8
 4 -7 -3 5.33 1.07
 4 -7 -3 3.96 1.06
 -4 7 3 4.83 0.74
 -4 -7 3 6.63 1.1
 4 -7 -3 5.01 1.08
 -4 -7 3 4.6 0.87
 4 -7 -1 4.73 1.08
 4 -7 -1 3.41 0.91
 -4 7 1 4.8 0.77
 -4 -7 1 5.72 1.02
 -4 7 1 5.05 0.8
 4 -7 -1 5.13 1.05
 -4 -7 1 4.72 0.91
 -4 7 -1 1.78 0.5
 -4 -7 -1 2.19 0.73
 4 -7 1 1.95 0.76
 4 -7 1 1.6 0.72
 4 -7 1 1.84 0.75
 -4 -7 -1 1.11 0.55
 4 -7 3 0.66 0.69
 4 -7 3 1.57 0.71
 -4 7 -3 0.39 0.35
 -4 -7 -3 0.64 0.59
 4 -7 3 1.46 0.71
 -4 -7 -3 0.46 0.47
 4 -7 5 2.93 0.93
 4 -7 5 1.45 0.71
 -4 7 -5 1.46 0.51
 -4 -7 -5 1.85 0.73
 -4 -7 -5 1.7 0.61
 4 -7 7 0.95 0.67
 -4 -7 -7 0.65 0.58
 4 -7 7 -0.24 0.5
 -4 7 -7 0.9 0.48
 -4 -7 -7 -0.21 0.42
 -4 7 -7 0.19 0.57
 4 -7 9 2.23 0.78
 4 -7 9 2.65 0.82
 -4 7 -9 2.44 0.62
 -4 -7 -9 3.18 0.81
 -4 -7 -9 1.42 0.59
 -4 7 -9 1.8 0.64
 4 -7 11 0.73 0.68
 4 -7 11 0.5 0.52
 -4 7 -11 1.16 0.48
 -4 -7 -11 1.13 0.58
 -4 -7 -11 0.29 0.47
 -4 -7 -11 1.08 0.53
 -4 7 -11 0.24 0.47
 4 -7 13 2.36 0.84
 -4 -7 -13 2.27 0.63
 -4 -7 -13 1.76 0.7
 -4 -7 -13 2.93 0.66
 -4 7 -13 2.18 0.55
 -4 7 -13 3.03 0.72
 4 -7 15 0.63 0.65
 -4 7 -15 1.09 0.46
 -4 -7 -15 0.53 0.42
 -4 -7 -15 -0.19 0.42
 -4 -7 -15 0.71 0.45
 -4 7 -15 0.97 0.53
 4 -7 17 2.05 0.56
 4 -7 17 1.46 0.73
 -4 -7 -17 1.03 0.54
 -4 7 -17 1.78 0.52
 -4 -7 -17 1.24 0.57
 -4 -7 -17 1.83 0.54
 -4 7 -17 2.36 0.59
 4 -7 19 2.06 0.52
 -4 7 -19 2.51 0.67
 4 -7 19 2.84 0.8
 4 -7 19 0.8 0.37
 -4 -7 -19 2.32 0.61
 -4 -7 -19 1.74 0.63
 -4 -7 -19 1.71 0.52
 -4 7 -19 1.27 0.47
 4 -7 21 1.15 0.48
 -4 -7 -21 0.55 0.37
 -4 7 -21 1.05 0.55
 -4 -7 -21 0.63 0.5
 -4 -7 -21 0.48 0.34
 -4 7 -21 0.59 0.37
 4 -7 21 0.49 0.52
 4 -7 23 0.39 0.38
 4 -7 23 -0.02 0.44
 -4 7 -23 0.5 0.48
 -4 -7 -23 -0.09 0.37
 -4 -7 -23 0.12 0.29
 -4 7 -23 0.33 0.36
 4 -7 25 -0.07 0.35
 4 -7 25 -0.44 0.48
 -4 7 -25 0.18 0.43
 -4 -7 -25 0.07 0.34
 4 -7 27 0.53 0.39
 4 -7 27 0.92 0.48
 -4 -7 -27 1.06 0.44
 -4 7 -27 2.16 0.57
 4 -7 29 8.29 0.83
 -4 7 -29 8.39 0.83
 -4 7 -29 8.77 0.81
 -4 -7 -29 7.49 0.83
 4 -7 31 4.91 0.62
 -4 7 -31 4.64 0.61
 -4 -7 -31 3.27 0.57
 -4 8 24 0.68 0.29
 4 -8 -22 -0.19 0.28
 -4 8 22 0.47 0.3
 -4 8 22 0.06 0.24
 4 -8 -22 0.12 0.29
 4 -8 -20 0.2 0.33
 -4 8 20 0.31 0.3
 -4 8 20 -0.46 0.3
 4 -8 -20 0.32 0.33
 -4 8 18 -0.28 0.35
 4 -8 -18 0.4 0.38
 -4 8 18 0.07 0.25
 4 -8 -18 0.1 0.33
 -4 -8 18 -0.16 0.29
 4 -8 -16 0.79 0.43
 -4 8 16 0.91 0.41
 -4 8 16 0.51 0.3
 4 -8 -16 -0.16 0.46
 -4 -8 16 0.61 0.39
 4 -8 -14 0.01 0.34
 -4 8 14 0.09 0.31
 4 -8 -14 -0.51 0.45
 -4 -8 14 0.52 0.39
 4 -8 -12 1.77 0.6
 -4 8 12 3.04 0.55
 -4 -8 12 2.87 0.58
 4 -8 -10 2.69 0.7
 -4 8 10 4.49 0.66
 -4 -8 10 4.09 0.68
 4 -8 -8 3.78 0.81
 -4 8 8 4.95 0.67
 4 -8 -8 3.02 0.75
 -4 -8 8 5.43 0.77
 4 -8 -6 2.81 0.7
 -4 8 6 3.18 0.56
 -4 -8 6 3.54 0.65
 4 -8 -4 1 0.6
 -4 -8 4 0.79 0.44
 -4 8 4 0.44 0.38
 4 -8 -2 0.78 0.46
 4 -8 -2 1.09 0.54
 -4 -8 2 0.03 0.35
 -4 8 2 -0.29 0.45
 4 -8 0 -0.65 0.46
 4 -8 0 0.71 0.49
 -4 8 0 0.34 0.39
 -4 -8 0 0.3 0.37
 4 -8 2 2 0.64
 4 -8 2 0.66 0.41
 -4 -8 -2 1.12 0.45
 -4 8 -2 0.86 0.41
 4 -8 4 0.97 0.5
 -4 -8 -4 0.77 0.42
 -4 8 -4 0.56 0.39
 4 -8 6 4.27 0.8
 -4 -8 -6 4.05 0.65
 -4 8 -6 5.1 0.71
 4 -8 8 0.25 0.4
 -4 -8 -8 -0.26 0.35
 -4 8 -8 -0.12 0.35
 4 -8 10 0.71 0.51
 -4 -8 -10 1.15 0.4
 -4 8 -10 1.28 0.43
 4 -8 12 0.28 0.4
 -4 -8 -12 0.28 0.29
 -4 8 -12 1.04 0.4
 4 -8 14 -0.34 0.4
 4 -8 14 -0.17 0.33
 -4 8 -14 0.17 0.35
 -4 -8 -14 -0.4 0.27
 -4 8 -14 0.11 0.28
 4 -8 16 0.63 0.42
 -4 8 -16 0.22 0.33
 4 -8 16 0.49 0.3
 -4 -8 -16 0.12 0.24
 -4 8 -16 0.18 0.28
 4 -8 18 0.29 0.38
 -4 8 -18 0.53 0.35
 4 -8 20 1.01 0.42
 -4 8 -20 -0.18 0.31
 5 0 -57 -0.08 0.32
 -5 0 57 -0.29 0.32
 5 0 -55 1.01 0.49
 -5 0 55 1.42 0.44
 5 0 -55 1.15 0.47
 5 0 -55 -0.17 0.33
 -5 0 55 1.86 0.52
 5 0 -53 0.61 0.44
 5 0 -53 1.55 0.58
 5 0 -53 1.81 0.63
 -5 0 53 1.43 0.52
 -5 0 53 1.85 0.58
 5 0 -51 0.68 0.61
 -5 0 51 0.65 0.45
 5 0 -51 0.17 0.48
 5 0 -51 0.08 0.45
 -5 0 51 0.47 0.46
 5 0 -49 1.16 0.63
 -5 0 49 0.05 0.45
 5 0 -49 -0.46 0.69
 5 0 -49 1.07 0.69
 5 0 -49 0.66 0.59
 -5 0 49 -0.28 0.48
 5 0 -47 28.1 2.04
 -5 0 47 27.71 2.08
 5 0 -47 28.13 2.01
 -5 0 47 26.6 2.04
 5 0 -47 29.33 2.06
 5 0 -47 27.87 2.11
 5 0 -45 28.12 2.04
 5 0 -45 27.07 2.04
 -5 0 45 23.76 1.95
 5 0 -45 25.06 1.99
 -5 0 45 28.24 2.17
 5 0 -43 47.82 2.67
 -5 0 43 42.16 2.64
 5 0 -43 42.01 2.49
 5 0 -43 40.75 2.51
 5 0 -43 41.28 2.5
 -5 0 43 44.51 2.7
 5 0 -43 41.6 2.34
 5 0 -41 74.28 3.3
 5 0 -41 74.03 3.26
 -5 0 41 66.77 3.33
 5 0 -41 70.08 3.17
 -5 0 41 71.93 3.46
 5 0 -39 76.83 3.28
 -5 0 39 75.06 3.45
 5 0 -39 70.64 3.16
 5 0 -39 76.12 3.23
 -5 0 39 72.68 3.41
 5 0 -37 26.77 1.98
 -5 0 37 27.75 2.12
 5 0 -37 25.44 1.89
 -5 0 37 27.96 2.14
 5 0 -37 29.38 2.06
 -5 0 37 24.3 1.75
 5 0 -35 42.79 2.39
 -5 0 35 42.81 2.56
 5 0 -35 47.74 2.46
 -5 0 35 43.97 2.2
 -5 0 35 44.52 2.58
 5 0 -33 1.26 0.47
 -5 0 33 1.52 0.47
 5 0 -31 2.62 0.61
 5 0 -31 2.56 0.51
 -5 0 31 3.11 0.57
 5 0 -29 35.77 1.73
 5 0 -29 35.87 1.66
 -5 0 29 34.26 1.7
 5 0 -27 0.37 0.36
 5 0 -27 1.48 0.43
 -5 0 27 1.07 0.39
 -5 0 27 0.64 0.32
 -5 0 25 65.51 2.15
 5 0 -25 64.73 2.2
 5 0 -25 65.91 2.15
 -5 0 25 67.57 2.23
 -5 0 23 26.59 1.34
 5 0 -23 26.89 1.38
 5 0 -23 27.72 1.37
 -5 0 23 25.9 1.38
 -5 0 21 190.06 3.47
 5 0 -21 190.25 3.46
 5 0 -21 196.56 3.51
 -5 0 21 190.42 3.56
 5 0 -19 44.41 1.63
 5 0 -19 47.59 1.68
 -5 0 19 44.59 1.71
 5 0 -17 427.39 4.82
 5 0 -17 435.99 4.91
 -5 0 17 436.71 5.12
 5 0 -15 591.88 5.56
 -5 0 15 575.6 5.72
 5 0 -13 936.89 6.61
 5 0 -13 950.36 6.9
 -5 0 13 931.49 7.12
 5 0 -11 25.64 1.08
 5 0 -11 24.5 1.06
 5 0 -11 25.71 1.14
 -5 0 11 25.1 1.2
 5 0 -9 4.64 0.5
 5 0 -9 5.27 0.5
 5 0 -9 5.34 0.54
 -5 0 9 4.21 0.53
 5 0 -7 80.29 1.84
 5 0 -7 75.57 1.7
 5 0 -7 79.12 1.89
 -5 0 7 81.27 2.05
 -5 0 5 126.92 1.77
 5 0 -5 124.31 2.11
 5 0 -5 128.41 2.35
 5 0 -3 3.28 0.79
 5 0 -3 2.64 0.42
 5 0 -3 2.2 0.39
 5 0 -3 1.97 0.36
 -5 0 3 2.39 0.3
 5 0 -1 207.65 2.95
 -5 0 1 207.34 2.45
 5 0 -1 207.99 3.14
 5 0 -1 204.99 2.86
 5 0 -1 203.19 5.54
 5 0 1 29.86 1.17
 5 0 1 30.49 1.22
 -5 0 -1 31.27 1.02
 5 0 1 29.99 2.09
 5 0 1 29.57 1.09
 -5 0 -3 223.51 2.77
 5 0 3 216.23 3.21
 5 0 3 214.05 5.39
 5 0 3 215.81 2.87
 -5 0 -5 33.51 1.14
 5 0 5 30.8 1.29
 5 0 5 30.46 1.26
 -5 0 -5 33.39 1.15
 5 0 5 29.53 1.09
 -5 0 -7 256.65 3.23
 5 0 7 248.1 3.56
 5 0 7 259.94 3.71
 -5 0 -7 248.52 3.09
 5 0 9 1976.11 10.3
 5 0 9 1943.06 10.5
 -5 0 -9 1991.17 9.31
 -5 0 -9 1950.35 10.38
 -5 0 -9 1935.71 8.61
 -5 0 -11 514.98 4.96
 5 0 11 500.39 5.51
 5 0 11 508.3 5.28
 -5 0 -11 515.97 5.53
 5 0 11 511.62 5.45
 5 0 13 714.29 6.82
 -5 0 -13 730.64 6.84
 5 0 13 718.59 6.75
 5 0 13 710.72 6.43
 -5 0 -15 19.25 1.08
 5 0 15 18.69 1.18
 -5 0 -15 19.19 1.2
 5 0 15 20.46 1.18
 5 0 15 18.32 1.17
 5 0 15 19.6 1.11
 5 0 17 6.88 0.73
 5 0 17 5.08 0.68
 -5 0 -17 5.52 0.71
 5 0 17 6.3 0.72
 -5 0 -19 1.86 0.51
 5 0 19 1.16 0.41
 -5 0 -21 4.59 0.69
 5 0 21 5.21 0.71
 5 0 23 12.06 1.08
 -5 0 -23 11.28 1.06
 5 0 25 13.74 1.17
 -5 0 -25 14.33 1.22
 5 0 27 0.89 0.47
 5 0 27 0.39 0.36
 -5 0 -27 0.23 0.42
 5 0 29 5.33 0.88
 5 0 29 5.09 0.79
 -5 0 -29 4.81 0.81
 5 0 31 4.75 0.83
 5 0 31 4.99 1.05
 5 0 31 5.13 0.86
 5 0 31 4.7 0.94
 -5 0 -31 4.64 0.81
 -5 0 -31 5.12 0.96
 -5 0 -31 3.45 0.78
 5 0 33 11.4 1.44
 -5 0 -33 11.45 1.2
 -5 0 -33 10.75 1.36
 5 0 33 10.77 1.28
 -5 0 -33 9.97 1.15
 5 0 33 12.04 1.24
 5 0 33 12.97 1.36
 5 0 35 0.04 0.37
 5 0 35 0.77 0.8
 5 0 35 0.82 0.64
 -5 0 -35 -0.12 0.43
 5 0 35 1.17 0.74
 -5 0 -35 0.18 0.63
 -5 0 -35 0.03 0.6
 5 0 35 0.83 0.52
 5 0 37 17.03 1.76
 5 0 37 14.47 1.4
 -5 0 -37 15.75 1.6
 5 0 37 15.63 1.54
 5 0 37 16.96 1.66
 -5 0 -37 13.43 1.37
 5 0 37 15.2 1.49
 -5 0 -39 2.9 0.87
 5 0 39 3.92 0.95
 5 0 39 3.19 0.84
 -5 0 -41 -0.37 0.67
 -5 0 -41 0.35 0.63
 5 0 41 0.28 0.62
 5 0 41 0.59 0.65
 -5 0 -43 -0.38 0.63
 -5 0 -43 -0.11 0.59
 5 0 43 0.72 0.59
 5 0 43 0.25 0.6
 -5 0 -45 2.64 0.75
 -5 0 -45 2.55 0.75
 5 0 45 2.46 0.75
 5 0 45 2.22 0.67
 -5 0 -47 0.51 0.58
 5 0 47 -0.42 0.53
 5 0 47 0.53 0.45
 -5 0 -49 -0.31 0.51
 5 0 49 0.24 0.38
 -5 0 -51 -0.24 0.47
 5 0 51 0.44 0.34
 5 0 53 0.45 0.31
 5 1 -56 0.98 0.44
 5 1 -56 0.82 0.39
 -5 1 56 0.34 0.32
 5 -1 -56 0.68 0.39
 5 1 -56 -0.46 0.34
 5 -1 -56 -0.09 0.33
 -5 -1 56 0.65 0.36
 5 -1 -54 -0.18 0.44
 5 1 -54 0.06 0.41
 5 1 -54 0.18 0.45
 5 1 -54 0.6 0.46
 -5 1 54 0.62 0.4
 5 1 -54 -0.04 0.36
 -5 1 54 0.3 0.36
 -5 -1 54 0.28 0.36
 5 -1 -54 -0.02 0.41
 5 1 -52 1.13 0.56
 5 -1 -52 1.66 0.58
 5 1 -52 1.5 0.62
 5 1 -52 0.1 0.51
 5 -1 -52 0.98 0.56
 -5 1 52 0.74 0.52
 5 -1 -52 0.59 0.46
 5 1 -52 0.7 0.51
 -5 -1 52 0.38 0.46
 -5 1 52 1.67 0.56
 5 -1 -50 1.95 0.71
 5 -1 -50 1.74 0.73
 5 1 -50 1.76 0.64
 -5 1 50 0.99 0.54
 5 1 -50 1.09 0.61
 5 -1 -50 1.83 0.63
 5 1 -50 1.44 0.65
 -5 -1 50 2.08 0.68
 -5 1 50 2.06 0.65
 5 1 -48 9.52 1.21
 5 -1 -48 7.63 1.13
 5 1 -48 7.59 1.14
 5 1 -48 5.96 1.07
 -5 1 48 6.21 1.07
 5 -1 -48 8.74 1.23
 5 -1 -48 7.78 1.16
 -5 -1 48 7.69 1.22
 -5 1 48 6.94 1.05
 5 -1 -46 13.93 1.56
 5 1 -46 10.94 1.36
 5 1 -46 11.31 1.35
 -5 1 46 11.31 1.45
 5 1 -46 13.19 1.44
 5 -1 -46 11.53 1.45
 5 -1 -46 9.77 1.29
 -5 -1 46 12.66 1.54
 -5 1 46 10.72 1.32
 5 -1 -44 72.73 3.28
 5 1 -44 73.91 3.2
 5 -1 -44 71.44 3.23
 5 1 -44 69.82 3.12
 -5 1 44 68.62 3.35
 5 1 -44 76.26 3.26
 -5 -1 44 62.56 2.76
 5 -1 -44 77.18 3.53
 5 -1 -44 64.42 3.15
 -5 -1 44 67.58 3.32
 -5 1 44 69.74 3.25
 5 1 -42 6.56 1.11
 5 -1 -42 6.43 1.1
 5 1 -42 7.36 1.17
 -5 -1 42 7.6 1.2
 -5 1 42 6.96 1.23
 5 -1 -42 5.84 1.12
 5 1 -42 6.1 1.16
 -5 -1 42 5.65 0.97
 5 -1 -42 7.96 1.29
 5 -1 -42 8.67 1.31
 5 -1 -42 6.4 1.33
 -5 -1 42 6.63 1.17
 -5 1 42 7.49 1.24
 5 -1 -42 6.2 0.95
 5 -1 -40 44.06 2.61
 5 1 -40 45.23 2.53
 5 -1 -40 41.6 2.61
 5 1 -40 46.38 2.53
 -5 1 40 42.1 2.7
 -5 -1 40 36.43 2.19
 5 -1 -40 43.99 2.58
 -5 -1 40 39.94 2.06
 5 -1 -40 44.93 2.64
 -5 -1 40 44.02 2.58
 5 -1 -40 41.99 2.67
 5 1 -40 44.16 2.5
 5 1 -40 46.34 2.22
 -5 1 40 39.93 2.12
 -5 -1 40 45.57 2.78
 -5 1 40 42.79 2.58
 5 -1 -40 40.18 2.31
 5 -1 -38 33.52 2.21
 5 1 -38 37.2 2.29
 5 -1 -38 38 2.49
 5 -1 -38 34.91 2.27
 5 1 -38 35.3 2.17
 -5 1 38 32.85 2.38
 5 -1 -38 32.54 2.19
 5 1 -38 33.79 2.17
 -5 -1 38 33.85 2.07
 -5 -1 38 32.03 1.84
 5 -1 -38 35.62 2.46
 5 1 -38 31.44 1.82
 -5 1 38 32.96 1.94
 -5 -1 38 31.62 2.34
 -5 1 38 35.09 2.33
 5 -1 -38 32.92 2.07
 -5 -1 38 30.7 2.17
 5 -1 -36 12.56 1.4
 5 1 -36 13.31 1.4
 5 -1 -36 14.71 1.65
 -5 -1 36 13.68 1.49
 -5 1 36 11.66 1.48
 -5 -1 36 13.34 1.32
 5 -1 -36 11.66 1.35
 -5 -1 36 11.85 1.15
 5 -1 -36 12.4 1.53
 5 1 -36 12.7 1.17
 -5 1 36 12.42 1.18
 -5 -1 36 12.43 1.48
 -5 1 36 13 1.45
 5 -1 -36 13.82 1.33
 5 1 -34 3.3 0.83
 -5 1 34 2.46 0.81
 5 1 -34 2.77 0.62
 5 -1 -34 2.41 0.73
 5 1 -34 2.93 0.59
 -5 -1 34 3.06 0.62
 -5 1 34 2.75 0.64
 -5 -1 34 2.3 0.66
 5 -1 -34 2.01 0.64
 5 -1 -34 1.74 0.65
 -5 -1 32 20.61 1.44
 5 1 -32 21.21 1.43
 5 1 -32 20.49 1.35
 -5 1 32 19.39 1.43
 5 -1 -32 20.24 1.5
 -5 -1 30 23.68 1.48
 5 1 -30 24.2 1.49
 5 1 -30 25.1 1.46
 -5 1 30 24.16 1.53
 5 -1 -30 23.44 1.56
 -5 -1 28 328.83 5.23
 5 1 -28 319.34 5.05
 5 -1 -28 309.16 4.86
 5 1 -28 321.88 5.03
 -5 1 28 312.11 5.23
 5 -1 -28 306.99 5.27
 5 1 -26 210.17 4.03
 5 -1 -26 200.48 3.83
 5 1 -26 207.55 3.95
 -5 1 26 203.57 4.09
 5 -1 -26 201.78 4.07
 5 1 -24 4.38 0.6
 5 1 -24 4.62 0.66
 5 -1 -24 4.28 0.62
 -5 -1 24 6.81 0.74
 -5 -1 24 5.01 0.68
 -5 1 24 4.8 0.67
 5 1 -22 5.51 0.59
 -5 1 22 5.96 0.65
 -5 -1 22 6.11 0.72
 5 -1 -22 5.79 0.68
 -5 -1 22 4.84 0.59
 5 1 -22 5.58 0.69
 -5 -1 22 5.49 0.65
 -5 1 22 4.87 0.67
 5 1 -20 21.01 1.04
 -5 -1 20 21.79 1.23
 -5 1 20 22.67 1.19
 5 -1 -20 22.13 1.19
 5 1 -20 22.28 1.2
 -5 -1 20 20.92 1.1
 5 -1 -20 22.68 1.23
 -5 -1 20 20.77 1.17
 -5 1 20 20.92 1.24
 5 -1 -20 22.03 1.2
 5 1 -18 83.04 1.94
 -5 -1 18 87.8 2.35
 -5 1 18 86.24 2.25
 5 -1 -18 87.29 2.25
 5 1 -18 84.45 2.22
 5 -1 -18 88.24 2.33
 -5 -1 18 87.24 2.18
 -5 -1 18 87.12 2.3
 -5 1 18 86.15 2.4
 5 -1 -18 86.99 2.22
 -5 1 16 159.14 2.99
 -5 -1 16 159.76 3.07
 5 -1 -16 165.56 3.04
 5 1 -16 169.33 3
 -5 -1 16 158.42 2.88
 5 -1 -16 156.78 3.05
 -5 -1 16 154.72 3.01
 -5 1 16 159.64 3.16
 5 -1 -16 159.38 2.86
 5 1 -14 146.97 2.3
 5 -1 -14 161.54 2.54
 -5 -1 14 161.37 2.94
 5 -1 -14 161.03 2.98
 5 1 -14 151.05 2.75
 -5 -1 14 157.97 2.86
 5 -1 -14 157.97 3.01
 -5 -1 14 157.46 2.99
 -5 1 14 154.47 3.05
 5 -1 -14 152.93 2.66
 5 -1 -12 145.98 2.4
 -5 -1 12 149.36 2.77
 5 -1 -12 148.28 2.85
 5 1 -12 146.11 2.59
 -5 -1 12 149.44 2.75
 5 -1 -12 143.81 2.84
 -5 1 12 140.26 2.85
 5 -1 -10 36.71 1.21
 -5 -1 10 36.07 1.33
 5 1 -10 37.39 1.25
 -5 -1 10 34.92 1.33
 5 -1 -10 36.13 1.42
 -5 1 10 36.08 1.42
 5 -1 -8 50.79 1.44
 -5 -1 8 50.26 1.53
 5 -1 -8 53.17 1.68
 5 1 -8 49.62 1.42
 -5 -1 8 51.93 1.59
 5 -1 -8 52.05 1.65
 -5 1 8 48.8 1.63
 -5 1 6 130.67 1.87
 5 -1 -6 130.32 2.62
 5 1 -6 131.42 2.16
 -5 -1 6 129.05 2.47
 5 -1 -6 128.64 2.56
 -5 1 6 125.23 2.56
 5 1 -4 130.4 1.97
 -5 1 4 142.97 2.01
 -5 -1 4 139.49 2.55
 5 -1 -4 144.45 2.75
 5 1 -4 139.56 2.54
 5 1 -4 133.78 2.06
 5 -1 -4 140.42 2.65
 5 1 -4 134.29 2.38
 -5 1 4 138.15 2.67
 5 1 -2 70.94 1.81
 5 1 -2 64.09 1.31
 -5 1 2 68.55 1.45
 -5 -1 2 68.2 1.58
 5 -1 -2 71.46 1.96
 5 1 -2 63.11 1.36
 -5 -1 2 71.57 1.83
 5 -1 -2 67.89 1.76
 5 -1 -2 67.89 1.85
 5 1 -2 69.95 1.65
 -5 1 2 66.57 1.86
 5 1 0 252.32 2.44
 5 -1 0 266.24 3.46
 -5 1 0 264.89 2.92
 -5 -1 0 255.42 3.19
 5 1 0 267.38 3.47
 5 -1 0 261.64 3.82
 -5 -1 0 267.24 3.54
 5 -1 0 259.77 3.34
 5 -1 0 261.61 3.54
 5 1 0 261.88 3.09
 5 -1 2 37.41 1.33
 -5 1 -2 37.8 1.16
 -5 -1 -2 36.15 1.27
 5 1 2 34.46 1.29
 5 -1 2 35.9 1.45
 -5 -1 -2 36.51 1.33
 5 -1 2 35 1.22
 5 1 2 36.38 1.14
 5 -1 4 339.24 4.08
 -5 1 -4 341.49 3.54
 5 -1 4 332.2 4.38
 5 -1 4 319.67 7.76
 -5 -1 -4 331.34 3.94
 5 1 4 343.25 3.96
 -5 -1 -4 328.26 3.92
 5 1 4 334.18 3.92
 -5 -1 -6 424.26 4.63
 5 -1 6 421.71 4.78
 5 1 6 419.43 4.77
 -5 1 -6 441.29 4.18
 5 1 6 414.77 4.45
 5 -1 6 413.67 8.87
 5 -1 6 429.28 5.09
 5 -1 6 448.2 4.48
 5 1 6 415.29 4.36
 -5 -1 -6 427.44 4.45
 5 -1 8 373.18 4.57
 5 1 8 357.33 4.5
 -5 1 -8 376.67 4
 -5 -1 -8 370.44 4.49
 5 -1 8 369.88 4.78
 5 -1 8 374.98 4.28
 5 1 8 354.77 4.06
 -5 -1 -8 363.99 4.15
 5 -1 10 21.11 1.18
 -5 -1 -10 22.72 1.19
 -5 1 -10 24.06 1.19
 5 -1 10 22.59 1.11
 5 -1 10 20.83 1.2
 5 1 10 22 1.22
 -5 -1 -10 21.12 1.04
 5 1 10 21.1 1.17
 -5 1 -10 24.18 1.1
 5 1 12 164.2 3.13
 -5 1 -12 160.63 2.84
 5 -1 12 155.34 3.2
 5 1 12 160.5 3.19
 5 -1 12 159.34 2.92
 -5 -1 -12 160.21 3.18
 5 -1 12 154.52 3.27
 5 1 12 162.61 3.28
 5 -1 12 159.43 2.99
 -5 -1 -12 154.14 2.73
 5 1 14 25.88 1.29
 5 -1 14 23.13 1.18
 5 1 14 23.73 1.3
 -5 1 -14 24.75 1.2
 -5 -1 -14 23.23 1.29
 5 -1 14 22.34 1.19
 5 -1 14 23.54 1.32
 5 1 14 25.86 1.38
 5 -1 14 23.52 1.32
 -5 1 -16 49.74 1.74
 5 -1 16 47.08 1.71
 5 1 16 45.98 1.83
 5 1 16 46.93 1.9
 -5 -1 -16 46.09 1.86
 -5 1 -16 44.95 1.86
 5 -1 16 46.54 1.91
 5 1 16 47.76 1.91
 5 1 16 49.49 1.76
 5 -1 18 42.64 1.74
 5 1 18 43.76 1.88
 5 1 18 43.03 1.84
 -5 -1 -18 44.23 1.9
 -5 1 -18 44.51 1.7
 -5 1 -18 43.89 1.86
 5 1 18 45.36 1.94
 5 -1 18 40.76 1.8
 5 1 18 45.44 1.71
 5 -1 20 143.21 3.2
 5 1 20 138.79 3.42
 -5 1 -20 146.35 3.13
 -5 -1 -20 142.01 3.48
 -5 1 -20 138.2 3.41
 5 1 20 138.76 3.5
 5 -1 20 135.43 3.32
 5 1 20 139.73 3.09
 5 -1 22 10.42 0.96
 5 1 22 10.63 1.05
 -5 1 -22 12 0.97
 -5 -1 -22 12.28 1.12
 -5 1 -22 12.1 1.1
 5 -1 24 3.69 0.71
 5 -1 24 4.08 0.64
 5 1 24 3.04 0.68
 -5 1 -24 2.85 0.56
 -5 -1 -24 3.59 0.68
 -5 1 -24 3.23 0.66
 5 -1 26 45.36 2.05
 5 1 26 43.09 2.18
 -5 -1 -26 45.14 2.21
 -5 1 -26 43.02 2.08
 5 -1 26 40.8 2.2
 5 -1 28 70.32 2.62
 5 1 28 72.69 2.85
 -5 -1 -28 70.49 2.81
 5 1 28 67.78 2.57
 -5 1 -28 66.3 2.68
 5 -1 28 72.37 2.95
 5 1 28 71.05 2.77
 -5 -1 -30 30.5 1.94
 5 1 30 31.19 1.94
 -5 1 -30 31.49 1.9
 -5 -1 -30 35.3 2.28
 -5 1 -30 34.28 2.21
 5 1 30 29.71 1.74
 5 -1 30 29.94 2.08
 5 -1 30 29.62 1.8
 -5 -1 -30 29.08 1.9
 -5 1 -30 29.75 1.88
 5 -1 30 33.75 2.35
 5 -1 30 32.4 2.08
 5 1 30 32.45 1.95
 5 -1 32 7.08 1.17
 5 -1 32 7.13 1.24
 5 1 32 7.05 1.04
 5 -1 32 5.63 0.84
 -5 1 -32 6.8 1
 -5 -1 -32 6.81 1.14
 -5 -1 -32 4.92 0.86
 5 -1 32 8.24 1.23
 -5 -1 -32 5.34 0.86
 -5 1 -32 7.67 1.08
 -5 1 -32 7.04 1.18
 5 -1 32 7.16 1.13
 5 1 32 7.32 1.04
 5 -1 34 18.66 1.53
 -5 -1 -34 20.11 1.63
 -5 1 -34 19.35 1.57
 5 -1 34 21.22 1.86
 5 1 34 19.18 1.65
 -5 -1 -34 19.27 1.83
 -5 1 -34 19.26 1.85
 5 -1 34 20.12 1.73
 -5 -1 -34 20.29 1.64
 -5 1 -34 19.22 1.59
 5 -1 34 21.32 2
 5 -1 34 21.32 1.77
 5 -1 36 98.63 3.4
 5 -1 36 99.66 3.81
 5 1 36 97.95 3.59
 -5 1 -36 109.27 4
 5 -1 36 96.62 4.07
 -5 -1 -36 100.94 3.96
 5 1 36 100.32 3.95
 5 -1 36 100.02 3.74
 5 1 36 101.45 3.97
 -5 -1 -36 86.97 3.21
 -5 1 -36 93.47 3.24
 5 -1 36 95.33 3.66
 5 1 38 16.59 1.53
 5 -1 38 16.61 1.64
 -5 1 -38 11.72 1.36
 -5 -1 -38 16.66 1.71
 -5 1 -38 14.06 1.57
 5 1 38 16.39 1.66
 5 -1 38 15.27 1.59
 5 -1 38 14.37 1.52
 5 1 38 14.82 1.59
 -5 -1 -38 11.83 1.24
 -5 1 -40 2.54 0.86
 -5 -1 -40 3.54 0.96
 -5 1 -40 3.2 0.88
 5 1 40 3.48 0.89
 5 -1 40 2.18 0.7
 5 -1 40 2.58 0.72
 5 1 40 3 0.83
 5 -1 40 2.99 0.84
 5 -1 42 4.78 0.89
 -5 1 -42 2.59 0.73
 -5 -1 -42 4.34 0.98
 -5 1 -42 3.97 0.94
 5 1 42 4.11 0.89
 5 -1 42 3.98 0.9
 5 -1 42 4.39 0.88
 5 1 42 4.57 0.98
 -5 1 -44 1.57 0.62
 -5 -1 -44 3.48 0.88
 -5 1 -44 2.66 0.81
 5 1 44 2.99 0.73
 5 -1 44 2.68 0.71
 5 -1 44 2.72 0.69
 5 -1 44 3.43 0.74
 5 1 44 2.99 0.78
 -5 1 -46 0.09 0.46
 5 -1 46 1.31 0.48
 -5 -1 -46 1.49 0.65
 -5 1 -46 1.67 0.64
 5 1 46 1.48 0.6
 5 -1 46 0.18 0.42
 5 -1 46 0.46 0.42
 5 1 46 0.9 0.5
 5 -1 48 0.78 0.42
 -5 1 -48 0.37 0.43
 -5 -1 -48 0.41 0.55
 -5 1 -48 1.61 0.66
 5 1 48 0.8 0.5
 5 -1 48 0.81 0.44
 5 1 48 0.69 0.42
 -5 -1 -50 2.64 0.57
 -5 1 -50 3.86 0.73
 5 1 50 4.05 0.67
 5 -1 50 3.95 0.66
 -5 -1 -52 4.78 0.67
 -5 1 -52 5.35 0.7
 5 1 52 4.93 0.65
 5 -1 52 5.07 0.61
 5 2 -55 2.28 0.5
 5 -2 -55 0.34 0.37
 5 2 -55 1.51 0.47
 5 2 -55 0.63 0.45
 5 -2 -55 1.14 0.43
 5 2 -55 0.53 0.36
 -5 -2 55 1.87 0.5
 -5 2 55 1.49 0.45
 5 -2 -53 0.21 0.41
 5 -2 -53 0.08 0.43
 5 2 -53 0.18 0.41
 -5 2 53 0.28 0.42
 5 2 -53 1.11 0.52
 5 2 -53 0.6 0.49
 -5 -2 53 -0.99 0.47
 5 2 -53 -0.75 0.47
 5 -2 -51 2.5 0.67
 5 -2 -51 2.35 0.65
 -5 2 51 1.26 0.58
 5 2 -51 2.16 0.68
 5 2 -51 2.96 0.77
 5 2 -51 2.1 0.64
 5 -2 -51 0.89 0.46
 -5 -2 51 1.21 0.52
 -5 2 49 5.8 1.03
 5 2 -49 7.18 1
 5 -2 -49 6.67 1.04
 5 2 -49 5.56 0.9
 5 2 -49 6.54 1.03
 5 -2 -49 6.31 1
 5 -2 -49 3.87 0.84
 -5 -2 49 6.47 1.03
 5 2 -47 5.74 0.98
 5 2 -47 4 0.95
 5 -2 -47 4.12 0.9
 5 2 -47 4.22 0.84
 5 -2 -47 5.23 0.98
 -5 -2 47 2.84 0.72
 -5 2 47 4.12 0.96
 5 -2 -47 3.4 0.86
 -5 -2 47 3.35 0.82
 5 2 -45 7.42 1.1
 5 -2 -45 6.27 1.11
 5 2 -45 7.98 1.15
 -5 2 45 8.17 1.3
 5 2 -45 6.52 1.08
 5 -2 -45 7.16 1.15
 -5 -2 45 7.91 1.06
 5 -2 -45 6.44 1.1
 -5 -2 45 8.38 1.22
 5 -2 -43 17.44 1.74
 5 2 -43 17.49 1.58
 5 -2 -43 14.61 1.52
 -5 2 43 16.79 1.79
 -5 -2 43 15.31 1.46
 5 2 -43 16.97 1.59
 5 2 -43 15.96 1.51
 5 -2 -43 15.11 1.64
 -5 -2 43 14.75 1.64
 5 -2 -41 13.52 1.57
 5 2 -41 12.46 1.4
 5 2 -41 13.8 1.46
 5 -2 -41 9.52 1.32
 5 -2 -41 10.84 1.54
 -5 2 41 13.14 1.63
 -5 -2 41 12.25 1.32
 5 -2 -41 12.08 1.49
 -5 -2 41 12.58 1.47
 5 -2 -41 10.93 1.28
 5 -2 -39 18.68 1.76
 5 -2 -39 17.79 1.69
 5 2 -39 17.55 1.6
 -5 2 39 18.44 1.86
 -5 -2 39 17.02 1.52
 5 -2 -39 17.4 1.78
 5 2 -39 17.72 1.44
 5 -2 -39 15.2 1.41
 -5 2 39 17.68 1.49
 -5 -2 39 16.74 1.71
 5 -2 -39 15.21 1.48
 5 -2 -39 13.7 1.66
 5 -2 -37 48.03 2.74
 5 -2 -37 41.88 2.52
 5 2 -37 50.81 2.56
 -5 2 37 44.12 2.77
 5 -2 -37 44.78 2.75
 -5 -2 37 47.54 2.42
 -5 2 37 50.76 2.53
 -5 -2 37 47.88 2.31
 5 -2 -37 42.65 2.69
 5 2 -37 46.27 2.22
 5 -2 -37 45.92 2.43
 -5 2 37 45.44 2.35
 -5 -2 37 46.75 2.75
 5 -2 -37 44.78 2.48
 5 2 -35 4.56 0.89
 -5 2 35 4.03 0.92
 5 -2 -35 4.71 1.05
 -5 -2 35 3.86 0.81
 -5 -2 35 3.95 0.9
 -5 2 35 5.22 0.91
 5 -2 -35 4.35 1.05
 5 -2 -35 4.55 1.03
 5 2 -35 5.18 0.85
 5 -2 -35 4.55 0.87
 5 2 -35 4.49 0.77
 -5 -2 35 5.53 0.87
 -5 2 35 4.54 0.83
 -5 -2 35 3.98 0.98
 5 -2 -35 4.47 0.83
 5 -2 -33 16.15 1.6
 -5 2 33 17.16 1.72
 -5 -2 33 18.16 1.5
 -5 2 33 18.99 1.56
 5 -2 -33 17.06 1.74
 -5 -2 33 18.34 1.42
 5 -2 -33 16.86 1.73
 -5 -2 33 16.52 1.61
 5 2 -33 18.35 1.4
 5 -2 -33 16.5 1.44
 -5 2 33 16.46 1.4
 -5 -2 33 16.58 1.61
 5 -2 -33 16.32 1.44
 5 2 -31 15.82 1.2
 -5 -2 31 16.67 1.31
 5 2 -31 17.1 1.32
 -5 2 31 17.56 1.41
 5 -2 -31 15.67 1.42
 5 2 -29 160.04 3.55
 -5 2 29 160.96 3.68
 -5 -2 29 166.14 3.94
 5 2 -29 163.69 3.83
 -5 2 29 158.77 4.05
 5 -2 -29 163.3 4.14
 5 2 -27 28.59 1.48
 -5 2 27 25.97 1.48
 -5 -2 27 28.26 1.63
 5 2 -27 28.36 1.6
 -5 2 27 27.54 1.66
 5 -2 -27 27.89 1.67
 5 2 -25 14.83 1.04
 -5 -2 25 14.01 1.13
 -5 2 25 14.69 1.11
 5 2 -25 15.63 1.17
 5 -2 -25 14.51 1.09
 -5 2 25 15.73 1.25
 5 -2 -25 13.68 1.15
 5 2 -23 18.34 1.13
 -5 2 23 18.18 1.23
 -5 -2 23 20.82 1.31
 5 2 -23 20.34 1.29
 5 -2 -23 18.73 1.23
 -5 2 23 20.82 1.38
 5 -2 -23 20.68 1.35
 5 2 -21 26.94 1.29
 -5 2 21 25.86 1.42
 -5 -2 21 27.95 1.46
 -5 -2 21 25.37 1.3
 5 2 -21 28.65 1.47
 5 -2 -21 25.37 1.4
 -5 2 21 25.93 1.47
 5 -2 -21 25.43 1.45
 5 2 -19 177.47 3.08
 -5 2 19 185.3 3.62
 -5 -2 19 193.52 3.65
 -5 -2 19 185.45 3.43
 5 2 -19 181.35 3.47
 5 -2 -19 176.08 3.58
 -5 2 19 182.51 3.74
 5 -2 -19 181.76 3.59
 5 2 -17 92.57 2.17
 -5 2 17 94.17 2.57
 5 2 -17 98.01 2.39
 -5 -2 17 97.84 2.55
 -5 -2 17 92.29 2.39
 5 -2 -17 93.02 2.56
 -5 2 17 96.07 2.63
 5 -2 -17 87.87 2.46
 5 2 -15 14.46 0.86
 5 2 -15 15.2 0.95
 -5 2 15 15.71 1.06
 -5 -2 15 15.3 1.02
 5 -2 -15 15.96 1.01
 -5 -2 15 14.97 0.97
 5 -2 -15 15.87 1.09
 -5 2 15 15.44 1.08
 5 -2 -15 14.86 0.99
 5 2 -13 246.66 3.23
 -5 -2 13 254.57 3.79
 5 2 -13 257.5 3.63
 -5 2 13 249.97 4
 -5 -2 13 250.58 3.85
 5 -2 -13 248.99 4.33
 5 -2 -13 244.82 4.04
 5 -2 -13 244.93 3.83
 -5 2 13 248.23 4.01
 5 -2 -13 239.74 3.64
 5 2 -11 427.49 4.08
 5 2 -11 453.09 4.68
 -5 2 11 438.79 5.22
 -5 -2 11 452.52 4.9
 5 -2 -11 431.33 5.07
 -5 -2 11 436.77 5.07
 5 -2 -11 429.6 5.58
 -5 2 11 430.01 5.14
 -5 2 9 13.41 0.71
 5 2 -9 15.71 0.88
 -5 2 9 13.29 0.93
 -5 -2 9 14.99 0.89
 5 -2 -9 13.42 0.94
 -5 -2 9 14 0.95
 5 -2 -9 12.57 0.98
 -5 2 9 12.59 0.89
 5 2 -7 320.56 3.71
 -5 2 7 322.83 4.35
 -5 2 7 318.76 3.4
 -5 -2 7 318.59 3.89
 5 -2 -7 330.02 4.49
 -5 -2 7 320.32 4.32
 5 -2 -7 319.96 4.58
 -5 2 7 316.98 4.24
 5 2 -5 6.19 0.53
 -5 2 5 7.69 0.59
 -5 -2 5 6.92 0.59
 5 -2 -5 8.09 0.77
 -5 -2 5 7.55 0.73
 5 -2 -5 7 0.72
 -5 2 5 6.91 0.66
 5 2 -3 56.32 1.49
 -5 2 3 62.01 1.55
 -5 -2 3 55.37 1.53
 5 -2 -3 58.03 1.94
 -5 -2 3 55.77 1.81
 5 -2 -3 55 1.88
 -5 2 3 57.24 1.76
 -5 2 1 604.97 4.91
 5 2 -1 583.78 4.63
 5 -2 -1 610.84 6.28
 5 2 -1 582.76 5.56
 -5 -2 1 580.54 5.8
 5 -2 -1 595.39 6
 5 -2 -1 584.96 5.08
 -5 2 1 586.29 5.57
 -5 2 -1 904.77 6.09
 -5 -2 -1 882.99 6.35
 5 2 1 864.23 5.46
 5 -2 1 891.45 6.48
 5 -2 1 904.02 7.75
 5 2 1 880.12 6.71
 -5 -2 -1 878.58 7.16
 5 -2 1 882.77 7.26
 5 -2 3 390.57 4.43
 -5 2 -3 382.4 4.07
 -5 -2 -3 371.59 4.31
 5 2 3 381.09 4.41
 -5 2 -3 389.29 4.59
 5 -2 3 385.32 5.16
 -5 -2 -3 378.96 4.71
 5 -2 3 370.04 4.65
 5 -2 5 444.61 4.93
 -5 2 -5 465.4 4.59
 -5 -2 -5 442.79 4.93
 -5 2 -5 465.15 5.05
 5 2 5 449.01 4.76
 5 -2 5 458.83 5.71
 -5 -2 -5 436.71 5.13
 5 -2 7 3.38 0.49
 -5 -2 -7 3.15 0.48
 -5 2 -7 3.3 0.5
 5 -2 7 3.29 0.58
 5 2 7 2.72 0.41
 -5 -2 -7 3.13 0.51
 -5 2 -7 3.1 0.49
 5 2 9 23.73 1.3
 5 2 9 23.04 1.24
 -5 2 -9 24.48 1.14
 -5 -2 -9 23.29 1.28
 -5 2 -9 24.14 1.21
 5 2 9 23.89 1.12
 5 -2 9 22.97 1.36
 -5 -2 -9 23.85 1.23
 5 2 11 304.1 4.65
 -5 2 -11 291.59 3.94
 -5 -2 -11 274 4.35
 -5 2 -11 277.73 3.82
 -5 2 -11 261.15 3.98
 -5 2 -11 269.02 3.51
 5 -2 11 270.68 4.69
 5 2 11 272.41 4.42
 -5 -2 -11 272.96 4.1
 5 2 11 279.53 4.24
 5 2 13 23.58 1.33
 5 -2 13 21.99 1.4
 -5 2 -13 22.25 1.17
 -5 2 -13 21.68 1.14
 -5 -2 -13 22.21 1.31
 5 2 13 21.7 1.24
 -5 2 -13 21.13 1.05
 5 2 13 21.87 1.32
 -5 -2 -13 20.67 1.17
 5 2 15 68.5 2.21
 5 2 15 68.42 2.38
 -5 2 -15 75.3 2.15
 -5 2 -15 66.75 2.06
 -5 -2 -15 69.69 2.38
 5 -2 15 66.18 2.44
 5 2 15 70.74 2.39
 -5 -2 -15 63.47 2.04
 -5 2 -15 65.54 1.86
 5 2 15 74.63 2.37
 5 -2 17 11.95 1.12
 5 2 17 12.5 1.01
 -5 2 -17 13.93 1
 -5 2 -17 12.41 0.86
 -5 -2 -17 13.85 1.15
 5 2 17 12.61 1.08
 5 2 17 12.23 1.06
 5 2 17 13.38 1.07
 5 2 19 83.42 2.77
 5 2 19 77.38 2.51
 -5 2 -19 84.28 2.44
 -5 -2 -19 84.09 2.8
 -5 2 -19 80.89 2.23
 5 -2 19 79.51 2.79
 5 2 19 82.62 2.78
 5 2 19 85.7 2.62
 5 -2 19 84.12 2.81
 -5 2 -21 20.76 1.28
 5 2 21 20.52 1.45
 -5 2 -21 19.95 1.19
 -5 2 -21 20.65 1.41
 5 -2 21 21.78 1.51
 5 2 21 21.19 1.37
 -5 -2 -21 21.55 1.49
 5 -2 21 21.55 1.52
 5 2 23 34.49 1.9
 -5 -2 -23 32.42 1.9
 -5 2 -23 34.15 1.84
 -5 2 -23 35.19 1.71
 -5 2 -23 33.61 1.56
 5 -2 23 33.64 1.91
 5 -2 23 32.48 1.78
 5 -2 23 32.63 1.93
 5 2 25 310.87 5.74
 -5 2 -25 319.15 5.11
 -5 -2 -25 303.54 5.8
 -5 2 -25 308.57 5.53
 -5 2 -25 302.51 4.82
 5 -2 25 298.3 5.66
 5 2 25 312.81 5.69
 5 -2 25 304.17 5.43
 5 -2 25 304.06 5.99
 5 2 27 124.28 3.78
 -5 2 -27 114.18 3.19
 -5 -2 -27 117.22 3.74
 -5 2 -27 118.38 3.52
 5 2 27 123.95 3.66
 -5 -2 -27 118.68 3.72
 5 -2 27 120.76 4.16
 5 -2 27 125.46 3.94
 5 2 29 52.66 2.58
 5 2 29 51.49 2.31
 -5 -2 -29 53.17 2.58
 -5 2 -29 53.08 2.4
 -5 2 -29 54.3 2.24
 5 -2 29 55.69 2.89
 -5 2 -29 53.67 2.41
 -5 -2 -29 55.56 2.88
 5 2 29 53.13 2.45
 -5 -2 -29 51.87 2.56
 -5 2 -29 51.64 2.42
 5 -2 29 51.04 3.01
 5 -2 29 56.93 2.74
 5 2 31 139.76 4.18
 -5 -2 -31 139.45 4.22
 -5 -2 -31 134.39 4.54
 5 2 31 136.66 3.95
 5 -2 31 140.75 4.58
 -5 -2 -31 124.51 3.91
 -5 2 -31 135.32 3.84
 5 -2 31 132.21 4.77
 5 -2 31 138.41 4.32
 5 2 33 16.15 1.49
 5 -2 33 11.31 1.59
 5 -2 33 14.1 1.58
 -5 -2 -33 14.02 1.47
 -5 -2 -33 13.67 1.55
 5 2 33 15.56 1.6
 5 2 33 16.74 1.44
 -5 2 -33 14.48 1.38
 5 -2 33 13.98 1.46
 5 2 35 19.28 1.64
 -5 2 -35 17.67 1.57
 5 -2 35 20.3 1.84
 -5 -2 -35 21.23 1.91
 -5 2 -35 21.2 1.87
 5 2 35 19.7 1.76
 5 2 35 18.75 1.49
 5 -2 37 18.17 1.74
 -5 -2 -37 18.51 1.78
 -5 2 -37 13.29 1.44
 -5 2 -37 19.09 1.79
 5 2 37 16.96 1.62
 5 -2 37 18.23 1.67
 5 2 37 19.6 1.77
 5 -2 39 1.1 0.61
 -5 2 -39 1.02 0.62
 -5 -2 -39 1.26 0.76
 -5 2 -39 1.63 0.74
 5 2 39 1.13 0.63
 5 -2 39 1 0.52
 5 2 39 1.15 0.66
 5 -2 41 1.07 0.55
 -5 2 -41 3.08 0.81
 -5 -2 -41 1.17 0.74
 -5 2 -41 2.09 0.82
 5 2 41 1.12 0.57
 5 -2 41 1.67 0.63
 5 2 41 1.63 0.67
 5 -2 43 0.13 0.48
 -5 2 -43 0.97 0.6
 -5 -2 -43 0.27 0.61
 -5 2 -43 0 0.54
 5 2 43 -0.14 0.47
 5 -2 43 0.12 0.42
 5 2 43 0.94 0.58
 5 2 45 -0.07 0.42
 5 -2 45 0.33 0.45
 -5 2 -45 0.73 0.56
 -5 -2 -45 0.46 0.58
 -5 2 -45 0.48 0.57
 5 2 45 0.76 0.46
 5 -2 45 -0.46 0.45
 5 2 45 -0.02 0.43
 5 2 47 1.81 0.56
 -5 2 -47 1.64 0.49
 5 -2 47 2.39 0.64
 -5 -2 -47 2.24 0.67
 -5 2 -47 1.15 0.61
 5 2 47 1.68 0.56
 5 -2 47 1.85 0.52
 5 2 47 1.68 0.53
 5 2 49 1.32 0.42
 5 -2 49 0.7 0.36
 -5 2 -49 0.6 0.43
 -5 -2 -49 0.9 0.51
 5 2 49 1.09 0.42
 5 -2 49 1.1 0.35
 -5 2 -49 1.93 0.61
 -5 -2 -51 0.02 0.36
 -5 2 -51 0.49 0.38
 5 -3 -54 0.51 0.31
 5 3 -54 -0.03 0.32
 5 3 -54 0.34 0.35
 5 -3 -52 0.35 0.38
 5 3 -52 1.47 0.51
 5 3 -52 1.9 0.55
 5 -3 -52 0.79 0.42
 5 3 -52 0.35 0.35
 -5 3 52 0.67 0.43
 -5 -3 52 1.11 0.41
 5 3 -50 0.73 0.48
 5 -3 -50 -0.38 0.48
 5 3 -50 -0.56 0.47
 5 -3 -50 -0.47 0.47
 5 3 -50 0.46 0.52
 -5 3 50 0.42 0.47
 -5 -3 50 -0.35 0.42
 5 3 -48 4.63 0.81
 5 -3 -48 4.36 0.8
 5 3 -48 3.62 0.76
 -5 3 48 3.5 0.82
 5 3 -48 3.61 0.79
 5 -3 -48 4.34 0.83
 -5 -3 48 2.97 0.65
 5 -3 -48 1.35 0.53
 -5 -3 48 4.73 0.82
 5 3 -46 4.8 0.97
 5 3 -46 5.32 0.92
 5 -3 -46 3.97 0.85
 5 3 -46 3.07 0.75
 -5 3 46 3.94 0.85
 -5 -3 46 4.41 0.81
 5 -3 -46 2.18 0.65
 -5 3 46 3.58 0.68
 -5 -3 46 3.14 0.68
 5 -3 -46 4.23 0.9
 5 3 -44 2.64 0.77
 5 -3 -44 2.64 0.76
 -5 3 44 2.96 0.9
 -5 -3 44 1.04 0.6
 5 3 -44 1.89 0.7
 5 -3 -44 1.73 0.7
 -5 3 44 2.57 0.65
 5 -3 -44 1.67 0.66
 -5 -3 44 3.47 0.82
 5 -3 -42 13.58 1.5
 5 -3 -42 10.67 1.37
 5 3 -42 11.52 1.32
 -5 3 42 12.64 1.48
 -5 -3 42 11.32 1.25
 -5 3 42 13.44 1.35
 5 -3 -42 13.86 1.52
 -5 -3 42 12.15 1.41
 5 -3 -40 8.59 1.26
 -5 -3 40 6.82 1.03
 -5 3 40 8.29 1.28
 5 -3 -40 6.32 1.1
 5 3 -40 7.41 1.09
 5 -3 -40 7.85 1.2
 -5 3 40 7.64 1.08
 -5 -3 40 6.25 1.1
 5 -3 -38 1.28 0.76
 -5 3 38 1.99 0.78
 5 -3 -38 2.24 0.85
 -5 -3 38 2.46 0.75
 5 3 -38 2.72 0.75
 -5 3 38 2.75 0.79
 5 -3 -38 2.86 0.88
 5 3 -38 3.01 0.74
 -5 3 38 4.75 0.88
 -5 -3 38 2.85 0.81
 5 -3 -38 1.4 0.56
 5 3 -36 19.02 1.42
 5 -3 -36 19.51 1.81
 5 -3 -36 17.26 1.7
 -5 3 36 21.36 1.95
 -5 -3 36 20.08 1.63
 -5 3 36 23.28 1.84
 5 -3 -36 18.91 1.88
 5 3 -36 19.87 1.53
 5 -3 -36 17.56 1.55
 -5 3 36 22.52 1.71
 -5 -3 36 18.8 1.75
 5 -3 -36 18.1 1.61
 5 3 -34 9.04 1.01
 5 -3 -34 9.25 1.49
 5 -3 -34 8.34 1.29
 -5 3 34 10.12 1.41
 -5 -3 34 8.15 1.13
 -5 3 34 7.64 0.94
 -5 3 34 10.43 1.28
 5 -3 -34 7.85 1.2
 -5 -3 34 10.53 1.14
 5 -3 -34 8.09 1.3
 5 3 -34 9.92 1.11
 5 -3 -34 7.21 1.04
 -5 3 34 8.6 1.13
 5 -3 -34 8.8 1.15
 -5 -3 34 8.53 1.24
 5 3 -32 6.52 0.85
 -5 -3 32 8.9 1.23
 -5 3 32 7.46 1.22
 -5 -3 32 7.61 0.95
 5 -3 -32 7.73 1.18
 5 -3 -32 8.53 1.42
 -5 -3 32 10.37 1.2
 -5 3 32 8.58 1
 5 -3 -32 7.45 1.25
 5 3 -32 9.26 1.04
 -5 3 32 9.57 1.23
 5 -3 -32 7.27 1.06
 -5 3 32 7.78 1.06
 -5 -3 32 8.24 1.23
 5 -3 -32 7.08 1.03
 5 3 -30 31.57 1.71
 5 -3 -30 32.75 2.22
 5 -3 -30 32.09 2.36
 -5 -3 30 29.71 2.11
 -5 3 30 31.15 2.21
 -5 -3 30 32.81 1.88
 -5 -3 30 36.85 2.06
 -5 3 30 31.62 1.84
 -5 3 30 34.67 2.23
 5 -3 -30 31.31 2.33
 5 3 -30 32.7 1.88
 5 -3 -30 31.72 2.06
 -5 3 30 31.91 1.97
 -5 -3 30 32.43 2.17
 5 -3 -30 33.71 2.08
 5 3 -28 8.57 0.91
 -5 3 28 7.93 0.99
 -5 -3 28 7.21 0.91
 5 3 -28 8.48 1.01
 5 -3 -28 6.45 0.97
 -5 3 28 8.48 1.04
 5 -3 -28 6.79 0.93
 5 3 -26 1.55 0.51
 -5 3 26 0.97 0.48
 5 3 -26 1.83 0.58
 5 -3 -26 1.4 0.51
 -5 -3 26 1.45 0.47
 -5 3 26 1.74 0.62
 5 -3 -26 1.32 0.5
 5 3 -24 52.71 2.03
 -5 3 24 52.5 2.25
 -5 -3 24 52.14 2.19
 5 -3 -24 47.57 2.39
 -5 3 24 51.56 2.32
 5 -3 -24 47.94 2.25
 5 3 -22 4.71 0.67
 5 3 -22 4.49 0.69
 -5 3 22 4.4 0.72
 5 -3 -22 4.15 0.76
 -5 -3 22 4.43 0.7
 -5 3 22 4.29 0.73
 5 -3 -22 4.22 0.67
 5 3 -20 0.67 0.4
 5 3 -20 0.78 0.38
 -5 3 20 0.15 0.36
 5 -3 -20 0.59 0.46
 -5 -3 20 0.26 0.3
 -5 3 20 0.16 0.4
 5 -3 -20 0.27 0.36
 5 3 -18 16.35 1.07
 5 3 -18 17.07 1.16
 -5 3 18 16.72 1.26
 -5 -3 18 17.45 1.19
 -5 -3 18 18.91 1.22
 5 -3 -18 16.51 1.37
 -5 3 18 17.33 1.26
 5 3 -16 54.75 1.83
 5 3 -16 60.56 2.07
 -5 3 16 56.71 2.17
 -5 -3 16 58.54 2.09
 5 -3 -16 54.46 2.37
 -5 -3 16 57.2 2.04
 -5 3 16 54.75 2.12
 5 3 -14 19.29 1.06
 5 3 -14 22.33 1.25
 -5 3 14 20.05 1.31
 -5 -3 14 20.77 1.21
 -5 -3 14 22.01 1.3
 5 -3 -14 20.98 1.47
 -5 3 14 20.81 1.3
 5 3 -12 2.16 0.37
 -5 3 12 2.38 0.5
 5 3 -12 2.9 0.5
 -5 3 12 2.22 0.38
 -5 -3 12 2.91 0.53
 5 -3 -12 3.15 0.66
 -5 -3 12 2.83 0.49
 -5 3 12 2.26 0.47
 -5 3 10 6.03 0.73
 5 3 -10 5.34 0.62
 -5 3 10 5.24 0.53
 -5 -3 10 5.72 0.63
 5 -3 -10 6.27 0.71
 -5 -3 10 5.72 0.7
 5 -3 -10 5.39 0.77
 -5 3 10 5.46 0.66
 5 3 -8 30.97 2.82
 -5 3 8 35.62 1.66
 5 3 -8 37.98 1.52
 -5 3 8 37.69 1.38
 5 -3 -8 38.5 1.69
 -5 -3 8 37.3 1.67
 -5 -3 8 36.69 1.43
 5 -3 -8 35.81 1.8
 -5 3 8 36.25 1.55
 5 3 -6 46.35 3.49
 -5 3 6 55.68 2.03
 5 3 -6 53.35 1.76
 -5 3 6 54.26 1.69
 5 -3 -6 55.61 2.05
 -5 -3 6 54.54 2.02
 5 -3 -6 52.62 2.16
 -5 3 6 54.74 1.86
 -5 -3 6 53.99 1.86
 -5 -3 4 128.47 3.08
 5 -3 -4 122.59 3.25
 5 3 -4 115.45 5.55
 -5 3 4 123.25 2.95
 -5 3 4 130.41 2.59
 5 3 -4 127.47 2.66
 5 -3 -4 125.93 3.11
 -5 3 4 123.6 2.7
 -5 -3 4 125.36 2.75
 5 3 -2 10.21 1.71
 -5 3 2 12.7 0.85
 5 -3 -2 12.32 1.04
 -5 -3 2 11.15 0.96
 5 -3 -2 12.09 1.05
 -5 -3 2 10.78 0.83
 5 -3 0 49 1.87
 5 3 0 45.24 3.59
 -5 3 0 54.14 1.74
 5 -3 0 53.83 2.11
 -5 -3 0 49.55 1.94
 -5 -3 0 49.03 1.69
 5 3 2 336.79 9.87
 -5 3 -2 350.22 4.28
 -5 3 -2 377.03 4.53
 5 -3 2 368.49 5.54
 5 3 2 373.12 4.7
 -5 -3 -2 352.06 5.13
 -5 -3 -2 360.16 4.47
 -5 3 -4 253.99 3.74
 -5 3 -4 270.98 3.93
 5 3 4 268.3 3.95
 5 -3 4 265.53 4.79
 -5 -3 -4 264.29 4.47
 -5 -3 -4 260.9 3.74
 5 3 6 14.55 1.08
 -5 3 -6 14.76 1.03
 -5 3 -6 15.19 0.96
 -5 3 -6 15.52 1
 5 -3 6 15.55 1.23
 -5 -3 -6 14.82 1.11
 -5 -3 -6 15.01 1.04
 5 3 6 14.86 0.94
 5 3 8 14.03 1.11
 5 -3 8 12.48 1.13
 5 3 8 12.59 0.94
 -5 3 -8 12.8 0.92
 -5 -3 -8 11.36 0.95
 -5 3 -8 10.1 0.87
 -5 -3 -8 12.2 1.03
 5 3 8 13.04 1.03
 -5 3 -8 12.11 0.89
 -5 3 -10 31.18 1.44
 -5 3 -10 31.4 1.44
 -5 -3 -10 28.51 1.5
 -5 3 -10 27.66 1.33
 5 -3 10 28.87 1.74
 5 3 10 30.16 1.55
 -5 -3 -10 27.55 1.51
 5 -3 10 30.14 1.52
 5 3 10 31.26 1.64
 -5 3 -12 13.28 0.98
 -5 3 -12 13.47 0.99
 -5 -3 -12 13.62 1.08
 -5 3 -12 12.15 0.9
 5 -3 12 13.11 1.21
 5 3 12 13.35 1.06
 -5 -3 -12 11.78 1.01
 5 3 12 13.67 1.11
 5 -3 12 12.64 1.02
 5 3 14 22.98 1.44
 -5 3 -14 24.71 1.33
 -5 3 -14 25.45 1.36
 -5 -3 -14 24.34 1.51
 -5 3 -14 23.46 1.28
 5 -3 14 24.14 1.64
 5 3 14 24.81 1.48
 -5 -3 -14 23.84 1.4
 5 3 14 23.36 1.47
 5 -3 14 23.87 1.45
 5 3 16 27.74 1.59
 -5 3 -16 31.79 1.54
 -5 3 -16 29.22 1.52
 -5 -3 -16 28.21 1.66
 -5 3 -16 28.94 1.42
 5 3 16 28.56 1.65
 5 -3 16 28.91 1.84
 -5 -3 -16 29.79 1.56
 5 3 16 31.47 1.73
 5 -3 16 28.91 1.66
 5 3 18 20.84 1.43
 -5 3 -18 22.79 1.37
 -5 3 -18 23 1.41
 -5 -3 -18 22.75 1.56
 -5 3 -18 22.44 1.28
 5 -3 18 21.16 1.63
 5 3 18 22.39 1.49
 5 3 18 23.66 1.53
 5 -3 18 22.58 1.54
 5 3 20 90.01 3
 -5 3 -20 94.43 2.76
 -5 -3 -20 89.59 3.15
 -5 3 -20 90.39 2.61
 5 -3 20 92.55 3.3
 5 -3 20 89.28 3.08
 5 3 22 98.7 3.22
 -5 3 -22 99.74 2.88
 -5 -3 -22 94.22 3.3
 -5 3 -22 90.4 3.04
 -5 3 -22 94.05 2.74
 5 -3 22 95.19 3.4
 5 3 22 95.92 3.28
 5 -3 22 94.84 3.26
 5 -3 22 99.03 3.35
 -5 -3 -24 84.75 3.71
 5 3 24 84.3 3.06
 -5 3 -24 83.15 2.72
 5 3 24 81.88 3.12
 -5 -3 -24 83.05 3.21
 -5 -3 -24 88.72 3.7
 5 -3 24 86.1 3.48
 -5 3 -24 82.3 2.95
 -5 3 -24 79.17 2.63
 5 -3 24 79.92 3.22
 -5 3 -24 83.15 2.89
 -5 -3 -24 83.31 3.45
 -5 3 -24 86.35 3
 5 -3 24 80.69 3.05
 5 -3 24 78.56 3.52
 5 -3 24 77.6 3.48
 5 -3 24 82.78 3.18
 5 3 26 21.43 1.63
 5 -3 26 22.96 1.99
 -5 3 -26 21.57 1.44
 5 3 26 23.72 1.67
 5 -3 26 23.09 1.91
 -5 -3 -26 22.27 1.71
 -5 -3 -26 23.52 1.98
 -5 3 -26 20.61 1.39
 -5 -3 -26 23.41 2.09
 -5 3 -26 21.8 1.57
 -5 -3 -26 23.04 1.92
 5 3 26 22.78 1.7
 5 -3 26 22.8 1.67
 -5 3 -26 21.54 1.58
 5 -3 26 21.35 1.72
 -5 -3 -28 97.33 4.08
 5 -3 28 98.89 4.02
 5 3 28 104.88 3.47
 -5 3 -28 97.53 3.03
 5 -3 28 101.05 3.89
 -5 -3 -28 98 3.6
 -5 -3 -28 96.43 3.86
 -5 3 -28 96.6 3
 -5 3 -28 97.26 3.26
 -5 -3 -28 97.22 3.87
 5 3 28 101.31 3.51
 5 -3 28 99.93 3.46
 -5 3 -28 101.67 3.33
 5 -3 28 98.31 3.59
 5 3 28 99.86 3.49
 5 -3 30 27.38 2.1
 5 -3 30 25.78 2.07
 -5 3 -30 23.67 1.52
 5 3 30 25.86 1.81
 -5 -3 -30 25.79 1.91
 -5 -3 -30 25.16 2.03
 -5 3 -30 23.12 1.68
 -5 -3 -30 23.95 1.97
 5 3 30 24.44 1.77
 -5 3 -30 26.57 1.75
 5 -3 32 9.34 1.29
 5 3 32 9.53 1.15
 5 -3 32 9.68 1.32
 -5 3 -32 9.12 1.14
 -5 -3 -32 10.17 1.31
 -5 3 -32 8.55 1.09
 -5 -3 -32 8.45 1.24
 5 3 32 9.61 1.16
 -5 3 -32 9.05 1.11
 5 -3 34 6.28 1.06
 5 -3 34 6.98 1.12
 -5 3 -34 4.07 0.9
 -5 -3 -34 7.21 1.16
 -5 -3 -34 4.96 1.02
 5 -3 36 -0.24 0.58
 5 -3 36 0.01 0.55
 -5 3 -36 0.2 0.52
 -5 -3 -36 0.31 0.63
 5 3 36 -0.31 0.48
 -5 -3 -36 0.53 0.45
 5 -3 38 2.59 0.69
 5 -3 38 1.94 0.77
 -5 3 -38 1.24 0.62
 -5 -3 -38 2.15 0.83
 -5 3 -38 2.4 0.78
 5 3 38 1.75 0.67
 5 -3 40 2.58 0.77
 -5 3 -40 1.71 0.62
 -5 -3 -40 3.07 0.9
 -5 3 -40 1.38 0.68
 5 3 40 2.32 0.71
 -5 3 -42 -0.11 0.45
 -5 -3 -42 -0.42 0.54
 -5 3 -42 0.43 0.59
 5 3 42 -0.3 0.51
 5 -3 42 0.11 0.47
 5 3 44 1.83 0.66
 -5 3 -44 1.67 0.61
 5 -3 44 2.28 0.65
 -5 -3 -44 0.88 0.51
 -5 3 -44 0.67 0.55
 5 3 44 1.65 0.53
 5 3 46 0.41 0.43
 5 -3 46 0.31 0.41
 -5 3 -46 -0.07 0.37
 -5 -3 -46 0.18 0.43
 -5 3 -46 -0.66 0.51
 -5 -3 -46 0.19 0.31
 5 3 46 1.03 0.43
 5 3 48 0.48 0.39
 5 -3 48 0 0.33
 -5 -3 -48 -1.05 0.48
 -5 3 -48 -0.49 0.45
 -5 -3 -48 0.59 0.32
 5 -4 -51 0.03 0.31
 5 4 -51 0.04 0.32
 5 -4 -49 0.69 0.4
 5 4 -49 1.33 0.51
 5 4 -49 0.03 0.32
 5 4 -49 -0.09 0.35
 -5 4 49 0.12 0.36
 -5 -4 49 0.22 0.35
 -5 4 49 -0.06 0.3
 5 -4 -47 3.87 0.72
 5 4 -47 3.63 0.7
 5 4 -47 3.11 0.65
 5 4 -47 4.25 0.76
 -5 4 47 2.65 0.64
 -5 -4 47 3 0.63
 -5 4 47 3.79 0.62
 5 4 -45 0.82 0.46
 5 4 -45 1.92 0.6
 -5 -4 45 0.5 0.41
 -5 4 45 1.28 0.44
 -5 4 45 2.53 0.67
 5 -4 -45 1 0.48
 5 -4 -45 1.44 0.6
 -5 -4 45 1.26 0.47
 5 -4 -43 1.65 0.67
 5 -4 -43 0.21 0.52
 5 4 -43 1.98 0.66
 -5 4 43 0.43 0.48
 -5 -4 43 1.06 0.55
 -5 4 43 0.72 0.48
 5 -4 -43 0.69 0.49
 -5 -4 43 1.61 0.55
 5 -4 -41 0.75 0.6
 5 -4 -41 1.1 0.61
 5 4 -41 1.01 0.55
 -5 4 41 0.32 0.44
 -5 4 41 0.25 0.43
 -5 -4 41 0.63 0.59
 5 -4 -41 -0.29 0.47
 -5 -4 41 0.14 0.37
 5 -4 -39 5.5 1.08
 5 -4 -39 3.24 0.89
 -5 4 39 5.29 1.02
 -5 -4 39 4.99 0.89
 -5 4 39 4.13 0.87
 5 -4 -39 3.87 0.95
 -5 -4 39 4.47 0.83
 5 -4 -37 1.35 0.64
 -5 4 37 2.28 0.72
 5 -4 -37 2.23 0.8
 -5 -4 37 2.69 0.77
 -5 4 37 1.26 0.64
 5 -4 -37 3.55 0.89
 -5 4 37 1.66 0.57
 -5 -4 37 1.45 0.6
 5 -4 -35 2.29 0.82
 5 -4 -35 1.76 0.8
 -5 4 35 2.59 0.8
 -5 4 35 1.92 0.56
 -5 -4 35 2.84 0.79
 -5 4 35 2.69 0.84
 5 -4 -35 2.29 0.78
 5 4 -33 23.81 1.57
 5 -4 -33 22.56 1.95
 -5 4 33 20.81 1.84
 5 -4 -33 19.54 1.79
 -5 -4 33 24.84 1.77
 -5 4 33 21.91 1.63
 -5 4 33 23.99 1.93
 5 -4 -33 21.37 1.98
 5 4 -33 22.42 1.63
 5 -4 -33 20.75 1.71
 -5 4 33 21.08 1.66
 5 4 -31 29.94 1.76
 5 -4 -31 30.77 2.23
 -5 -4 31 31.92 2.02
 -5 4 31 30.56 1.95
 -5 4 31 32.57 2.21
 5 -4 -31 29.85 2.32
 5 4 -31 31.78 1.91
 5 -4 -31 27.29 1.99
 -5 4 31 32.34 2.04
 5 4 -29 26.43 1.65
 5 -4 -29 23.61 1.93
 -5 -4 29 28.57 1.85
 -5 4 29 25.95 1.78
 -5 4 29 26.6 2
 -5 -4 29 24.65 1.68
 5 -4 -29 25.95 2.18
 5 4 -29 26.21 1.71
 5 -4 -29 25.43 1.92
 -5 4 29 26.39 1.85
 5 4 -27 17.73 1.34
 5 -4 -27 16.45 1.64
 -5 -4 27 19.74 1.58
 -5 4 27 19.01 1.53
 -5 4 27 21.92 1.84
 -5 -4 27 19.04 1.44
 5 -4 -27 17.79 1.83
 5 -4 -27 17.93 1.6
 -5 4 27 18.54 1.55
 5 4 -25 32.8 1.78
 5 -4 -25 32.15 2.22
 -5 -4 25 35.4 2.02
 -5 4 25 36.37 2.28
 -5 -4 25 36.46 1.94
 5 -4 -25 32.18 2.4
 -5 4 25 34.94 2.08
 -5 -4 25 36 2.17
 5 -4 -25 32.68 2.15
 -5 4 25 33.25 2.01
 5 4 -23 43.63 2
 5 -4 -23 39.6 2.42
 5 4 -23 45.25 2.12
 -5 -4 23 48.62 2.24
 -5 4 23 46.28 2.55
 -5 -4 23 41.35 2.04
 5 -4 -23 40.85 2.65
 -5 4 23 44.7 2.24
 -5 -4 23 48.95 2.49
 5 -4 -23 41.88 2.41
 -5 4 23 45.36 2.25
 5 4 -21 40.65 1.89
 5 4 -21 44.6 2.07
 -5 4 21 41.63 2.16
 -5 -4 21 41.47 1.97
 5 -4 -21 39.78 2.32
 -5 4 21 38.65 2.06
 5 4 -19 62.48 2.27
 -5 4 19 60.81 2.58
 5 4 -19 65.37 2.44
 -5 -4 19 59.07 2.28
 5 -4 -19 56.02 2.71
 -5 4 19 59.47 2.46
 5 4 -17 71.73 2.39
 5 4 -17 71.53 2.53
 -5 4 17 70.08 2.7
 -5 -4 17 65.87 2.36
 -5 -4 17 68.65 2.49
 5 -4 -17 68.56 2.94
 -5 4 17 69.69 2.58
 5 4 -15 60.92 2.14
 5 4 -15 64.74 2.36
 -5 -4 15 54.53 2.08
 -5 -4 15 56.56 2.28
 -5 4 15 55.17 2.36
 5 -4 -15 57.13 2.67
 -5 4 15 55.45 2.25
 5 4 -13 65.18 2.35
 -5 4 13 60.47 2.42
 -5 4 13 63.22 2.08
 -5 -4 13 61.03 2.13
 -5 -4 13 61.04 2.37
 5 -4 -13 61.98 2.77
 -5 4 13 59.24 2.24
 -5 4 11 58.57 2.36
 5 4 -11 63.6 2.3
 -5 4 11 63.32 2.1
 -5 -4 11 61.4 2.39
 5 -4 -11 60.53 2.7
 5 -4 -9 8.4 1
 -5 4 9 7.5 0.89
 5 4 -9 8.8 0.88
 -5 4 9 7.77 0.77
 -5 -4 9 8.14 0.94
 5 -4 -9 9.32 1.11
 -5 -4 9 8.08 0.88
 -5 4 7 128.63 3.39
 5 4 -7 134.52 3.24
 -5 4 7 140.38 3.09
 -5 -4 7 128 3.48
 5 -4 -7 124.94 3.36
 -5 -4 7 131.89 3.23
 5 -4 -7 127.74 3.65
 5 -4 -5 107.01 3.26
 -5 4 5 107.8 3.05
 -5 4 5 118.1 2.84
 5 -4 -5 105.49 3.13
 -5 -4 5 111.64 3.26
 5 4 -5 106.84 2.97
 -5 -4 5 108.72 2.89
 5 4 -3 70.18 2.38
 5 -4 -3 68.09 2.57
 -5 4 3 69.28 2.43
 -5 4 3 74.48 2.3
 5 -4 -3 68.74 2.59
 -5 -4 3 75.02 2.68
 -5 -4 3 72.66 2.37
 5 4 -1 38.68 1.81
 5 -4 -1 36.93 1.84
 -5 4 1 39.67 1.68
 5 -4 -1 37 1.93
 -5 -4 1 38.82 1.93
 -5 -4 1 37.82 1.71
 5 4 1 17.95 1.26
 -5 4 -1 17.7 1.13
 -5 4 -1 19.1 1.19
 -5 -4 -1 19.41 1.39
 5 -4 1 18.34 1.4
 -5 -4 -1 18.25 1.19
 5 4 3 14.37 1.15
 5 -4 3 14.9 1.29
 -5 4 -3 14.45 1.05
 -5 4 -3 17.15 1.15
 -5 -4 -3 15.61 1.26
 -5 -4 -3 15.42 1.1
 5 4 5 3.01 0.57
 -5 -4 -5 2.91 0.52
 -5 4 -5 3.92 0.61
 5 -4 5 3.35 0.72
 -5 -4 -5 2.88 0.63
 -5 4 -5 2.49 0.54
 -5 4 -7 14.59 1.08
 -5 4 -7 16.56 1.15
 -5 -4 -7 14.47 1.24
 5 -4 7 15.44 1.36
 5 4 7 16.14 1.26
 5 4 9 29.56 1.58
 -5 4 -9 30.99 1.56
 -5 4 -9 28.86 1.5
 5 -4 9 29.67 1.91
 -5 -4 -9 29.43 1.74
 -5 4 -9 28.02 1.5
 5 4 9 29.3 1.7
 5 4 11 13.4 1.09
 -5 -4 -11 14.65 1.21
 -5 4 -11 15.32 1.14
 -5 4 -11 14.51 1.09
 -5 4 -11 13.24 1.07
 5 -4 11 13.85 1.39
 5 4 11 14.99 1.25
 5 4 13 6.5 0.78
 -5 -4 -13 8.28 0.98
 -5 4 -13 8.4 0.89
 -5 4 -13 7.84 0.84
 -5 4 -13 7.45 0.85
 5 -4 13 7.28 1.05
 5 4 15 47.05 2.1
 -5 4 -15 55.8 2.16
 -5 4 -15 50.87 2.12
 -5 -4 -15 47.58 2.28
 -5 4 -15 52.61 2.14
 5 -4 15 52.06 2.6
 5 -4 17 52.19 2.88
 -5 -4 -17 59.48 3.14
 5 4 17 52.23 2.27
 -5 4 -17 52.79 2.14
 -5 4 -17 56.89 2.28
 -5 -4 -17 51.62 2.43
 -5 -4 -17 55.25 2.91
 -5 4 -17 56.13 2.23
 5 -4 17 54.28 2.7
 5 4 17 53.07 2.44
 -5 4 -17 59.78 2.45
 5 -4 17 55.01 2.91
 5 -4 19 125.55 4.42
 5 4 19 130.68 3.64
 5 4 19 133.85 3.88
 5 -4 19 127.04 4.02
 -5 4 -19 134.72 3.43
 -5 4 -19 131.92 3.54
 -5 -4 -19 124.83 3.88
 -5 -4 -19 119.65 4.31
 -5 4 -19 131.32 3.43
 5 -4 19 134.37 4.22
 -5 4 -19 127.09 3.54
 -5 -4 -19 128.81 4.35
 5 4 19 125.33 3.82
 -5 -4 -19 122.35 4.34
 -5 4 -19 133.3 3.71
 5 -4 19 129.13 4
 5 -4 19 136.85 4.53
 -5 -4 -19 135.38 4.84
 5 -4 21 52.46 2.78
 -5 -4 -21 53.93 3.1
 5 4 21 53.26 2.4
 -5 4 -21 61.73 2.4
 -5 4 -21 58.5 2.44
 -5 -4 -21 50.68 2.54
 -5 -4 -21 49.86 2.86
 -5 4 -21 57.83 2.32
 5 -4 21 54.65 2.74
 5 4 21 57.34 2.61
 -5 4 -21 51.8 2.36
 -5 -4 -21 52.26 2.83
 5 4 21 51.83 2.5
 -5 -4 -21 53.04 2.92
 -5 4 -21 58.98 2.55
 5 -4 21 57.06 2.72
 5 4 23 60.54 2.57
 -5 4 -23 63.9 2.45
 5 -4 23 62.43 2.96
 -5 -4 -23 58.57 2.79
 -5 -4 -23 59.52 3.06
 -5 -4 -23 65.95 3.44
 -5 4 -23 64.66 2.48
 5 4 23 64.11 2.78
 -5 4 -23 61.97 2.59
 -5 -4 -23 64.56 3.17
 5 4 23 61.47 2.77
 -5 -4 -23 64.84 3.23
 5 -4 23 61.23 2.87
 -5 4 -23 64.59 2.66
 5 -4 25 31.01 2.32
 -5 -4 -25 30.41 2.4
 -5 -4 -25 29.85 2.03
 -5 -4 -25 30.29 2.23
 -5 4 -25 31.03 1.77
 -5 4 -25 30.69 1.76
 -5 4 -25 31.56 1.9
 -5 -4 -25 30.28 2.22
 5 -4 25 30.69 2.14
 5 4 25 30.07 1.97
 -5 -4 -25 29.01 2.2
 5 -4 25 32.33 2.06
 -5 4 -25 35.86 2.02
 5 -4 27 11.95 1.46
 -5 -4 -27 12.9 1.49
 -5 4 -27 12.97 1.19
 -5 4 -27 12.47 1.28
 -5 -4 -27 13.14 1.54
 5 -4 27 12.89 1.45
 5 4 27 10.89 1.23
 -5 -4 -27 10.44 1.38
 -5 4 -27 13.56 1.32
 5 -4 29 7.15 1.17
 5 -4 29 7.34 1.12
 -5 -4 -29 5.4 1.02
 -5 4 -29 7.46 0.95
 -5 4 -29 7.67 1.07
 -5 -4 -29 6.77 1.19
 5 4 29 6.72 1
 -5 -4 -29 5.83 1.06
 -5 4 -29 7.86 1.05
 5 -4 31 1.97 0.74
 -5 4 -31 2.71 0.84
 -5 -4 -31 1.87 0.69
 5 -4 31 1.43 0.69
 -5 4 -31 2.72 0.81
 -5 -4 -31 1.77 0.81
 -5 -4 -31 2.13 0.74
 -5 4 -31 2.37 0.7
 5 -4 33 0.02 0.49
 5 -4 33 0.13 0.49
 -5 -4 -33 1.46 0.77
 -5 4 -33 0.03 0.57
 -5 -4 -33 0.73 0.57
 -5 4 -33 0.06 0.58
 -5 -4 -33 0.12 0.47
 5 -4 35 2.35 0.7
 5 -4 35 3.7 0.85
 -5 4 -35 2.23 0.64
 -5 -4 -35 2.06 0.87
 -5 -4 -35 1.66 0.78
 5 -4 37 2.27 0.68
 5 -4 37 2.67 0.71
 -5 4 -37 1.17 0.57
 -5 -4 -37 2.36 0.8
 -5 -4 -37 1.59 0.55
 5 -4 39 1.16 0.53
 -5 4 -39 1.38 0.61
 -5 -4 -39 1.59 0.7
 5 -4 39 1.41 0.58
 -5 4 -39 1.06 0.71
 -5 -4 -39 0.4 0.44
 5 -4 41 5.74 0.77
 5 -4 41 6.35 0.87
 -5 4 -41 4.02 0.69
 -5 4 -41 8.5 1.06
 -5 -4 -41 6.7 0.96
 -5 -4 -41 5.92 0.86
 5 4 43 2.44 0.64
 -5 4 -43 2.48 0.56
 -5 -4 -43 3.65 0.72
 -5 4 -43 4.44 0.75
 -5 -4 -43 2.07 0.55
 5 -4 43 4.06 0.7
 5 4 45 -0.19 0.35
 5 -4 45 0.06 0.31
 -5 4 -45 0.43 0.42
 -5 -4 -45 -0.39 0.3
 5 -5 -46 1.24 0.43
 -5 -5 46 0.79 0.38
 5 5 -46 1.27 0.46
 -5 -5 46 0.75 0.34
 5 5 -46 0.19 0.31
 -5 5 46 0.8 0.35
 5 -5 -44 1.58 0.51
 5 5 -44 1.09 0.41
 5 5 -44 1.35 0.49
 -5 -5 44 0.41 0.37
 -5 -5 44 0.73 0.38
 -5 5 44 1.39 0.48
 5 -5 -42 1.14 0.56
 5 5 -42 1.12 0.5
 -5 -5 42 -0.45 0.46
 -5 5 42 0.63 0.42
 5 -5 -42 -0.25 0.37
 5 -5 -40 0.92 0.59
 5 5 -40 1.61 0.59
 -5 -5 40 1.19 0.51
 -5 5 40 0.91 0.52
 -5 5 40 0.39 0.35
 5 -5 -40 -0.04 0.42
 5 -5 -38 4.15 0.85
 -5 -5 38 3.63 0.72
 -5 5 38 2.82 0.71
 -5 5 38 2.69 0.62
 5 -5 -38 2.41 0.68
 -5 -5 36 8.3 1.03
 -5 5 36 7.35 1.06
 -5 5 36 9.41 1.05
 5 -5 -36 5.85 0.99
 5 -5 -36 7.13 1.07
 5 -5 -34 17.22 1.65
 -5 -5 34 19.15 1.51
 -5 5 34 18.47 1.48
 -5 5 34 21.85 1.77
 -5 5 34 19.32 1.53
 5 -5 -34 15.28 1.64
 5 -5 -32 11.41 1.45
 -5 -5 32 12.18 1.28
 -5 5 32 12.34 1.26
 -5 5 32 14.4 1.56
 5 -5 -32 10.45 1.43
 -5 5 32 11.33 1.12
 5 -5 -30 27.67 2.11
 -5 -5 30 32.19 1.92
 -5 5 30 29.64 1.93
 -5 5 30 31.66 2.21
 -5 5 30 32.25 1.85
 5 -5 -30 29.61 2.24
 -5 -5 28 6.49 1.01
 -5 5 28 4.79 0.87
 -5 5 28 4.5 0.99
 -5 5 28 5.75 0.93
 5 -5 -28 5.57 1.14
 5 -5 -28 5.13 1.03
 5 5 -26 29.68 1.74
 5 -5 -26 30.39 2.18
 -5 -5 26 28.05 1.84
 -5 5 26 29.75 1.96
 -5 5 26 31.02 2.16
 -5 5 26 28.66 1.83
 5 -5 -26 26.9 2.23
 -5 -5 26 29.94 2.05
 -5 5 26 28.89 1.88
 5 5 -24 21.11 1.49
 5 -5 -24 20.92 1.84
 -5 -5 24 22.61 1.63
 -5 5 24 22.85 1.75
 -5 5 24 23.54 1.88
 5 -5 -24 23.42 2.1
 -5 -5 24 22.5 1.8
 -5 5 24 20.42 1.6
 5 5 -22 57.77 2.38
 5 -5 -22 51.81 2.81
 5 -5 -22 55.99 2.93
 -5 -5 22 54.01 2.99
 -5 -5 22 57.96 2.51
 -5 5 22 54.93 2.64
 -5 5 22 60.94 2.94
 -5 -5 22 50.85 2.25
 5 -5 -22 52 3.06
 -5 -5 22 60.68 2.87
 5 5 -20 3.48 0.68
 5 -5 -20 3.96 0.93
 -5 -5 20 1.49 0.61
 -5 -5 20 3.78 0.81
 -5 5 20 2.93 0.71
 -5 5 20 3.23 0.89
 5 -5 -20 4.03 0.97
 -5 -5 20 3.32 0.84
 5 -5 -20 2.43 0.72
 5 5 -18 65.77 2.48
 5 -5 -18 66.58 3.15
 5 -5 -18 64.75 3.1
 -5 -5 18 65.4 3.23
 -5 5 18 68.56 2.85
 -5 5 18 72.51 3.11
 5 -5 -18 65.91 3.4
 -5 -5 18 71.04 3.03
 5 5 -16 67.76 2.47
 5 -5 -16 66.62 3.05
 5 -5 -16 61.2 2.98
 -5 -5 16 67.14 3.24
 -5 5 16 67.84 2.84
 -5 -5 16 72.25 3.07
 -5 5 16 69.48 3.02
 5 -5 -16 65.49 3.37
 -5 -5 16 70.3 2.98
 5 5 -14 29.37 1.63
 5 -5 -14 28.93 2.04
 5 -5 -14 26.13 1.96
 -5 -5 14 29.54 2.16
 -5 5 14 29 1.85
 -5 -5 14 32.31 2.11
 -5 5 14 28.13 1.93
 -5 5 14 29.42 1.6
 -5 5 14 30.25 2.01
 5 -5 -14 28.19 2.24
 -5 -5 14 33.7 2.07
 5 -5 -12 34.99 2.19
 5 -5 -12 31.19 2.09
 -5 -5 12 35.17 2.35
 -5 5 12 36.36 2.04
 -5 -5 12 37.49 2.3
 -5 5 12 37.97 2.11
 -5 5 12 37.19 2.18
 5 -5 -12 34.79 2.43
 -5 -5 12 37.97 2.17
 -5 5 12 36.58 1.8
 5 -5 -10 29.87 2.03
 5 -5 -10 33.79 2.16
 -5 -5 10 33.83 2.28
 -5 5 10 34.42 1.95
 -5 -5 10 32.49 2.15
 5 5 -10 35.43 1.89
 -5 5 10 35.61 1.8
 -5 5 10 35.18 2.09
 -5 5 10 34.83 2.1
 -5 -5 10 31.12 1.87
 5 -5 -10 30.66 2.3
 -5 -5 10 37.11 2.14
 -5 -5 10 33.6 1.85
 5 -5 -8 170.46 4.66
 5 -5 -8 164.3 4.54
 -5 -5 8 170.2 5.02
 -5 5 8 167.63 4.2
 5 5 -8 179.38 4.15
 -5 5 8 181.81 3.94
 -5 5 8 178.9 4.46
 -5 5 8 172.61 4.56
 -5 -5 8 173.57 4.36
 5 -5 -8 168.28 5.17
 -5 -5 8 186.39 5.03
 -5 -5 8 186.05 4.66
 -5 -5 8 165.74 4.03
 5 -5 -6 103.33 3.58
 5 -5 -6 107.79 3.64
 -5 -5 6 110.26 3.92
 -5 5 6 122.11 3.24
 -5 5 6 108.84 3.32
 5 5 -6 113.29 3.3
 -5 5 6 118.42 3.61
 -5 5 6 113.12 3.65
 -5 -5 6 107.88 3.47
 5 -5 -6 115.28 4.23
 -5 -5 6 116.74 3.64
 -5 -5 6 110.88 3.23
 5 -5 -4 13.8 1.32
 -5 5 4 16.31 1.43
 -5 -5 4 16.17 1.58
 -5 5 4 16.22 1.23
 -5 5 4 16.29 1.44
 5 -5 -4 13.34 1.52
 5 5 -4 10.24 1.07
 -5 -5 4 13.13 1.14
 5 -5 -2 23.7 1.64
 -5 -5 2 26.75 2
 -5 5 2 29.47 1.81
 -5 5 2 24.71 1.74
 5 -5 -2 25.32 1.71
 5 -5 -2 25.03 1.99
 -5 5 2 25.68 1.52
 5 5 -2 22.58 1.55
 -5 -5 2 25.08 1.54
 -5 5 0 38.62 1.85
 -5 -5 0 41.38 2.44
 -5 5 0 41.9 1.95
 -5 5 0 41.67 2.13
 5 -5 0 39.09 2.14
 -5 5 0 37.42 2.06
 5 -5 0 38.16 2.39
 5 5 0 36.22 1.98
 -5 -5 0 39.6 1.92
 -5 -5 -2 2.51 0.55
 -5 5 -2 2.68 0.64
 -5 5 -2 2.73 0.59
 -5 -5 -2 2.9 0.74
 -5 5 -2 2.92 0.6
 5 -5 2 3.64 0.8
 5 -5 2 2.77 0.81
 5 5 2 1.2 0.34
 -5 -5 -4 0.28 0.29
 -5 -5 -4 -0.72 0.61
 -5 -5 -4 0.01 0.48
 5 5 4 0.14 0.28
 -5 5 -4 -0.58 0.48
 -5 -5 -4 0.08 0.48
 -5 5 -4 -0.3 0.42
 -5 5 -4 -0.06 0.46
 5 -5 4 0.04 0.4
 5 -5 4 -0.8 0.64
 -5 -5 -4 0.33 0.45
 -5 -5 -6 12.49 1.5
 5 5 6 10.35 1.08
 -5 5 -6 11.88 1.11
 -5 5 -6 11.61 1.06
 -5 -5 -6 11.46 1.33
 -5 5 -6 11.21 1.05
 5 -5 6 12.76 1.32
 5 -5 6 11.65 1.37
 -5 -5 -6 12.17 1.39
 -5 -5 -6 12.43 1.39
 -5 -5 -6 11.67 1.05
 5 -5 6 11.5 1.31
 5 -5 8 7.44 1.28
 -5 -5 -8 8.23 1.3
 -5 -5 -8 8.18 1.18
 5 5 8 8.24 0.97
 -5 5 -8 7.73 0.91
 -5 5 -8 8.85 0.95
 -5 -5 -8 7.23 1.08
 -5 5 -8 6.93 0.94
 5 -5 8 6.77 1.01
 5 -5 8 6.98 1.08
 -5 -5 -8 6.39 1.1
 -5 5 -8 7.19 0.94
 5 -5 8 7.41 1.13
 -5 -5 -10 23.89 1.95
 -5 -5 -10 24.08 2.07
 -5 -5 -10 26.24 1.99
 5 5 10 22.04 1.56
 -5 5 -10 23.86 1.53
 -5 5 -10 23.08 1.46
 5 -5 10 22.3 2.06
 -5 5 -10 22.58 1.49
 5 -5 10 24.39 1.85
 5 -5 10 23.81 1.89
 5 5 10 20.02 1.45
 -5 -5 -10 19.7 1.8
 -5 5 -10 23.74 1.6
 5 -5 10 23.22 1.9
 5 -5 12 9.38 1.38
 -5 -5 -12 12.35 1.53
 -5 -5 -12 8.65 1.24
 -5 5 -12 11.02 1.11
 -5 5 -12 8.37 0.93
 -5 -5 -12 9.06 1.26
 5 5 12 9.89 1.08
 -5 5 -12 8.87 0.99
 5 5 12 7.31 0.91
 -5 -5 -12 7.21 1.11
 5 -5 12 10.41 1.26
 -5 5 -12 8.94 1.04
 5 -5 12 10.15 1.32
 5 -5 14 3.87 1.04
 5 5 14 4.53 0.79
 -5 -5 -14 4.11 1.03
 -5 -5 -14 3.44 0.86
 -5 5 -14 2.97 0.62
 -5 5 -14 5.52 0.85
 5 5 14 3 0.68
 -5 -5 -14 2.16 0.71
 -5 5 -14 3.97 0.71
 -5 5 -14 4.28 0.79
 5 -5 14 4.48 0.9
 5 -5 16 28.06 2.3
 -5 -5 -16 32.31 2.46
 5 5 16 27.8 1.81
 -5 5 -16 34.01 1.82
 -5 5 -16 33.95 1.88
 -5 -5 -16 26.73 2.1
 -5 5 -16 34 1.85
 5 5 16 27.21 1.78
 -5 -5 -16 27.08 2.12
 -5 5 -16 33.44 1.96
 5 -5 16 33.56 2.14
 5 -5 18 61.75 3.15
 5 -5 18 57.53 3.22
 -5 -5 -18 60.85 3.35
 -5 5 -18 66.12 2.59
 -5 -5 -18 56.28 3.01
 -5 5 -18 59.12 2.47
 5 5 18 55.11 2.54
 -5 -5 -18 57 3.05
 -5 5 -18 65.86 2.7
 5 -5 20 32.36 2.29
 5 -5 20 32.02 2.4
 -5 5 -20 37.49 2
 -5 -5 -20 31.84 2.28
 -5 5 -20 35.57 1.93
 -5 5 -20 37.54 2.07
 5 5 20 32.65 1.99
 -5 -5 -20 31.96 2.36
 -5 5 -20 37.41 2.07
 5 -5 22 5.92 1.11
 5 -5 22 6.64 1.16
 -5 5 -22 6.99 0.94
 -5 5 -22 6.22 0.86
 -5 5 -22 6.52 1.01
 -5 -5 -22 6.26 1.09
 5 5 22 5.97 0.91
 -5 -5 -22 4.68 1.04
 -5 5 -22 6.8 0.98
 5 -5 24 -0.24 0.6
 5 -5 24 -0.45 0.59
 -5 -5 -24 0.06 0.49
 -5 5 -24 0.69 0.39
 -5 5 -24 0.52 0.54
 -5 -5 -24 -0.68 0.79
 -5 -5 -24 0.01 0.45
 -5 5 -24 0.07 0.49
 5 -5 26 4.88 1.02
 -5 -5 -26 3.42 0.83
 -5 5 -26 4.49 0.86
 -5 -5 -26 3.98 0.95
 -5 -5 -26 3.56 0.86
 -5 5 -26 6.05 0.96
 5 -5 28 2.55 0.81
 5 -5 28 2.66 0.73
 -5 -5 -28 1.9 0.64
 -5 5 -28 2.43 0.71
 -5 -5 -28 2.51 0.83
 -5 -5 -28 2.14 0.73
 -5 5 -28 1.75 0.59
 5 -5 30 4.42 0.95
 5 -5 30 4.58 0.81
 -5 -5 -30 3.98 0.76
 -5 5 -30 4.27 0.82
 -5 -5 -30 3.48 0.83
 -5 5 -30 4.77 0.76
 5 -5 32 1.77 0.71
 5 -5 32 1.63 0.52
 -5 5 -32 1.04 0.53
 -5 5 -32 1.73 0.59
 -5 -5 -32 0.7 0.53
 5 -5 34 0.21 0.47
 -5 5 -34 0.13 0.47
 -5 5 -34 0.09 0.48
 5 -5 34 0.31 0.37
 -5 -5 -34 0.34 0.42
 5 -5 36 0.58 0.47
 5 -5 36 0.14 0.34
 -5 5 -36 -0.04 0.39
 -5 -5 -36 0.44 0.44
 5 -5 38 2.1 0.55
 5 5 38 2.17 0.59
 5 -5 38 1.86 0.51
 -5 5 -38 0.15 0.4
 -5 5 -38 2.61 0.66
 -5 -5 -38 0.79 0.46
 5 -5 40 1 0.4
 5 -5 40 0.09 0.28
 5 5 40 0.68 0.4
 -5 5 -40 -0.19 0.44
 -5 5 -40 1.71 0.58
 -5 -5 -40 0.34 0.35
 5 5 42 0.57 0.32
 -5 5 -42 1.15 0.44
 5 -6 -41 1.32 0.42
 -5 -6 41 1.9 0.42
 -5 -6 41 0.7 0.32
 -5 6 41 1.13 0.38
 5 -6 -39 -0.33 0.37
 -5 6 39 0.16 0.34
 5 6 -39 0.52 0.37
 -5 -6 39 0.75 0.35
 -5 -6 39 0.49 0.32
 -5 6 39 0.57 0.29
 5 -6 -37 0.87 0.49
 -5 -6 37 0.04 0.31
 -5 -6 37 -0.09 0.36
 -5 6 37 -0.08 0.39
 -5 6 37 0.22 0.36
 5 -6 -37 -0.5 0.42
 5 -6 -35 1.27 0.51
 -5 -6 35 1.22 0.49
 -5 -6 35 0.8 0.43
 -5 6 35 0.5 0.44
 -5 6 35 0.77 0.39
 -5 6 35 0.67 0.42
 5 -6 -35 0.85 0.51
 5 -6 -33 5.29 0.88
 -5 -6 33 3.79 0.67
 -5 6 33 4.63 0.8
 -5 6 33 5.15 0.71
 -5 6 33 4.65 0.79
 -5 -6 33 4.95 0.85
 5 -6 -31 2.04 0.68
 -5 -6 31 2.52 0.73
 -5 -6 31 3.64 0.69
 -5 6 31 3.59 0.81
 -5 6 31 2.59 0.58
 -5 6 31 3.65 0.76
 5 -6 -31 1.3 0.64
 5 -6 -29 5.75 0.98
 -5 -6 29 5.37 0.92
 -5 -6 29 5.78 0.79
 -5 6 29 7.61 1.06
 -5 6 29 6.28 0.84
 -5 6 29 6.51 0.93
 5 -6 -29 3.4 0.87
 5 -6 -27 2.2 0.72
 -5 -6 27 0.89 0.55
 -5 -6 27 3.22 0.68
 -5 6 27 1.49 0.54
 -5 6 27 1.38 0.63
 -5 6 27 1.63 0.6
 -5 6 27 1.4 0.58
 5 -6 -27 1.92 0.76
 5 -6 -25 0.01 0.53
 -5 -6 25 1.69 0.64
 -5 6 25 1.24 0.64
 -5 -6 25 0.57 0.52
 -5 6 25 0.73 0.49
 -5 6 25 0.43 0.52
 5 -6 -25 1.33 0.73
 -5 -6 25 0.87 0.57
 -5 6 25 0.7 0.48
 5 -6 -23 5.55 0.98
 -5 -6 23 4.81 0.91
 -5 6 23 4.83 0.85
 -5 -6 23 5.79 0.87
 -5 6 23 5.38 0.99
 -5 6 23 4.24 0.84
 -5 6 23 5.38 0.97
 5 -6 -23 4.45 1.03
 -5 -6 23 4.67 0.9
 5 -6 -21 3.29 0.83
 -5 -6 21 1.75 0.62
 -5 -6 21 3.94 0.75
 -5 6 21 3.01 0.69
 -5 6 21 3.6 0.81
 -5 6 21 2.65 0.71
 -5 6 21 2.29 0.71
 5 -6 -21 2.2 0.81
 -5 -6 21 4.38 0.89
 5 -6 -19 3.58 0.85
 -5 -6 19 3.65 0.74
 -5 6 19 2.71 0.69
 -5 6 19 4.57 0.9
 -5 6 19 2.42 0.72
 -5 6 19 3.22 0.82
 -5 -6 19 2.34 0.73
 5 -6 -19 3.38 0.93
 -5 -6 19 2.52 0.74
 5 -6 -17 1.9 0.76
 -5 -6 17 -0.14 0.47
 -5 6 17 1.24 0.55
 -5 6 17 0.27 0.57
 -5 6 17 0.48 0.55
 5 -6 -17 0.77 0.63
 -5 -6 17 1.67 0.67
 5 -6 -15 6.06 1.06
 -5 -6 15 5.37 0.99
 -5 6 15 5.69 1
 -5 6 15 5.2 0.94
 5 -6 -15 5.72 1.13
 -5 -6 15 5.79 0.99
 -5 6 15 6.1 0.9
 5 6 -13 2.66 0.62
 5 -6 -13 2.67 0.82
 -5 -6 13 3.43 0.86
 -5 6 13 1.84 0.58
 -5 6 13 2.41 0.75
 -5 6 13 3.73 0.85
 -5 -6 13 3.07 0.82
 5 -6 -13 2.14 0.88
 -5 -6 13 3.15 0.82
 -5 -6 11 2.88 0.8
 -5 6 11 2.34 0.6
 5 -6 -11 1.42 0.71
 -5 -6 11 2.91 0.79
 -5 6 11 3.49 0.86
 -5 6 11 2.59 0.75
 5 -6 -11 1.73 0.76
 -5 -6 11 3.79 0.85
 5 -6 -9 4.93 1.04
 -5 -6 9 5.54 1.01
 -5 -6 9 6.5 1.07
 -5 6 9 6.07 1.01
 -5 6 9 5.12 0.93
 5 -6 -9 6.27 1.18
 -5 -6 9 5.71 0.95
 5 -6 -7 5.84 1.13
 -5 -6 7 5.76 1.06
 -5 -6 7 6.08 1.06
 -5 6 7 5.74 0.95
 -5 6 7 6.58 1.05
 5 -6 -7 5.35 1.1
 -5 -6 7 4.17 0.86
 5 -6 -5 32.71 2.47
 -5 -6 5 36.86 2.34
 -5 -6 5 36.97 2.4
 -5 6 5 36.45 2.12
 -5 6 5 35.93 2.14
 5 -6 -5 32.41 2.4
 -5 -6 5 34.31 2.15
 5 -6 -3 5.36 1.13
 5 -6 -3 6.54 1.16
 -5 -6 3 7.84 1.12
 -5 6 3 8.78 1.12
 -5 6 3 7.88 0.93
 -5 -6 3 6.04 1.09
 -5 6 3 6.1 0.94
 -5 -6 3 6.97 0.99
 5 -6 -1 18.44 1.93
 -5 -6 1 19.37 1.7
 -5 6 1 19.73 1.4
 -5 -6 1 19.41 1.76
 -5 6 1 20.5 1.59
 5 -6 -1 19.96 1.88
 -5 -6 1 18.79 1.58
 5 -6 1 19.87 2.01
 5 -6 1 16.93 1.79
 -5 6 -1 20.67 1.45
 -5 -6 -1 20.88 1.87
 -5 6 -1 20.3 1.57
 5 -6 1 22.11 1.93
 -5 -6 -1 21.41 1.64
 5 -6 3 8.14 1.27
 5 -6 3 10.23 1.54
 -5 6 -3 8.55 0.98
 -5 -6 -3 9.33 1.29
 -5 6 -3 9.04 1.08
 5 -6 3 9.09 1.3
 -5 -6 -3 9.12 1.26
 -5 -6 -3 7.2 0.99
 5 -6 5 19.41 2.01
 -5 -6 -5 23.36 1.96
 5 -6 5 20.77 1.9
 -5 6 -5 24.47 1.56
 -5 -6 -5 21.39 1.87
 -5 6 -5 19.53 1.52
 5 -6 5 23.8 2.01
 -5 -6 -5 24.62 2.01
 -5 -6 -5 22.58 1.68
 -5 6 -5 22.36 1.62
 5 -6 7 0.58 0.77
 -5 -6 -7 0.23 0.55
 -5 6 -7 0.34 0.43
 5 -6 7 0.51 0.52
 -5 -6 -7 0.53 0.6
 5 -6 7 0.49 0.62
 -5 6 -7 -0.08 0.41
 -5 -6 -7 0.35 0.5
 -5 -6 -7 0.64 0.5
 -5 6 -7 0.23 0.57
 5 -6 9 17.56 1.9
 -5 -6 -9 19.02 1.74
 5 -6 9 16.2 1.62
 -5 6 -9 19.65 1.43
 -5 6 -9 19.95 1.48
 5 -6 9 18.7 1.8
 -5 -6 -9 20.57 1.84
 -5 -6 -9 18.27 1.51
 -5 6 -9 19.87 1.56
 5 -6 11 0.09 0.53
 5 -6 11 0.09 0.68
 -5 6 -11 0.36 0.45
 -5 -6 -11 0.17 0.55
 -5 6 -11 0.18 0.34
 -5 -6 -11 -0.21 0.55
 -5 -6 -11 -0.35 0.47
 -5 6 -11 -0.41 0.62
 5 -6 13 5.08 0.94
 5 -6 13 6.3 1.2
 -5 6 -13 6.26 0.87
 -5 -6 -13 5.29 0.99
 -5 6 -13 6.28 0.86
 -5 -6 -13 4.47 0.99
 -5 6 -13 6.01 0.96
 5 -6 15 4.92 0.98
 5 -6 15 6.18 1.24
 -5 6 -15 7.26 0.92
 -5 -6 -15 6.25 1.08
 -5 -6 -15 4.76 0.99
 -5 6 -15 6.9 0.97
 5 -6 17 14.85 1.51
 5 -6 17 14.9 1.7
 -5 6 -17 16.17 1.31
 -5 -6 -17 15.2 1.56
 -5 6 -17 16.62 1.38
 -5 -6 -17 13.97 1.48
 5 -6 19 0.7 0.6
 5 -6 19 0.13 0.66
 -5 6 -19 1.61 0.55
 -5 -6 -19 0.12 0.48
 -5 6 -19 0.98 0.69
 -5 -6 -19 0.32 0.5
 -5 6 -19 0.85 0.62
 5 -6 21 13.13 1.45
 5 -6 21 11.28 1.44
 -5 6 -21 14.21 1.21
 -5 -6 -21 10.62 1.24
 -5 6 -21 13.2 1.26
 -5 -6 -21 12.01 1.37
 -5 6 -21 14.34 1.27
 5 -6 23 3.95 0.88
 5 -6 23 4.11 0.87
 -5 -6 -23 3.08 0.74
 -5 6 -23 4.04 0.78
 -5 -6 -23 2.58 0.75
 -5 6 -23 3.84 0.78
 5 -6 25 0.68 0.62
 5 -6 25 -0.17 0.47
 -5 -6 -25 0.85 0.44
 -5 6 -25 0.5 0.54
 -5 -6 -25 0.28 0.43
 -5 6 -25 0.25 0.48
 5 -6 27 0.81 0.53
 5 -6 27 0.04 0.39
 -5 -6 -27 0.26 0.34
 -5 6 -27 0.83 0.55
 -5 -6 -27 0.62 0.49
 -5 6 -27 1.03 0.5
 5 -6 29 2.96 0.69
 -5 6 -29 3.08 0.7
 -5 6 -29 4.1 0.75
 -5 -6 -29 2.75 0.65
 5 -6 31 4.24 0.75
 -5 6 -31 3.16 0.64
 -5 6 -31 3.81 0.64
 -5 -6 -31 3.89 0.71
 5 -6 33 5.38 0.76
 -5 6 -33 2.61 0.56
 -5 6 -33 4.54 0.63
 -5 -6 -33 4.15 0.66
 5 6 33 4.04 0.59
 5 -6 35 0.15 0.33
 -5 -6 -35 -0.02 0.27
 -5 7 34 2.52 0.44
 -5 -7 32 1.37 0.36
 -5 7 32 0.68 0.33
 -5 7 32 1 0.35
 5 -7 -32 0.04 0.29
 -5 7 32 0.6 0.34
 5 -7 -30 1.45 0.45
 -5 -7 30 2.2 0.46
 -5 -7 30 2.28 0.46
 -5 7 30 1.75 0.45
 -5 7 30 2.05 0.45
 -5 7 30 1.78 0.46
 5 -7 -30 1.88 0.42
 -5 -7 28 1.02 0.38
 -5 -7 28 0.8 0.38
 -5 7 28 0.86 0.4
 -5 7 28 0.79 0.42
 5 -7 -28 -0.23 0.39
 5 -7 -28 -0.14 0.32
 5 -7 -28 0.67 0.34
 -5 7 28 1.07 0.4
 -5 -7 26 0.48 0.36
 -5 -7 26 0.56 0.35
 -5 7 26 0.68 0.38
 -5 7 26 0.8 0.45
 -5 7 26 -0.1 0.37
 5 -7 -26 -0.04 0.42
 -5 -7 24 0.53 0.33
 -5 -7 24 0.38 0.36
 -5 7 24 0.25 0.38
 5 -7 -24 0.06 0.41
 -5 7 24 0.13 0.41
 -5 -7 22 3.38 0.63
 -5 -7 22 2.66 0.54
 -5 7 22 2.98 0.62
 -5 7 22 2.33 0.6
 5 -7 -22 0.64 0.59
 -5 -7 22 3.19 0.67
 -5 7 20 1.9 0.57
 -5 7 20 1.28 0.53
 5 -7 -20 0.4 0.52
 -5 -7 20 2.36 0.64
 -5 7 18 3.88 0.75
 -5 7 18 4.04 0.73
 5 -7 -18 2.68 0.79
 -5 -7 18 4.29 0.79
 -5 7 16 3.48 0.71
 -5 7 16 2.49 0.62
 5 -7 -16 3.42 0.8
 -5 -7 16 3.47 0.73
 -5 7 14 0.94 0.52
 -5 7 14 1.19 0.52
 5 -7 -14 0.93 0.61
 -5 -7 14 1.31 0.55
 5 -7 -12 1.26 0.67
 -5 7 12 4.27 0.78
 -5 7 12 3.44 0.72
 5 -7 -12 3.36 0.92
 -5 -7 12 3.42 0.82
 5 -7 -10 4 0.93
 -5 7 10 4.78 0.81
 5 -7 -10 3.97 0.97
 -5 -7 10 6.03 0.92
 -5 7 10 3.95 0.79
 5 -7 -8 7.66 1.12
 5 -7 -8 6.11 1.16
 -5 7 8 8.44 1
 5 -7 -8 8.66 1.24
 -5 7 8 9.92 1.07
 -5 -7 8 9.33 1.11
 5 -7 -6 1.24 0.59
 -5 7 6 2.39 0.53
 -5 -7 6 3.15 0.79
 -5 7 6 1.62 0.52
 5 -7 -6 2.58 0.84
 -5 7 6 2.32 0.67
 -5 -7 6 2.91 0.71
 5 -7 -6 2.32 0.82
 5 -7 -4 0.87 0.56
 -5 7 4 2.14 0.51
 -5 -7 4 1.7 0.71
 5 -7 -4 1.38 0.71
 -5 7 4 1.34 0.56
 5 -7 -4 2.74 0.88
 -5 -7 4 1.9 0.64
 5 -7 -2 0.36 0.59
 -5 7 2 0.05 0.33
 -5 -7 2 0.25 0.5
 5 -7 -2 0.44 0.57
 -5 7 2 0.54 0.48
 5 -7 -2 0.79 0.65
 -5 -7 2 0.35 0.5
 5 -7 0 4.66 1.04
 5 -7 0 4.5 0.99
 -5 7 0 6.2 0.79
 -5 -7 0 6.62 1.06
 -5 7 0 5.45 0.81
 5 -7 0 6.59 1.09
 -5 -7 0 6.54 0.92
 -5 7 0 5.33 0.85
 5 -7 2 1.21 0.74
 5 -7 2 1.34 0.73
 -5 7 -2 1.43 0.47
 -5 -7 -2 3.16 0.82
 5 -7 2 3.23 0.89
 -5 -7 -2 1.57 0.59
 -5 7 -2 1.27 0.55
 5 -7 4 6.12 1.08
 5 -7 4 6.08 1.12
 -5 7 -4 7.39 0.88
 -5 -7 -4 7.62 1.12
 5 -7 4 7.5 1.15
 -5 -7 -4 7.57 0.95
 -5 7 -4 8.49 1.03
 5 -7 6 1.5 0.82
 5 -7 6 1.93 0.63
 -5 7 -6 1.95 0.5
 -5 -7 -6 1.97 0.68
 -5 -7 -6 0.9 0.47
 -5 7 -6 1.87 0.59
 5 -7 8 3.68 0.99
 5 -7 8 2.95 0.78
 -5 7 -8 4.35 0.71
 -5 -7 -8 5.01 0.94
 -5 -7 -8 3.28 0.69
 -5 7 -8 3.2 0.71
 5 -7 10 0.07 0.58
 5 -7 10 1.65 0.62
 -5 7 -10 1.83 0.5
 -5 -7 -10 0.53 0.54
 -5 -7 -10 0.6 0.42
 -5 7 -10 1.44 0.57
 5 -7 12 0.75 0.68
 -5 -7 -12 0.63 0.53
 -5 -7 -12 0.75 0.38
 -5 7 -12 1.84 0.6
 5 -7 14 2.24 0.77
 -5 -7 -14 1.25 0.52
 -5 7 -14 3.2 0.64
 -5 -7 -14 2.02 0.5
 -5 7 -14 1.85 0.59
 5 -7 16 0.61 0.44
 5 -7 16 0.84 0.58
 -5 -7 -16 0.95 0.48
 -5 7 -16 0.8 0.5
 -5 -7 -16 0.68 0.51
 -5 7 -16 1.16 0.51
 5 -7 18 0.48 0.43
 5 -7 18 -0.15 0.5
 -5 -7 -18 0.38 0.39
 -5 -7 -18 0.5 0.47
 -5 7 -18 0.87 0.45
 -5 7 -18 0.86 0.48
 5 -7 20 5.34 0.76
 5 -7 20 4.84 0.86
 -5 -7 -20 3.79 0.66
 -5 7 -20 5.15 0.71
 -5 -7 -20 4.4 0.74
 -5 7 -20 5 0.69
 5 -7 22 0.87 0.44
 5 -7 22 0.33 0.46
 -5 -7 -22 -0.08 0.28
 -5 7 -22 0.14 0.41
 -5 -7 -22 0.2 0.39
 -5 7 -22 0.3 0.36
 5 -7 24 5.75 0.72
 5 -7 24 6.2 0.84
 -5 7 -24 6.92 0.75
 -5 -7 -24 5.89 0.76
 -5 7 -24 5.59 0.63
 5 -7 26 1.52 0.43
 5 -7 26 1.79 0.53
 -5 7 -26 1.72 0.47
 -5 7 -26 2.16 0.51
 -5 -7 -26 1.73 0.48
 5 -7 28 3.49 0.54
 -5 7 -28 3.1 0.49
 -5 -7 -28 2.96 0.5
 -5 8 21 -0.17 0.25
 5 -8 -21 -0.19 0.33
 5 -8 -19 -0.04 0.29
 -5 8 19 0.07 0.26
 5 -8 -19 -0.32 0.38
 5 -8 -17 0.25 0.38
 -5 8 17 0.54 0.34
 5 -8 -17 0.16 0.34
 5 -8 -15 0.73 0.46
 -5 8 15 1.77 0.42
 5 -8 -15 0.36 0.42
 -5 -8 15 1.09 0.39
 -5 8 15 0.64 0.29
 5 -8 -13 0.47 0.41
 -5 8 13 0.44 0.32
 5 -8 -13 0.14 0.37
 -5 -8 13 0.56 0.42
 -5 8 13 0.12 0.31
 5 -8 -11 0.14 0.36
 -5 8 11 0.74 0.37
 5 -8 -11 0.34 0.48
 -5 -8 11 -0.04 0.3
 -5 8 11 -0.88 0.4
 5 -8 -9 1.42 0.57
 -5 8 9 0.85 0.37
 5 -8 -9 0.5 0.48
 -5 -8 9 1.08 0.4
 -5 8 9 -0.37 0.39
 5 -8 -7 1.12 0.5
 -5 8 7 1.41 0.41
 -5 -8 7 0.39 0.38
 -5 8 7 0.16 0.32
 5 -8 -5 1.77 0.56
 -5 8 5 2.09 0.44
 -5 -8 5 2.86 0.56
 -5 8 5 2.37 0.48
 5 -8 -3 -0.02 0.34
 5 -8 -3 -0.2 0.41
 -5 -8 3 0.16 0.33
 -5 8 3 -0.32 0.4
 5 -8 -1 0.15 0.41
 5 -8 -1 0.43 0.44
 -5 -8 1 0.88 0.41
 -5 8 1 -0.05 0.34
 5 -8 1 0.2 0.36
 5 -8 1 1.48 0.53
 -5 -8 -1 1.32 0.44
 -5 8 -1 0.69 0.39
 5 -8 3 0.45 0.4
 -5 -8 -3 0.28 0.3
 -5 8 -3 0.35 0.36
 5 -8 5 -0.14 0.37
 -5 -8 -5 0.74 0.35
 -5 8 -5 0.24 0.33
 5 -8 7 0.28 0.43
 -5 -8 -7 1.25 0.37
 -5 8 -7 0.82 0.43
 5 -8 9 0.31 0.4
 -5 8 -9 -0.31 0.31
 -5 -8 -9 0.06 0.23
 -5 8 -9 0.52 0.36
 5 -8 11 0.02 0.35
 5 -8 11 0.35 0.26
 -5 8 -11 0.27 0.3
 -5 -8 -11 0.52 0.26
 -5 8 -11 0.59 0.34
 5 -8 13 1.11 0.45
 -5 8 -13 1.23 0.37
 -5 8 -13 0.49 0.29
 5 -8 15 -0.04 0.32
 5 -8 17 0.56 0.36
 6 0 -56 0.06 0.29
 -6 0 56 0.31 0.3
 6 0 -54 1.07 0.46
 -6 0 54 0.7 0.36
 6 0 -54 -0.03 0.36
 -6 0 54 1.59 0.49
 6 0 -52 0.35 0.47
 -6 0 52 -0.48 0.43
 6 0 -52 -0.07 0.41
 -6 0 52 -0.39 0.39
 -6 0 50 3.81 0.77
 6 0 -50 3.11 0.77
 6 0 -50 1.97 0.65
 -6 0 50 3.78 0.78
 6 0 -48 -1.11 0.77
 6 0 -48 -0.27 0.51
 6 0 -48 -0.35 0.5
 6 0 -48 0.16 0.53
 -6 0 48 -0.3 0.56
 -6 0 48 0.39 0.55
 -6 0 46 -0.12 0.51
 6 0 -46 -0.74 0.76
 6 0 -46 -0.7 0.72
 6 0 -46 -0.1 0.61
 6 0 -46 -0.03 0.56
 -6 0 46 0.13 0.53
 6 0 -44 0.09 0.67
 -6 0 44 0.93 0.66
 6 0 -44 -0.38 0.56
 6 0 -44 1.56 0.8
 6 0 -44 0.02 0.68
 -6 0 44 1.97 0.77
 6 0 -42 36.99 2.31
 6 0 -42 34.35 2.44
 -6 0 42 35.96 2.47
 6 0 -42 37.96 2.35
 -6 0 42 36.7 2.47
 6 0 -40 0.11 0.7
 -6 0 40 0.63 0.64
 6 0 -40 1.68 0.74
 -6 0 40 1.55 0.7
 6 0 -40 1.11 0.59
 6 0 -38 15.29 1.54
 -6 0 38 15 1.64
 6 0 -38 15.63 1.57
 -6 0 38 14.71 1.62
 6 0 -36 1.88 0.65
 6 0 -36 1.13 0.67
 -6 0 36 0.74 0.56
 -6 0 36 0.07 0.61
 -6 0 34 3.56 0.85
 6 0 -34 5.32 0.96
 6 0 -34 3.51 0.8
 -6 0 34 3.01 0.65
 -6 0 34 2.86 0.78
 6 0 -32 67.17 2.51
 -6 0 32 60.78 2.47
 6 0 -30 144.54 3.71
 6 0 -30 151.5 3.69
 -6 0 30 145.38 3.71
 6 0 -28 6.04 0.83
 6 0 -28 6.91 0.81
 -6 0 28 6.05 0.82
 6 0 -26 21.19 1.37
 6 0 -26 21.29 1.35
 -6 0 26 19.7 1.34
 6 0 -24 25 1.44
 6 0 -24 24.65 1.43
 -6 0 24 23.54 1.44
 6 0 -22 26.09 1.31
 6 0 -22 26.13 1.44
 6 0 -22 26.2 1.45
 -6 0 22 25.35 1.45
 6 0 -20 0.26 0.3
 6 0 -20 0.42 0.38
 6 0 -20 -0.09 0.35
 -6 0 20 0.14 0.33
 -6 0 18 203.01 3.43
 6 0 -18 212.31 3.56
 6 0 -18 201.83 3.65
 6 0 -18 204.11 3.79
 -6 0 18 203.15 3.9
 -6 0 16 129.49 2.73
 6 0 -16 125.11 2.81
 6 0 -16 131.43 2.93
 -6 0 16 128.96 3.06
 -6 0 14 16.03 0.98
 6 0 -14 15.3 0.95
 6 0 -14 14.5 0.93
 6 0 -14 16.9 1.04
 -6 0 14 16.15 1.1
 -6 0 12 12.67 0.88
 6 0 -12 12.33 0.85
 6 0 -12 12.16 0.83
 6 0 -12 12.1 0.9
 -6 0 12 11.22 0.92
 -6 0 10 41.86 1.54
 6 0 -10 44.2 1.56
 6 0 -10 39.36 1.42
 6 0 -10 43.31 1.59
 -6 0 10 39.86 1.65
 -6 0 8 7.83 0.7
 6 0 -8 6.65 0.65
 6 0 -8 7.46 0.74
 6 0 -8 7.38 0.61
 6 0 -8 7.84 0.71
 -6 0 6 9.78 0.77
 6 0 -6 10.04 0.78
 6 0 -6 9.52 0.82
 6 0 -6 8.91 0.76
 -6 0 4 103.23 2.43
 6 0 -4 101.94 2.35
 6 0 -4 102.01 2.51
 6 0 -4 98.09 2.29
 -6 0 2 0.79 0.32
 -6 0 2 0.75 0.26
 6 0 -2 0.55 0.28
 6 0 -2 0.56 0.32
 6 0 -2 1.15 0.36
 -6 0 0 0.11 0.27
 -6 0 0 0.25 0.23
 6 0 0 -0.03 0.24
 6 0 0 0.04 0.29
 6 0 0 0.09 0.23
 -6 0 -2 70.45 1.74
 6 0 2 70.29 2.08
 -6 0 -2 69.16 2.1
 6 0 2 67.95 2.07
 -6 0 -2 69.27 1.87
 6 0 2 66.15 1.85
 -6 0 -4 100.43 2.11
 6 0 4 94.27 2.47
 -6 0 -4 95.69 2.48
 6 0 4 96.37 2.45
 -6 0 -4 95.79 2.18
 6 0 4 91.88 2.16
 -6 0 -6 159.36 2.76
 6 0 6 152.68 3.17
 -6 0 -6 155.3 3.09
 6 0 6 148.8 3.09
 -6 0 -6 154.08 2.77
 -6 0 -8 766.94 7.08
 6 0 8 760.26 7.06
 6 0 8 745.35 6.99
 6 0 8 768.15 7.2
 -6 0 -8 751.08 6.11
 -6 0 -8 783.63 6.39
 6 0 10 323.72 4.86
 -6 0 -10 337.63 4.33
 -6 0 -10 335.87 4.79
 6 0 10 342.37 4.83
 6 0 12 137 3.23
 -6 0 -12 138.21 3.2
 -6 0 -12 138.8 2.88
 6 0 12 139.79 3.18
 6 0 12 135.54 3.08
 6 0 14 2.6 0.53
 6 0 14 3 0.58
 -6 0 -14 3.22 0.61
 6 0 14 2.31 0.47
 6 0 14 3.39 0.57
 6 0 16 4.08 0.63
 6 0 16 3.2 0.62
 -6 0 -16 3.07 0.6
 6 0 16 3.28 0.6
 6 0 18 14.83 1.15
 6 0 18 16.34 1.29
 -6 0 -18 15.6 1.22
 6 0 18 16.65 1.25
 6 0 20 4.89 0.7
 -6 0 -20 4.74 0.74
 6 0 22 32.37 1.8
 -6 0 -22 34.15 1.88
 6 0 24 5.33 0.8
 -6 0 -24 4.57 0.77
 6 0 26 10.63 1.12
 -6 0 -26 10.25 1.11
 6 0 26 10.68 1.17
 6 0 28 -0.17 0.38
 6 0 28 0.68 0.46
 -6 0 -28 0.55 0.66
 6 0 28 0 0.52
 -6 0 -28 0.16 0.39
 -6 0 -28 -0.7 0.68
 -6 0 -28 -0.18 0.51
 6 0 28 0.1 0.62
 6 0 30 16.44 1.44
 6 0 30 15.94 1.56
 -6 0 -30 16.22 1.45
 -6 0 -30 17.06 1.62
 6 0 30 13.57 1.61
 -6 0 -30 15.18 1.42
 6 0 30 16.75 1.53
 6 0 32 -0.28 0.41
 6 0 32 -0.2 0.7
 6 0 32 0.31 0.41
 6 0 32 1.24 0.72
 -6 0 -32 0.23 0.41
 -6 0 -32 -0.97 0.75
 -6 0 -32 -0.33 0.62
 6 0 34 17.07 1.81
 6 0 34 17.81 1.65
 -6 0 -34 17.4 1.64
 -6 0 -34 14.9 1.41
 6 0 34 17.07 1.51
 6 0 34 17.18 1.58
 6 0 36 20.56 1.72
 -6 0 -36 18.63 1.73
 6 0 36 19.25 1.78
 -6 0 -36 17.68 1.51
 6 0 36 18.14 1.82
 6 0 38 0.72 0.55
 6 0 38 -0.14 0.57
 -6 0 -38 -0.41 0.66
 6 0 38 0.69 0.68
 6 0 38 0.26 0.62
 -6 0 -38 -0.54 0.58
 -6 0 -40 -0.61 0.61
 6 0 40 -0.08 0.56
 6 0 40 0.62 0.59
 -6 0 -40 -0.07 0.46
 -6 0 -42 1.04 0.64
 6 0 42 0.6 0.49
 6 0 42 1.34 0.62
 -6 0 -42 0.61 0.41
 -6 0 -44 0.79 0.63
 6 0 44 -0.55 0.51
 6 0 44 0 0.46
 6 0 46 0.1 0.41
 6 0 46 -0.33 0.41
 -6 0 -48 3.94 0.74
 6 0 48 4.1 0.69
 -6 0 -50 -0.39 0.39
 6 0 50 0.79 0.39
 6 -1 -55 1.23 0.42
 -6 1 55 0.57 0.35
 6 -1 -55 -0.01 0.31
 6 1 -55 -0.07 0.31
 -6 -1 55 1.78 0.47
 6 1 -55 0.77 0.41
 6 1 -53 0.9 0.47
 6 -1 -53 -0.22 0.4
 -6 1 53 -0.09 0.4
 6 -1 -53 -0.09 0.38
 6 1 -53 0 0.38
 -6 1 53 -0.22 0.32
 -6 -1 53 0.46 0.39
 6 -1 -51 0.9 0.52
 6 1 -51 0.65 0.43
 -6 1 51 -0.55 0.53
 6 1 -51 0.19 0.53
 6 -1 -51 -0.26 0.43
 6 1 -51 0.1 0.45
 -6 1 51 0.44 0.35
 -6 -1 51 0.17 0.48
 6 -1 -49 0.22 0.5
 6 1 -49 0.22 0.57
 6 1 -49 0.16 0.54
 6 1 -49 0.17 0.47
 -6 1 49 -0.08 0.49
 6 -1 -49 -0.15 0.45
 6 1 -49 0.65 0.57
 -6 1 49 0.37 0.46
 -6 -1 49 0.22 0.56
 6 -1 -47 5.43 0.98
 6 -1 -47 3.76 0.89
 6 1 -47 3.49 0.94
 -6 1 47 4.17 0.92
 6 1 -47 4.58 0.95
 6 1 -47 4.18 0.86
 -6 -1 47 4.03 0.82
 6 -1 -47 5.46 1.08
 -6 -1 47 5.91 1.06
 -6 1 47 3.66 0.75
 6 -1 -45 26.75 1.98
 6 1 -45 27.65 1.93
 -6 -1 45 21.85 1.78
 -6 1 45 24.62 2.02
 6 1 -45 24.7 1.92
 6 -1 -45 26.68 2.11
 -6 -1 45 26.69 2.07
 -6 1 45 23.92 1.85
 6 -1 -45 22.15 1.89
 6 -1 -43 32.84 2.26
 6 1 -43 33.96 2.19
 -6 -1 43 28.14 2.09
 -6 1 43 31.11 2.35
 6 1 -43 32.49 2.18
 6 -1 -43 28.33 2.2
 6 -1 -43 35.08 2.48
 -6 -1 43 30.21 2.28
 -6 1 43 31.32 2.18
 6 -1 -41 10.58 1.33
 6 1 -41 8.55 1.21
 -6 1 41 10.11 1.43
 6 -1 -41 8.53 1.24
 6 1 -41 9.33 1.29
 -6 -1 41 9.19 1.21
 6 -1 -41 9.55 1.45
 6 -1 -41 9.9 1.43
 -6 -1 41 8.52 1.28
 -6 1 41 10.01 1.31
 -6 -1 41 8.82 1.32
 6 -1 -39 10.69 1.39
 6 1 -39 12.1 1.39
 6 -1 -39 10.26 1.45
 -6 -1 39 10.22 1.37
 6 1 -39 10.7 1.35
 6 -1 -39 9.7 1.32
 -6 -1 39 8.75 1.17
 -6 1 39 9.6 1.4
 6 -1 -39 10.3 1.45
 6 1 -39 10.05 1.11
 -6 1 39 10.2 1.14
 -6 -1 39 10.17 1.44
 -6 1 39 11.71 1.39
 6 -1 -39 11.13 1.25
 6 -1 -37 14.52 1.54
 6 1 -37 12.79 1.38
 6 -1 -37 12.57 1.56
 -6 -1 37 13.88 1.53
 -6 1 37 14.16 1.62
 6 -1 -37 13.48 1.5
 6 1 -37 13.43 1.45
 -6 -1 37 13.33 1.36
 6 -1 -37 13.11 1.6
 6 1 -37 14.25 1.31
 -6 1 37 12.99 1.27
 -6 -1 37 12.45 1.54
 -6 1 37 14.58 1.56
 6 -1 -37 13.88 1.36
 6 -1 -35 24.33 1.9
 6 1 -35 25.61 1.86
 6 -1 -35 26.82 2.17
 -6 1 35 21.49 1.95
 6 -1 -35 22.67 1.84
 6 1 -35 25.32 1.89
 -6 -1 35 24.09 1.76
 -6 -1 35 24.18 1.97
 6 -1 -35 24.77 2.13
 6 1 -35 24.58 1.66
 6 1 -35 24.86 1.59
 -6 1 35 22.1 1.6
 -6 -1 35 24.06 2
 -6 1 35 25.08 1.96
 6 -1 -35 23.12 1.74
 6 -1 -33 37.23 2.32
 6 1 -33 39.69 2.27
 6 -1 -33 44.19 2.7
 -6 -1 33 41.78 2.52
 -6 1 33 40.66 2.61
 6 -1 -33 40.11 2.32
 -6 -1 33 37.69 2.14
 -6 -1 33 40.94 2.1
 6 -1 -33 42.96 2.69
 6 1 -33 39.88 2.07
 6 1 -33 42.39 2.05
 -6 1 33 40.98 2.14
 -6 -1 33 41.64 2.54
 -6 1 33 40.38 2.42
 6 -1 -33 40.56 2.15
 -6 -1 31 43.01 2.1
 6 1 -31 48.56 2.2
 6 -1 -31 42.11 2.01
 6 1 -31 43.95 2.09
 -6 1 31 45.33 2.21
 6 -1 -31 46.12 2.21
 -6 -1 29 13 1.16
 6 1 -29 13.04 1.19
 6 -1 -29 11.29 1.06
 6 1 -29 13.08 1.15
 -6 1 29 12.83 1.21
 6 -1 -29 13.25 1.18
 -6 -1 27 31.29 1.71
 6 1 -27 33 1.75
 6 -1 -27 32.51 1.71
 6 1 -27 34.36 1.75
 -6 -1 27 30.73 1.63
 -6 1 27 30.13 1.74
 6 -1 -27 32.87 1.75
 -6 -1 25 22.38 1.43
 6 1 -25 22.75 1.43
 6 -1 -25 22.58 1.41
 6 1 -25 23.86 1.47
 -6 -1 25 23.35 1.4
 -6 1 25 21.37 1.47
 6 -1 -25 22.41 1.41
 -6 -1 23 24.48 1.44
 6 -1 -23 22.11 1.32
 6 1 -23 25.55 1.48
 -6 -1 23 22.51 1.28
 6 -1 -23 22.1 1.38
 6 1 -23 21.88 1.38
 -6 -1 23 23.37 1.39
 -6 1 23 23.25 1.48
 6 -1 -23 23.83 1.37
 -6 -1 21 84.65 2.57
 6 -1 -21 81.05 2.45
 6 1 -21 82.49 2.48
 -6 -1 21 85.15 2.42
 6 -1 -21 83.97 2.58
 6 1 -21 84.12 2.58
 -6 1 21 79.56 2.62
 -6 -1 19 685.69 7.03
 6 -1 -19 665.15 6.87
 6 1 -19 672.38 6.74
 -6 -1 19 670.5 6.6
 6 -1 -19 676.01 7.15
 6 1 -19 682.82 7.04
 -6 1 19 655.13 7.26
 -6 -1 17 670.78 6.81
 6 -1 -17 666.98 6.8
 6 1 -17 637.51 6.35
 -6 -1 17 647.72 6.48
 6 -1 -17 668.02 6.97
 6 1 -17 681.16 6.82
 -6 1 17 640.86 7.03
 6 -1 -15 597.6 5.46
 6 -1 -15 610.33 6.43
 6 1 -15 591.4 5.88
 -6 -1 15 581.59 6.02
 6 -1 -15 591.43 6.41
 6 1 -15 580.39 6.17
 -6 1 15 568.9 6.45
 6 -1 -13 72.5 1.91
 6 -1 -13 68.75 2.17
 -6 -1 13 70.41 2.1
 6 -1 -13 71.74 2.21
 6 1 -13 72.97 2.13
 -6 1 13 69.48 2.23
 -6 -1 11 40.23 1.52
 6 -1 -11 44.24 1.51
 6 -1 -11 42.11 1.72
 6 1 -11 39.65 1.47
 -6 -1 11 41.15 1.62
 6 -1 -11 41.71 1.69
 -6 1 11 39.1 1.67
 -6 -1 9 42.52 1.58
 6 -1 -9 42.48 1.7
 6 1 -9 41.34 1.61
 6 1 -9 40.96 1.43
 -6 -1 9 41.37 1.6
 6 -1 -9 42.39 1.68
 6 1 -9 43.21 1.58
 -6 1 9 41.29 1.69
 -6 -1 7 292.31 4.12
 -6 1 7 305.97 4.27
 6 1 -7 308.49 4.25
 6 -1 -7 297.72 4.47
 6 1 -7 294.31 3.59
 -6 -1 7 301.8 4.24
 6 -1 -7 304.08 4.32
 6 1 -7 303.79 4.01
 -6 1 7 290.82 4.4
 -6 1 5 100.99 1.85
 6 1 -5 103.25 2.45
 6 -1 -5 97.98 2.55
 6 1 -5 96.21 2
 -6 -1 5 99.64 2.42
 6 -1 -5 98.71 2.47
 6 1 -5 98.77 2.28
 -6 1 5 99.8 2.55
 -6 1 5 100.94 2.47
 6 -1 -3 92.43 2.25
 -6 1 3 88.95 1.8
 -6 1 3 94.69 2.37
 6 1 -3 88.96 2.31
 6 -1 -3 97.27 2.56
 -6 -1 3 88.85 2.28
 6 -1 -3 86.57 2.21
 6 -1 -3 91.85 2.38
 6 1 -3 90.42 2.1
 6 -1 -1 1.59 0.39
 -6 1 1 2 0.34
 -6 -1 1 1.93 0.38
 6 -1 -1 2.12 0.48
 6 1 -1 2.02 0.43
 -6 -1 1 1.81 0.43
 6 -1 -1 1.83 0.39
 -6 1 1 1.82 0.4
 6 -1 -1 1.96 0.44
 6 1 -1 1.58 0.35
 6 -1 1 74.43 2.11
 -6 1 -1 77.57 1.8
 -6 -1 -1 74.67 1.96
 -6 1 -1 74.99 2.17
 6 1 1 78.76 2.13
 6 -1 1 76.5 2.3
 6 1 1 73.28 2.09
 -6 -1 -1 75.67 2.09
 6 1 1 70.44 1.8
 6 -1 3 42.97 1.65
 -6 1 -3 45.39 1.44
 -6 -1 -3 42.1 1.55
 -6 1 -3 42.82 1.67
 6 1 3 46.65 1.65
 6 -1 3 44.24 1.78
 6 1 3 42.89 1.6
 -6 -1 -3 43.78 1.61
 6 -1 5 27.08 1.34
 -6 1 -5 27 1.37
 6 -1 5 27.22 1.42
 6 1 5 27.48 1.3
 -6 -1 -5 25.76 1.28
 -6 1 -5 28.69 1.18
 6 1 5 25.72 1.36
 -6 -1 -5 26.48 1.28
 6 -1 7 54.21 1.93
 6 1 7 51.56 1.94
 -6 1 -7 56.67 1.71
 -6 -1 -7 55.93 1.89
 -6 1 -7 51.67 1.92
 6 -1 7 58.58 2.1
 6 -1 7 53.74 1.79
 6 1 7 53.61 1.79
 -6 -1 -7 55.14 1.79
 6 -1 9 175.02 3.52
 -6 1 -9 180.66 3.13
 -6 -1 -9 176.68 3.43
 -6 1 -9 175.13 3.49
 6 1 9 175.35 3.59
 6 -1 9 175.76 3.29
 6 -1 9 175.18 3.69
 6 1 9 180.4 3.69
 6 1 9 171.26 3.23
 -6 -1 -9 173.36 3.17
 6 -1 11 141.39 2.97
 6 -1 11 132.52 3.21
 6 1 11 137.85 3.23
 -6 -1 -11 139.45 3.17
 6 -1 11 141.86 3.02
 -6 1 -11 144.67 2.91
 6 1 11 142.12 3.35
 -6 -1 -11 134.44 2.8
 6 -1 11 138.76 3.31
 6 1 13 6.49 0.71
 6 -1 13 5.5 0.66
 6 1 13 5.88 0.74
 -6 1 -13 5.72 0.67
 6 -1 13 4.53 0.66
 -6 -1 -13 5.23 0.7
 6 1 13 5.74 0.73
 6 -1 13 4.46 0.6
 6 -1 13 4.13 0.64
 6 1 15 6.71 0.74
 6 -1 15 5.87 0.68
 6 1 15 7.03 0.81
 6 1 15 6.24 0.78
 -6 -1 -15 6.61 0.8
 -6 1 -15 6.49 0.83
 6 -1 15 6.01 0.72
 6 1 15 6.77 0.84
 6 -1 15 5.7 0.75
 -6 1 -15 6.67 0.75
 6 -1 17 12.43 0.99
 6 1 17 13.1 1.15
 6 1 17 12.61 1.14
 -6 1 -17 13.94 1.05
 -6 -1 -17 14.01 1.17
 -6 1 -17 13.31 1.19
 6 1 17 13.83 1.19
 6 -1 17 11.49 1.06
 6 1 17 14.97 1.07
 6 -1 19 82.56 2.62
 6 1 19 91.74 2.93
 6 1 19 88.2 2.92
 -6 1 -19 94.77 2.7
 -6 -1 -19 92.02 2.95
 -6 1 -19 92.65 2.96
 6 1 19 91.82 2.97
 6 -1 19 86.73 2.84
 6 -1 21 133.36 3.35
 6 1 21 135.38 3.7
 -6 1 -21 133.16 3.33
 -6 -1 -21 134.68 3.7
 -6 1 -21 134.83 3.65
 6 -1 23 40.04 1.91
 6 1 23 36.46 2.05
 -6 -1 -23 38.11 2.04
 -6 1 -23 37.79 2.03
 6 -1 25 33.3 1.8
 6 1 25 32.5 1.97
 -6 -1 -25 32.19 1.94
 -6 1 -25 30.19 1.84
 6 -1 25 33.01 2.04
 6 -1 27 80.33 2.84
 6 1 27 77.91 3.09
 6 -1 27 87.95 3.76
 6 -1 27 83.23 3.45
 6 1 27 81.95 3.51
 -6 -1 -27 82.03 3.14
 -6 1 -27 76.71 2.99
 -6 -1 -27 81 3.86
 -6 -1 -27 85.01 3.39
 -6 1 -27 87.5 3.38
 6 1 27 81.04 2.88
 -6 1 -27 81.83 3.92
 -6 -1 -27 77.6 3.05
 -6 1 -27 77.4 3.01
 6 -1 27 84.37 3.28
 6 -1 29 30.36 1.82
 6 1 29 32.46 2.03
 -6 -1 -29 29.06 2.36
 6 -1 29 28.87 2.28
 -6 -1 -29 32.12 2.07
 -6 1 -29 31.33 1.94
 6 1 29 31.55 2.25
 6 -1 29 31.87 2.22
 -6 -1 -29 34.06 2.23
 -6 1 -29 31.97 2.16
 -6 -1 -29 29.3 1.94
 -6 1 -29 28.03 1.92
 6 -1 29 29.12 2
 6 1 29 31.36 1.99
 6 1 31 28.89 1.95
 6 -1 31 25.31 1.72
 6 -1 31 26.94 2.23
 6 1 31 27.43 2.14
 -6 -1 -31 26.75 1.9
 -6 1 -31 25.13 1.78
 -6 -1 -31 29.74 2.17
 -6 1 -31 30.47 2.14
 6 -1 31 26.84 2.11
 -6 -1 -31 27.76 1.92
 -6 1 -31 25.25 1.84
 6 -1 31 28.25 2.02
 6 1 31 25.06 1.82
 6 1 33 58.9 2.78
 6 -1 33 60.56 3.25
 6 -1 33 56.83 2.98
 -6 -1 -33 61.06 3.1
 -6 1 -33 62.82 3.06
 6 1 33 52.63 2.87
 6 -1 33 56.46 2.88
 -6 -1 -33 51.79 2.62
 -6 1 -33 50.77 2.55
 6 -1 33 59.44 2.93
 6 1 33 53.26 2.64
 6 1 35 26.58 1.89
 6 -1 35 22.64 2.06
 6 -1 35 25.32 2.01
 -6 -1 -35 23.2 1.95
 -6 1 -35 27.2 2.06
 6 -1 35 24.92 1.88
 -6 -1 -35 22.69 1.74
 -6 1 -35 24.6 1.76
 6 -1 35 27.58 2
 6 -1 37 0.85 0.74
 6 -1 37 0.84 0.59
 -6 -1 -37 0.58 0.66
 -6 1 -37 0.42 0.61
 6 1 37 0.76 0.65
 6 -1 37 0.76 0.58
 6 1 37 1.11 0.66
 -6 -1 -37 1.28 0.58
 -6 1 -37 0.75 0.56
 -6 -1 -39 12.43 1.47
 -6 1 -39 11.49 1.44
 6 1 39 13.17 1.48
 6 -1 39 10.85 1.35
 6 -1 39 10.55 1.27
 6 1 39 10.98 1.34
 -6 1 -39 9.45 1.08
 6 -1 39 10.63 1.28
 6 -1 41 0.23 0.46
 -6 -1 -41 1.53 0.75
 -6 1 -41 1.17 0.7
 6 1 41 0.33 0.5
 6 -1 41 0.93 0.64
 6 -1 41 0.75 0.49
 6 1 41 0.73 0.56
 6 -1 43 0.05 0.38
 -6 -1 -43 0.08 0.55
 -6 1 -43 0.49 0.53
 6 1 43 1.26 0.6
 6 -1 43 0.83 0.54
 6 -1 43 -0.01 0.41
 6 1 43 0.64 0.55
 -6 -1 -45 0.52 0.33
 -6 -1 -45 1.07 0.6
 -6 1 -45 2.15 0.71
 6 1 45 1.07 0.52
 6 -1 45 1.28 0.56
 6 -1 45 0.88 0.39
 6 -1 45 1.96 0.58
 6 1 45 0.59 0.46
 6 -1 47 0.43 0.39
 -6 -1 -47 0.78 0.5
 -6 1 -47 0.45 0.49
 6 1 47 0.41 0.43
 6 -1 47 0.16 0.37
 6 1 47 0.46 0.46
 -6 -1 -49 1.21 0.5
 -6 1 -49 0.16 0.42
 6 1 49 1.34 0.45
 6 -1 49 1.06 0.38
 6 2 -54 0.4 0.34
 -6 2 54 0.15 0.32
 6 2 -54 -0.45 0.39
 6 -2 -54 0 0.33
 6 2 -54 -0.06 0.36
 -6 -2 54 -0.46 0.35
 6 -2 -52 -0.23 0.4
 6 2 -52 -0.43 0.5
 6 2 -52 -0.08 0.35
 -6 2 52 -0.13 0.4
 6 -2 -52 0.25 0.34
 6 2 -52 0.46 0.49
 -6 -2 52 -0.48 0.45
 6 -2 -50 0.99 0.52
 6 2 -50 0.44 0.43
 -6 2 50 1.37 0.58
 6 2 -50 0.84 0.6
 6 2 -50 1.28 0.6
 6 -2 -50 0.17 0.46
 -6 -2 50 1.56 0.58
 -6 2 48 0.42 0.58
 6 2 -48 -0.13 0.55
 6 2 -48 0.6 0.49
 6 -2 -48 -0.22 0.46
 -6 -2 48 -0.09 0.46
 6 -2 -48 -0.25 0.48
 6 -2 -46 5.2 0.94
 6 2 -46 4.5 0.84
 -6 2 46 4.32 0.98
 6 2 -46 5.44 0.99
 6 -2 -46 4.19 0.99
 -6 -2 46 3.6 0.86
 6 -2 -44 1.89 0.87
 6 2 -44 3.03 0.77
 -6 2 44 2.29 0.84
 6 2 -44 3.88 0.9
 -6 -2 44 3.16 0.76
 6 -2 -44 2.77 0.8
 6 -2 -44 2.3 0.85
 -6 -2 44 3.59 0.88
 6 2 -42 2.14 0.73
 -6 2 42 1.69 0.84
 6 2 -42 0.61 0.62
 6 -2 -42 0.76 0.7
 -6 -2 42 1.11 0.65
 6 -2 -42 0.98 0.67
 -6 -2 42 0.91 0.62
 6 -2 -42 0.66 0.58
 6 -2 -40 14.1 1.53
 6 2 -40 17.76 1.57
 6 -2 -40 12.83 1.62
 -6 2 40 16.73 1.77
 -6 -2 40 13.19 1.38
 6 -2 -40 13.17 1.6
 -6 -2 40 13.25 1.52
 6 -2 -38 1.2 0.75
 6 2 -38 1.67 0.72
 6 -2 -38 1.77 0.77
 -6 2 38 1.55 0.78
 -6 -2 38 1.27 0.67
 6 -2 -38 1.03 0.7
 6 2 -38 1.15 0.53
 6 -2 -38 1.36 0.54
 6 2 -38 1.61 0.51
 -6 2 38 0.65 0.43
 -6 2 38 1.25 0.57
 -6 -2 38 1.6 0.78
 6 -2 -38 1.3 0.55
 6 -2 -36 11.35 1.4
 -6 2 36 12.05 1.51
 -6 -2 36 11.85 1.3
 -6 -2 36 10.85 1.16
 -6 2 36 14.44 1.47
 6 -2 -36 12.31 1.63
 6 -2 -36 13 1.64
 6 2 -36 10.78 1.18
 6 -2 -36 11.41 1.3
 6 2 -36 12.7 1.19
 -6 2 36 11.26 1.22
 -6 -2 36 11.3 1.49
 6 -2 -36 10.48 1.22
 6 -2 -34 10.87 1.36
 6 -2 -34 10.45 1.51
 -6 2 34 11.14 1.49
 -6 -2 34 11.09 1.23
 -6 2 34 10.53 1.28
 -6 -2 34 11.25 1.21
 6 2 -34 10.28 1.1
 6 -2 -34 10.23 1.44
 6 -2 -34 10.56 1.23
 6 2 -34 10.7 1.11
 -6 2 34 11.97 1.26
 6 -2 -34 10.78 1.2
 -6 -2 34 9.15 1.34
 6 -2 -32 24.21 1.95
 6 -2 -32 29.04 2.28
 -6 2 32 28.81 2.2
 -6 -2 32 26.15 1.79
 -6 2 32 27.55 1.93
 -6 -2 32 27.05 1.74
 6 -2 -32 26.81 2.22
 6 2 -32 27.55 1.76
 6 -2 -32 26.8 1.9
 6 2 -32 24.81 1.65
 -6 2 32 24.3 1.74
 -6 -2 32 26.44 2.1
 6 -2 -32 24.5 1.74
 6 -2 -30 94.93 3.6
 6 -2 -30 109.07 4.23
 -6 2 30 107.05 4.06
 -6 -2 30 105.2 3.36
 -6 2 30 108.84 3.71
 -6 -2 30 101.09 3.27
 6 -2 -30 100.47 4.05
 6 2 -30 104.74 3.25
 6 -2 -30 100.78 3.58
 6 2 -30 107.45 3.31
 -6 2 30 100 3.39
 -6 -2 30 101.54 3.88
 6 -2 -30 100.21 3.34
 6 2 -28 33.96 1.65
 -6 -2 28 38.39 1.98
 6 2 -28 36.51 1.91
 -6 2 28 34.84 1.99
 6 -2 -28 35.1 1.94
 6 2 -26 25.9 1.4
 -6 2 26 24.38 1.54
[truncated: 245,478 more chars]
