# Supplementary material for: Exploring the Polymorphism of Drostanolone Propionate
Source: Molecules. 2020 Mar 21;25(6):1436. doi: 10.3390/molecules25061436 (PMC7145311; doi:10.3390/molecules25061436)
Supplement: Supplementary file 1 [file molecules-25-01436-s001.zip › Drost 2.cif]

data_Drost_2
_audit_creation_date              2019-09-11
_audit_creation_method
;
Olex2 1.2
(compiled 2017.08.10 svn.r3458 for OlexSys, GUI svn.r5381)
;
_shelx_SHELXL_version_number      '2016/6'
_publ_contact_author_address      ?
_publ_contact_author_email        ?
_publ_contact_author_id_orcid     ?
_publ_contact_author_name         ''
_publ_contact_author_phone        ?
_publ_section_references
;
Dolomanov, O.V., Bourhis, L.J., Gildea, R.J, Howard, J.A.K. & Puschmann, H.
 (2009), J. Appl. Cryst. 42, 339-341.

Sheldrick, G.M. (2015). Acta Cryst. A71, 3-8.

Sheldrick, G.M. (2015). Acta Cryst. C71, 3-8.
;
_chemical_name_common             Drostanolone_propionate
_chemical_name_systematic         17beta-Hydroxy-2alfa-methyl-5alfa-androstan-3-one-propionate
_chemical_formula_moiety          'C23 H36 O3'
_chemical_formula_sum             'C23 H36 O3'
_chemical_formula_weight          360.52
_chemical_absolute_configuration  ad
_chemical_melting_point           ?
_chemical_oxdiff_formula          'c22 h22 o3'
loop_
  _atom_type_symbol
  _atom_type_description
  _atom_type_scat_dispersion_real
  _atom_type_scat_dispersion_imag
  _atom_type_scat_source
 'C' 'C' 0.0181 0.0091 'International Tables Vol C Tables 4.2.6.8 and 6.1.1.4'
 'H' 'H' 0.0000 0.0000 'International Tables Vol C Tables 4.2.6.8 and 6.1.1.4'
 'O' 'O' 0.0492 0.0322 'International Tables Vol C Tables 4.2.6.8 and 6.1.1.4'

_shelx_space_group_comment
;
The symmetry employed for this shelxl refinement is uniquely defined
by the following loop, which should always be used as a source of
symmetry information in preference to the above space-group names.
They are only intended as comments.
;
_space_group_crystal_system       'monoclinic'
_space_group_IT_number            4
_space_group_name_H-M_alt         'P 1 21 1'
_space_group_name_Hall            'P 2yb'
loop_
  _space_group_symop_operation_xyz
 'x, y, z'
 '-x, y+1/2, -z'

_cell_length_a                    11.2322(3)
_cell_length_b                    7.4380(2)
_cell_length_c                    12.5035(2)
_cell_angle_alpha                 90
_cell_angle_beta                  93.647(2)
_cell_angle_gamma                 90
_cell_volume                      1042.49(4)
_cell_formula_units_Z             2
_cell_measurement_reflns_used     8010
_cell_measurement_temperature     293(2)
_cell_measurement_theta_max       70.0800
_cell_measurement_theta_min       3.9450
_shelx_estimated_absorpt_T_max    ?
_shelx_estimated_absorpt_T_min    ?
_exptl_absorpt_coefficient_mu     0.576
_exptl_absorpt_correction_T_max   1.00000
_exptl_absorpt_correction_T_min   0.69045
_exptl_absorpt_correction_type    multi-scan
_exptl_absorpt_process_details
;
CrysAlisPro, Agilent Technologies,
Version 1.171.37.31 (release 14-01-2014 CrysAlis171 .NET)
(compiled Jan 14 2014,18:38:05)
Empirical absorption correction using spherical harmonics,
 implemented in SCALE3 ABSPACK scaling algorithm.
;
_exptl_absorpt_special_details    ?
_exptl_crystal_colour             colourless
_exptl_crystal_density_diffrn     1.149
_exptl_crystal_density_meas       ?
_exptl_crystal_density_method     ?
_exptl_crystal_description        plate
_exptl_crystal_F_000              396
_exptl_crystal_size_max           0.2
_exptl_crystal_size_mid           0.2
_exptl_crystal_size_min           0.02
_exptl_transmission_factor_max    ?
_exptl_transmission_factor_min    ?
_diffrn_reflns_av_R_equivalents   0.0356
_diffrn_reflns_av_unetI/netI      0.0232
_diffrn_reflns_Laue_measured_fraction_full 0.996
_diffrn_reflns_Laue_measured_fraction_max 0.994
_diffrn_reflns_limit_h_max        13
_diffrn_reflns_limit_h_min        -13
_diffrn_reflns_limit_k_max        8
_diffrn_reflns_limit_k_min        -9
_diffrn_reflns_limit_l_max        15
_diffrn_reflns_limit_l_min        -15
_diffrn_reflns_number             13976
_diffrn_reflns_point_group_measured_fraction_full 0.994
_diffrn_reflns_point_group_measured_fraction_max 0.987
_diffrn_reflns_theta_full         67.684
_diffrn_reflns_theta_max          70.458
_diffrn_reflns_theta_min          3.542
_diffrn_ambient_temperature       293(2)
_diffrn_detector                  'CCD plate'
_diffrn_detector_area_resol_mean  16.4335
_diffrn_detector_type             Eos
_diffrn_measured_fraction_theta_full 0.996
_diffrn_measured_fraction_theta_max 0.994
_diffrn_measurement_details
;
#__ type_ start__ end____ width___ exp.time_
  1 omega    0.00   39.00   1.0000    4.5000
omega____ theta____ kappa____ phi______ frames
    -        0.0000   77.0000 -180.0000 39

#__ type_ start__ end____ width___ exp.time_
  2 omega   41.00   67.00   1.0000    4.5000
omega____ theta____ kappa____ phi______ frames
    -        0.0000   77.0000 -180.0000 26

#__ type_ start__ end____ width___ exp.time_
  3 omega   27.00   54.00   1.0000    4.5000
omega____ theta____ kappa____ phi______ frames
    -        0.0000   57.0000  -30.0000 27

#__ type_ start__ end____ width___ exp.time_
  4 omega  -33.00   -3.00   1.0000    4.5000
omega____ theta____ kappa____ phi______ frames
    -        0.0000  -38.0000  150.0000 30

#__ type_ start__ end____ width___ exp.time_
  5 omega  -67.00  -40.00   1.0000    4.5000
omega____ theta____ kappa____ phi______ frames
    -        0.0000  -38.0000  150.0000 27

#__ type_ start__ end____ width___ exp.time_
  6 omega  -30.00   -4.00   1.0000    4.5000
omega____ theta____ kappa____ phi______ frames
    -        0.0000   77.0000 -180.0000 26

#__ type_ start__ end____ width___ exp.time_
  7 omega   -2.00   24.00   1.0000    4.5000
omega____ theta____ kappa____ phi______ frames
    -        0.0000  -38.0000  150.0000 26

#__ type_ start__ end____ width___ exp.time_
  8 omega   -6.00   23.00   1.0000    4.5000
omega____ theta____ kappa____ phi______ frames
    -        0.0000   57.0000  -30.0000 29

#__ type_ start__ end____ width___ exp.time_
  9 omega  -27.00   -2.00   1.0000    4.5000
omega____ theta____ kappa____ phi______ frames
    -       24.0000  115.0000   86.4110 25

#__ type_ start__ end____ width___ exp.time_
 10 omega   -6.00   19.00   1.0000    4.5000
omega____ theta____ kappa____ phi______ frames
    -       36.0000   99.0000  -51.3142 25

#__ type_ start__ end____ width___ exp.time_
 11 omega    1.00   26.00   1.0000    4.5000
omega____ theta____ kappa____ phi______ frames
    -       40.0000   93.0000  123.6001 25

#__ type_ start__ end____ width___ exp.time_
 12 omega   11.00   36.00   1.0000    4.5000
omega____ theta____ kappa____ phi______ frames
    -       44.0000   83.0000   61.3650 25

#__ type_ start__ end____ width___ exp.time_
 13 omega    8.00   33.00   1.0000    4.5000
omega____ theta____ kappa____ phi______ frames
    -       44.0000   87.0000  -80.7070 25

#__ type_ start__ end____ width___ exp.time_
 14 omega   16.00   41.00   1.0000    4.5000
omega____ theta____ kappa____ phi______ frames
    -       48.0000   81.0000  128.7463 25

#__ type_ start__ end____ width___ exp.time_
 15 omega   16.00   41.00   1.0000    4.5000
omega____ theta____ kappa____ phi______ frames
    -       48.0000   80.0000 -173.3657 25

#__ type_ start__ end____ width___ exp.time_
 16 omega   17.00   42.00   1.0000    4.5000
omega____ theta____ kappa____ phi______ frames
    -       48.0000   79.0000   70.4902 25

#__ type_ start__ end____ width___ exp.time_
 17 omega    2.00   92.00   1.0000    4.5000
omega____ theta____ kappa____ phi______ frames
    -       54.0000  -99.0000 -120.0000 90

#__ type_ start__ end____ width___ exp.time_
 18 omega  -11.00   79.00   1.0000    4.5000
omega____ theta____ kappa____ phi______ frames
    -       54.0000  -77.0000   30.0000 90

#__ type_ start__ end____ width___ exp.time_
 19 omega   29.00   63.00   1.0000    4.5000
omega____ theta____ kappa____ phi______ frames
    -       54.0000   77.0000   90.0000 34

#__ type_ start__ end____ width___ exp.time_
 20 omega   82.00  117.00   1.0000    4.5000
omega____ theta____ kappa____ phi______ frames
    -       54.0000   77.0000   90.0000 35

#__ type_ start__ end____ width___ exp.time_
 21 omega   -3.00   69.00   1.0000    4.5000
omega____ theta____ kappa____ phi______ frames
    -       54.0000  -57.0000  -90.0000 72

#__ type_ start__ end____ width___ exp.time_
 22 omega   24.00   52.00   1.0000    4.5000
omega____ theta____ kappa____ phi______ frames
    -       54.0000   77.0000    0.0000 28

#__ type_ start__ end____ width___ exp.time_
 23 omega  -10.00   75.00   1.0000    4.5000
omega____ theta____ kappa____ phi______ frames
    -       54.0000  -57.0000   90.0000 85

#__ type_ start__ end____ width___ exp.time_
 24 omega   26.00   54.00   1.0000    4.5000
omega____ theta____ kappa____ phi______ frames
    -       54.0000   77.0000 -150.0000 28

#__ type_ start__ end____ width___ exp.time_
 25 omega   29.00   58.00   1.0000    4.5000
omega____ theta____ kappa____ phi______ frames
    -       56.0000   75.0000  -78.6318 29

#__ type_ start__ end____ width___ exp.time_
 26 omega   39.00  128.00   1.0000    4.5000
omega____ theta____ kappa____ phi______ frames
    -       60.0000   55.0000 -121.0227 89

#__ type_ start__ end____ width___ exp.time_
 27 omega   31.00   66.00   1.0000    4.5000
omega____ theta____ kappa____ phi______ frames
    -       60.0000   76.0000 -111.0320 35

#__ type_ start__ end____ width___ exp.time_
 28 omega   31.00  128.00   1.0000    4.5000
omega____ theta____ kappa____ phi______ frames
    -       60.0000   75.0000   57.2944 97

#__ type_ start__ end____ width___ exp.time_
 29 omega   32.00  128.00   1.0000    4.5000
omega____ theta____ kappa____ phi______ frames
    -       60.0000   75.0000  142.1203 96

#__ type_ start__ end____ width___ exp.time_
 30 omega   31.00   58.00   1.0000    4.5000
omega____ theta____ kappa____ phi______ frames
    -       60.0000   76.0000  -41.6613 27

#__ type_ start__ end____ width___ exp.time_
 31 omega   49.00  130.00   1.0000    4.5000
omega____ theta____ kappa____ phi______ frames
    -       64.0000   52.0000  -44.1619 81

#__ type_ start__ end____ width___ exp.time_
 32 omega   44.00  124.00   1.0000    4.5000
omega____ theta____ kappa____ phi______ frames
    -       68.0000   67.0000   -0.1869 80

#__ type_ start__ end____ width___ exp.time_
 33 omega   73.00   98.00   1.0000    4.5000
omega____ theta____ kappa____ phi______ frames
    -      108.0000  -92.0000    0.0000 25

#__ type_ start__ end____ width___ exp.time_
 34 omega   85.00  174.00   1.0000    4.5000
omega____ theta____ kappa____ phi______ frames
    -      108.0000   64.0000   60.0000 89

#__ type_ start__ end____ width___ exp.time_
 35 omega   85.00  111.00   1.0000    4.5000
omega____ theta____ kappa____ phi______ frames
    -      108.0000   64.0000  150.0000 26

#__ type_ start__ end____ width___ exp.time_
 36 omega   85.00  122.00   1.0000    4.5000
omega____ theta____ kappa____ phi______ frames
    -      108.0000   64.0000 -120.0000 37

#__ type_ start__ end____ width___ exp.time_
 37 omega   85.00  174.00   1.0000    4.5000
omega____ theta____ kappa____ phi______ frames
    -      108.0000   64.0000  -60.0000 89

#__ type_ start__ end____ width___ exp.time_
 38 omega   37.00  108.00   1.0000    4.5000
omega____ theta____ kappa____ phi______ frames
    -      108.0000  -92.0000  150.0000 71

#__ type_ start__ end____ width___ exp.time_
 39 omega  110.00  178.00   1.0000    4.5000
omega____ theta____ kappa____ phi______ frames
    -      108.0000   77.0000 -120.0000 68

#__ type_ start__ end____ width___ exp.time_
 40 omega   86.00  112.00   1.0000    4.5000
omega____ theta____ kappa____ phi______ frames
    -      108.0000   64.0000 -150.0000 26

#__ type_ start__ end____ width___ exp.time_
 41 omega   78.00  103.00   1.0000    4.5000
omega____ theta____ kappa____ phi______ frames
    -      108.0000   77.0000 -120.0000 25

#__ type_ start__ end____ width___ exp.time_
 42 omega  121.00  174.00   1.0000    4.5000
omega____ theta____ kappa____ phi______ frames
    -      108.0000   64.0000   30.0000 53

#__ type_ start__ end____ width___ exp.time_
 43 omega   81.00  175.00   1.0000    4.5000
omega____ theta____ kappa____ phi______ frames
    -      108.0000   77.0000  -30.0000 94

#__ type_ start__ end____ width___ exp.time_
 44 omega   79.00  105.00   1.0000    4.5000
omega____ theta____ kappa____ phi______ frames
    -      108.0000   77.0000   30.0000 26

#__ type_ start__ end____ width___ exp.time_
 45 omega   85.00  118.00   1.0000    4.5000
omega____ theta____ kappa____ phi______ frames
    -      108.0000   64.0000   30.0000 33

#__ type_ start__ end____ width___ exp.time_
 46 omega   49.00   90.00   1.0000    4.5000
omega____ theta____ kappa____ phi______ frames
    -      108.0000  -92.0000 -120.0000 41

#__ type_ start__ end____ width___ exp.time_
 47 omega   78.00  157.00   1.0000    4.5000
omega____ theta____ kappa____ phi______ frames
    -      108.0000   77.0000  150.0000 79

#__ type_ start__ end____ width___ exp.time_
 48 omega   78.00  172.00   1.0000    4.5000
omega____ theta____ kappa____ phi______ frames
    -      108.0000   77.0000 -180.0000 94

#__ type_ start__ end____ width___ exp.time_
 49 omega   87.00  113.00   1.0000    4.5000
omega____ theta____ kappa____ phi______ frames
    -      108.0000   77.0000  -90.0000 26

#__ type_ start__ end____ width___ exp.time_
 50 omega   80.00  106.00   1.0000    4.5000
omega____ theta____ kappa____ phi______ frames
    -      108.0000   77.0000  -60.0000 26

#__ type_ start__ end____ width___ exp.time_
 51 omega   78.00  110.00   1.0000    4.5000
omega____ theta____ kappa____ phi______ frames
    -      108.0000 -112.0000  -60.0000 32

#__ type_ start__ end____ width___ exp.time_
 52 omega  124.00  150.00   1.0000    4.5000
omega____ theta____ kappa____ phi______ frames
    -      108.0000   77.0000   90.0000 26

#__ type_ start__ end____ width___ exp.time_
 53 omega   80.00  123.00   1.0000    4.5000
omega____ theta____ kappa____ phi______ frames
    -      108.0000   77.0000   90.0000 43

#__ type_ start__ end____ width___ exp.time_
 54 omega   40.00   65.00   1.0000    4.5000
omega____ theta____ kappa____ phi______ frames
    -      108.0000 -112.0000  -60.0000 25

#__ type_ start__ end____ width___ exp.time_
 55 omega   78.00  171.00   1.0000    4.5000
omega____ theta____ kappa____ phi______ frames
    -      108.0000   77.0000    0.0000 93

#__ type_ start__ end____ width___ exp.time_
 56 omega  135.00  165.00   1.0000    4.5000
omega____ theta____ kappa____ phi______ frames
    -      108.0000   64.0000  -90.0000 30

#__ type_ start__ end____ width___ exp.time_
 57 omega   85.00  132.00   1.0000    4.5000
omega____ theta____ kappa____ phi______ frames
    -      108.0000   64.0000  -90.0000 47

#__ type_ start__ end____ width___ exp.time_
 58 omega   86.00  173.00   1.0000    4.5000
omega____ theta____ kappa____ phi______ frames
    -      108.0000   64.0000  120.0000 87

#__ type_ start__ end____ width___ exp.time_
 59 omega   78.00  104.00   1.0000    4.5000
omega____ theta____ kappa____ phi______ frames
    -      108.0000   77.0000  120.0000 26

#__ type_ start__ end____ width___ exp.time_
 60 omega   60.00   95.00   1.0000    4.5000
omega____ theta____ kappa____ phi______ frames
    -      108.0000  -50.0000  120.0000 35

#__ type_ start__ end____ width___ exp.time_
 61 omega   85.00  110.00   1.0000    4.5000
omega____ theta____ kappa____ phi______ frames
    -      108.0000   64.0000   90.0000 25

#__ type_ start__ end____ width___ exp.time_
 62 omega   86.00  112.00   1.0000    4.5000
omega____ theta____ kappa____ phi______ frames
    -      108.0000   50.0000   90.0000 26

#__ type_ start__ end____ width___ exp.time_
 63 omega   45.00  127.00   1.0000    4.5000
omega____ theta____ kappa____ phi______ frames
    -      108.0000  -64.0000  -90.0000 82

#__ type_ start__ end____ width___ exp.time_
 64 omega  127.00  178.00   1.0000    4.5000
omega____ theta____ kappa____ phi______ frames
    -      108.0000   77.0000 -150.0000 51

#__ type_ start__ end____ width___ exp.time_
 65 omega   85.00  110.00   1.0000    4.5000
omega____ theta____ kappa____ phi______ frames
    -      108.0000   64.0000  -30.0000 25

#__ type_ start__ end____ width___ exp.time_
 66 omega   79.00  124.00   1.0000    4.5000
omega____ theta____ kappa____ phi______ frames
    -      108.0000   77.0000 -150.0000 45

#__ type_ start__ end____ width___ exp.time_
 67 omega   36.00  108.00   1.0000    4.5000
omega____ theta____ kappa____ phi______ frames
    -      108.0000  -92.0000   60.0000 72
;
_diffrn_measurement_device        'four-circle diffractometer'
_diffrn_measurement_device_type   'SuperNova, Dual, Cu at zero, Eos'
_diffrn_measurement_method        '\w scans'
_diffrn_orient_matrix_UB_11       0.0323108000
_diffrn_orient_matrix_UB_12       0.1072512000
_diffrn_orient_matrix_UB_13       -0.0995332000
_diffrn_orient_matrix_UB_21       -0.0543895000
_diffrn_orient_matrix_UB_22       -0.1495111000
_diffrn_orient_matrix_UB_23       -0.0730144000
_diffrn_orient_matrix_UB_31       -0.1220104000
_diffrn_orient_matrix_UB_32       0.0950379000
_diffrn_orient_matrix_UB_33       -0.0025812000
_diffrn_radiation_monochromator   mirror
_diffrn_radiation_probe           x-ray
_diffrn_radiation_type            CuK\a
_diffrn_radiation_wavelength      1.54184
_diffrn_source                    'sealed X-ray tube'
_diffrn_source_type               'SuperNova (Cu) X-ray Source'
_reflns_Friedel_coverage          0.834
_reflns_Friedel_fraction_full     0.993
_reflns_Friedel_fraction_max      0.978
_reflns_number_gt                 3639
_reflns_number_total              3924
_reflns_odcompleteness_completeness 99.85
_reflns_odcompleteness_iscentric  1
_reflns_odcompleteness_theta      66.97
_reflns_special_details
;
 Reflections were merged by SHELXL according to the crystal
 class for the calculation of statistics and refinement.
 
 _reflns_Friedel_fraction is defined as the number of unique
 Friedel pairs measured divided by the number that would be
 possible theoretically, ignoring centric projections and
 systematic absences.
;
_reflns_threshold_expression      'I > 2\s(I)'
_computing_cell_refinement
;
CrysAlisPro, Agilent Technologies,
Version 1.171.37.31 (release 14-01-2014 CrysAlis171 .NET)
(compiled Jan 14 2014,18:38:05)
;
_computing_data_collection
;
CrysAlisPro, Agilent Technologies,
Version 1.171.37.31 (release 14-01-2014 CrysAlis171 .NET)
(compiled Jan 14 2014,18:38:05)
;
_computing_data_reduction
;
CrysAlisPro, Agilent Technologies,
Version 1.171.37.31 (release 14-01-2014 CrysAlis171 .NET)
(compiled Jan 14 2014,18:38:05)
;
_computing_molecular_graphics     'Olex2 (Dolomanov et al., 2009)'
_computing_publication_material   'Olex2 (Dolomanov et al., 2009)'
_computing_structure_refinement   'ShelXL (Sheldrick, 2015)'
_computing_structure_solution     'ShelXT (Sheldrick, 2015)'
_refine_diff_density_max          0.163
_refine_diff_density_min          -0.161
_refine_diff_density_rms          0.031
_refine_ls_abs_structure_details
;
 Flack x determined using 1503 quotients [(I+)-(I-)]/[(I+)+(I-)]
 (Parsons, Flack and Wagner, Acta Cryst. B69 (2013) 249-259).
;
_refine_ls_abs_structure_Flack    0.10(10)
_refine_ls_extinction_coef        .
_refine_ls_extinction_method      none
_refine_ls_goodness_of_fit_ref    1.017
_refine_ls_hydrogen_treatment     constr
_refine_ls_matrix_type            full
_refine_ls_number_parameters      239
_refine_ls_number_reflns          3924
_refine_ls_number_restraints      1
_refine_ls_R_factor_all           0.0475
_refine_ls_R_factor_gt            0.0446
_refine_ls_restrained_S_all       1.017
_refine_ls_shift/su_max           0.000
_refine_ls_shift/su_mean          0.000
_refine_ls_structure_factor_coef  Fsqd
_refine_ls_weighting_details
'w=1/[\s^2^(Fo^2^)+(0.0840P)^2^+0.0770P] where P=(Fo^2^+2Fc^2^)/3'
_refine_ls_weighting_scheme       calc
_refine_ls_wR_factor_gt           0.1266
_refine_ls_wR_factor_ref          0.1315
_refine_special_details           ?
_olex2_refinement_description
;
1. Fixed Uiso
 At 1.2 times of:
  All C(H) groups, All C(H,H) groups
 At 1.5 times of:
  All C(H,H,H) groups
2.a Ternary CH refined with riding coordinates:
 C9(H9), C8(H8), C14(H14), C17(H17), C5(H5), C2(H2)
2.b Secondary CH2 refined with riding coordinates:
 C7(H7A,H7B), C11(H11A,H11B), C6(H6A,H6B), C12(H12A,H12B), C1(H1A,H1B),
 C15(H15A,H15B), C4(H4A,H4B), C16(H16A,H16B), C21(H21A,H21B)
2.c Idealised Me refined as rotating group:
 C19(H19A,H19B,H19C), C18(H18A,H18B,H18C), C23(H23A,H23B,H23C), C22(H22A,H22B,
 H22C)
;
_atom_sites_solution_hydrogens    geom
_atom_sites_solution_primary      dual
_atom_sites_solution_secondary    ?
loop_
  _atom_site_label
  _atom_site_type_symbol
  _atom_site_fract_x
  _atom_site_fract_y
  _atom_site_fract_z
  _atom_site_U_iso_or_equiv
  _atom_site_adp_type
  _atom_site_occupancy
  _atom_site_site_symmetry_order
  _atom_site_calc_flag
  _atom_site_refinement_flags_posn
  _atom_site_refinement_flags_adp
  _atom_site_refinement_flags_occupancy
  _atom_site_disorder_assembly
  _atom_site_disorder_group
 O2 O 0.86137(19) 0.6350(3) 0.18371(14) 0.0733(5) Uani 1 1 d . . . . .
 O3 O 0.8028(2) 0.5316(4) 0.02368(16) 0.0960(8) Uani 1 1 d . . . . .
 O1 O 0.4283(3) 0.2734(5) 0.8865(2) 0.1179(11) Uani 1 1 d . . . . .
 C9 C 0.6790(2) 0.4394(3) 0.55203(16) 0.0456(5) Uani 1 1 d . . . . .
 H9 H 0.601384 0.397315 0.521541 0.055 Uiso 1 1 calc R . . . .
 C7 C 0.7441(3) 0.1147(3) 0.54492(19) 0.0611(6) Uani 1 1 d . . . . .
 H7A H 0.806920 0.035320 0.523795 0.073 Uiso 1 1 calc R . . . .
 H7B H 0.669984 0.076563 0.507630 0.073 Uiso 1 1 calc R . . . .
 C8 C 0.7722(2) 0.3068(3) 0.51189(16) 0.0466(5) Uani 1 1 d . . . . .
 H8 H 0.850542 0.339484 0.545139 0.056 Uiso 1 1 calc R . . . .
 C13 C 0.8042(2) 0.5161(3) 0.35453(16) 0.0498(5) Uani 1 1 d . . . . .
 C14 C 0.7770(2) 0.3242(3) 0.39071(16) 0.0481(5) Uani 1 1 d . . . . .
 H14 H 0.696747 0.295637 0.359964 0.058 Uiso 1 1 calc R . . . .
 C17 C 0.8077(2) 0.4823(4) 0.23386(17) 0.0561(6) Uani 1 1 d . . . . .
 H17 H 0.726130 0.465953 0.202724 0.067 Uiso 1 1 calc R . . . .
 C11 C 0.6934(3) 0.6315(3) 0.50958(18) 0.0627(6) Uani 1 1 d . . . . .
 H11A H 0.764018 0.685217 0.545082 0.075 Uiso 1 1 calc R . . . .
 H11B H 0.625084 0.702734 0.527374 0.075 Uiso 1 1 calc R . . . .
 C5 C 0.6416(2) 0.2335(4) 0.70299(19) 0.0578(6) Uani 1 1 d . . . . .
 H5 H 0.566435 0.206325 0.662127 0.069 Uiso 1 1 calc R . . . .
 C6 C 0.7327(3) 0.0988(4) 0.6659(2) 0.0689(7) Uani 1 1 d . . . . .
 H6A H 0.708053 -0.022156 0.683190 0.083 Uiso 1 1 calc R . . . .
 H6B H 0.809649 0.121268 0.703237 0.083 Uiso 1 1 calc R . . . .
 C12 C 0.7045(3) 0.6376(3) 0.38732(18) 0.0604(6) Uani 1 1 d . . . . .
 H12A H 0.629782 0.599721 0.351054 0.073 Uiso 1 1 calc R . . . .
 H12B H 0.720249 0.760062 0.365601 0.073 Uiso 1 1 calc R . . . .
 C10 C 0.6721(2) 0.4300(3) 0.67629(16) 0.0492(5) Uani 1 1 d . . . . .
 C3 C 0.5190(3) 0.3294(5) 0.85131(19) 0.0753(8) Uani 1 1 d . . . . .
 C1 C 0.5707(3) 0.5487(4) 0.71213(19) 0.0641(6) Uani 1 1 d . . . . .
 H1A H 0.499459 0.522830 0.666731 0.077 Uiso 1 1 calc R . . . .
 H1B H 0.591545 0.673367 0.700528 0.077 Uiso 1 1 calc R . . . .
 C19 C 0.7907(2) 0.4902(5) 0.73405(18) 0.0665(7) Uani 1 1 d . . . . .
 H19A H 0.854763 0.418902 0.709552 0.100 Uiso 1 1 calc GR . . . .
 H19B H 0.786516 0.474662 0.809941 0.100 Uiso 1 1 calc GR . . . .
 H19C H 0.804621 0.614625 0.718649 0.100 Uiso 1 1 calc GR . . . .
 C20 C 0.8483(3) 0.6488(5) 0.0791(2) 0.0814(9) Uani 1 1 d . . . . .
 C15 C 0.8633(3) 0.2064(4) 0.3317(2) 0.0712(7) Uani 1 1 d . . . . .
 H15A H 0.830739 0.086914 0.319034 0.085 Uiso 1 1 calc R . . . .
 H15B H 0.939623 0.196274 0.372136 0.085 Uiso 1 1 calc R . . . .
 C18 C 0.9257(3) 0.5849(5) 0.3992(2) 0.0805(9) Uani 1 1 d . . . . .
 H18A H 0.927246 0.588489 0.476051 0.121 Uiso 1 1 calc GR . . . .
 H18B H 0.938956 0.703607 0.372222 0.121 Uiso 1 1 calc GR . . . .
 H18C H 0.987288 0.505872 0.377468 0.121 Uiso 1 1 calc GR . . . .
 C2 C 0.5407(3) 0.5263(5) 0.82996(19) 0.0690(7) Uani 1 1 d . . . . .
 H2 H 0.610957 0.563223 0.875065 0.083 Uiso 1 1 calc R . . . .
 C4 C 0.6174(3) 0.2074(5) 0.8223(2) 0.0748(8) Uani 1 1 d . . . . .
 H4A H 0.595308 0.083488 0.834810 0.090 Uiso 1 1 calc R . . . .
 H4B H 0.689127 0.233968 0.866821 0.090 Uiso 1 1 calc R . . . .
 C16 C 0.8764(3) 0.3078(5) 0.2243(2) 0.0732(8) Uani 1 1 d . . . . .
 H16A H 0.959681 0.331895 0.213816 0.088 Uiso 1 1 calc R . . . .
 H16B H 0.843244 0.237135 0.164397 0.088 Uiso 1 1 calc R . . . .
 C23 C 0.4373(4) 0.6460(7) 0.8579(3) 0.1026(13) Uani 1 1 d . . . . .
 H23A H 0.369718 0.622988 0.808864 0.154 Uiso 1 1 calc GR . . . .
 H23B H 0.460309 0.769819 0.852702 0.154 Uiso 1 1 calc GR . . . .
 H23C H 0.416614 0.620662 0.929656 0.154 Uiso 1 1 calc GR . . . .
 C21 C 0.9016(6) 0.8279(8) 0.0424(3) 0.137(2) Uani 1 1 d . . . . .
 H21A H 0.901025 0.914066 0.100638 0.164 Uiso 1 1 calc R . . . .
 H21B H 0.984027 0.808470 0.026422 0.164 Uiso 1 1 calc R . . . .
 C22 C 0.8382(5) 0.9011(7) -0.0494(5) 0.1307(18) Uani 1 1 d . . . . .
 H22A H 0.845045 0.821675 -0.109222 0.196 Uiso 1 1 calc GR . . . .
 H22B H 0.871107 1.016296 -0.065659 0.196 Uiso 1 1 calc GR . . . .
 H22C H 0.755673 0.914744 -0.035367 0.196 Uiso 1 1 calc GR . . . .

loop_
  _atom_site_aniso_label
  _atom_site_aniso_U_11
  _atom_site_aniso_U_22
  _atom_site_aniso_U_33
  _atom_site_aniso_U_23
  _atom_site_aniso_U_13
  _atom_site_aniso_U_12
 O2 0.0910(13) 0.0802(12) 0.0495(9) 0.0155(9) 0.0123(8) -0.0157(11)
 O3 0.130(2) 0.1138(19) 0.0451(9) 0.0107(11) 0.0123(11) 0.0069(16)
 O1 0.0976(18) 0.156(3) 0.1051(19) 0.0158(18) 0.0464(16) -0.0186(18)
 C9 0.0499(11) 0.0487(11) 0.0380(9) 0.0026(8) 0.0012(8) 0.0000(8)
 C7 0.0847(17) 0.0498(12) 0.0497(12) 0.0047(10) 0.0102(11) 0.0061(12)
 C8 0.0502(11) 0.0508(11) 0.0387(10) 0.0035(8) 0.0014(8) 0.0013(9)
 C13 0.0531(11) 0.0585(13) 0.0378(9) 0.0042(9) 0.0019(8) -0.0073(10)
 C14 0.0518(11) 0.0540(12) 0.0384(10) 0.0012(9) 0.0023(8) 0.0018(10)
 C17 0.0630(13) 0.0672(14) 0.0387(10) 0.0046(10) 0.0067(9) -0.0070(11)
 C11 0.0920(19) 0.0531(13) 0.0444(11) 0.0037(10) 0.0145(11) 0.0055(13)
 C5 0.0639(14) 0.0652(14) 0.0447(11) 0.0095(10) 0.0077(10) -0.0030(11)
 C6 0.097(2) 0.0584(15) 0.0532(13) 0.0159(11) 0.0155(13) 0.0117(13)
 C12 0.0861(17) 0.0523(12) 0.0436(11) 0.0085(10) 0.0101(11) 0.0075(12)
 C10 0.0515(12) 0.0601(13) 0.0361(9) 0.0034(9) 0.0034(8) 0.0010(10)
 C3 0.0710(16) 0.113(2) 0.0432(11) 0.0090(14) 0.0140(11) 0.0002(17)
 C1 0.0709(15) 0.0772(16) 0.0450(11) 0.0047(11) 0.0099(10) 0.0125(13)
 C19 0.0641(14) 0.0928(19) 0.0420(11) -0.0053(12) -0.0005(9) -0.0121(13)
 C20 0.102(2) 0.096(2) 0.0474(13) 0.0137(15) 0.0151(13) 0.0014(18)
 C15 0.0890(18) 0.0744(16) 0.0519(13) 0.0048(12) 0.0185(12) 0.0195(15)
 C18 0.0720(17) 0.111(3) 0.0576(13) 0.0040(14) -0.0009(12) -0.0366(17)
 C2 0.0688(15) 0.096(2) 0.0426(12) 0.0019(12) 0.0096(10) 0.0138(14)
 C4 0.091(2) 0.0813(18) 0.0535(13) 0.0216(13) 0.0186(13) 0.0049(16)
 C16 0.0864(19) 0.0863(19) 0.0493(12) 0.0039(13) 0.0221(12) 0.0084(15)
 C23 0.108(3) 0.141(3) 0.0621(16) 0.005(2) 0.0271(17) 0.049(2)
 C21 0.183(5) 0.151(5) 0.077(2) 0.056(3) 0.024(3) -0.016(4)
 C22 0.133(4) 0.116(4) 0.142(4) 0.048(3) 0.004(3) 0.002(3)

_geom_special_details
;
 All esds (except the esd in the dihedral angle between two l.s. planes)
 are estimated using the full covariance matrix.  The cell esds are taken
 into account individually in the estimation of esds in distances, angles
 and torsion angles; correlations between esds in cell parameters are only
 used when they are defined by crystal symmetry.  An approximate (isotropic)
 treatment of cell esds is used for estimating esds involving l.s. planes.
;
loop_
  _geom_bond_atom_site_label_1
  _geom_bond_atom_site_label_2
  _geom_bond_distance
  _geom_bond_site_symmetry_2
  _geom_bond_publ_flag
 O2 C17 1.447(3) . ?
 O2 C20 1.311(3) . ?
 O3 C20 1.207(5) . ?
 O1 C3 1.209(4) . ?
 C9 H9 0.9800 . ?
 C9 C8 1.545(3) . ?
 C9 C11 1.536(3) . ?
 C9 C10 1.562(3) . ?
 C7 H7A 0.9700 . ?
 C7 H7B 0.9700 . ?
 C7 C8 1.526(3) . ?
 C7 C6 1.531(3) . ?
 C8 H8 0.9800 . ?
 C8 C14 1.525(2) . ?
 C13 C14 1.535(3) . ?
 C13 C17 1.533(3) . ?
 C13 C12 1.516(3) . ?
 C13 C18 1.530(3) . ?
 C14 H14 0.9800 . ?
 C14 C15 1.531(3) . ?
 C17 H17 0.9800 . ?
 C17 C16 1.518(4) . ?
 C11 H11A 0.9700 . ?
 C11 H11B 0.9700 . ?
 C11 C12 1.542(3) . ?
 C5 H5 0.9800 . ?
 C5 C6 1.525(4) . ?
 C5 C10 1.543(3) . ?
 C5 C4 1.546(3) . ?
 C6 H6A 0.9700 . ?
 C6 H6B 0.9700 . ?
 C12 H12A 0.9700 . ?
 C12 H12B 0.9700 . ?
 C10 C1 1.530(3) . ?
 C10 C19 1.541(3) . ?
 C3 C2 1.511(5) . ?
 C3 C4 1.493(4) . ?
 C1 H1A 0.9700 . ?
 C1 H1B 0.9700 . ?
 C1 C2 1.541(3) . ?
 C19 H19A 0.9600 . ?
 C19 H19B 0.9600 . ?
 C19 H19C 0.9600 . ?
 C20 C21 1.542(6) . ?
 C15 H15A 0.9700 . ?
 C15 H15B 0.9700 . ?
 C15 C16 1.555(4) . ?
 C18 H18A 0.9600 . ?
 C18 H18B 0.9600 . ?
 C18 H18C 0.9600 . ?
 C2 H2 0.9800 . ?
 C2 C23 1.521(4) . ?
 C4 H4A 0.9700 . ?
 C4 H4B 0.9700 . ?
 C16 H16A 0.9700 . ?
 C16 H16B 0.9700 . ?
 C23 H23A 0.9600 . ?
 C23 H23B 0.9600 . ?
 C23 H23C 0.9600 . ?
 C21 H21A 0.9700 . ?
 C21 H21B 0.9700 . ?
 C21 C22 1.421(7) . ?
 C22 H22A 0.9600 . ?
 C22 H22B 0.9600 . ?
 C22 H22C 0.9600 . ?

loop_
  _geom_angle_atom_site_label_1
  _geom_angle_atom_site_label_2
  _geom_angle_atom_site_label_3
  _geom_angle
  _geom_angle_site_symmetry_1
  _geom_angle_site_symmetry_3
  _geom_angle_publ_flag
 C20 O2 C17 118.1(2) . . ?
 C8 C9 H9 105.9 . . ?
 C8 C9 C10 111.83(15) . . ?
 C11 C9 H9 105.9 . . ?
 C11 C9 C8 113.12(18) . . ?
 C11 C9 C10 113.47(17) . . ?
 C10 C9 H9 105.9 . . ?
 H7A C7 H7B 107.9 . . ?
 C8 C7 H7A 109.3 . . ?
 C8 C7 H7B 109.3 . . ?
 C8 C7 C6 111.8(2) . . ?
 C6 C7 H7A 109.3 . . ?
 C6 C7 H7B 109.3 . . ?
 C9 C8 H8 108.2 . . ?
 C7 C8 C9 110.71(18) . . ?
 C7 C8 H8 108.2 . . ?
 C14 C8 C9 109.65(16) . . ?
 C14 C8 C7 111.66(18) . . ?
 C14 C8 H8 108.2 . . ?
 C17 C13 C14 98.94(18) . . ?
 C12 C13 C14 108.05(18) . . ?
 C12 C13 C17 115.45(18) . . ?
 C12 C13 C18 111.1(2) . . ?
 C18 C13 C14 113.2(2) . . ?
 C18 C13 C17 109.68(19) . . ?
 C8 C14 C13 113.08(18) . . ?
 C8 C14 H14 106.4 . . ?
 C8 C14 C15 119.60(19) . . ?
 C13 C14 H14 106.4 . . ?
 C15 C14 C13 104.23(19) . . ?
 C15 C14 H14 106.4 . . ?
 O2 C17 C13 109.57(19) . . ?
 O2 C17 H17 109.3 . . ?
 O2 C17 C16 114.2(2) . . ?
 C13 C17 H17 109.3 . . ?
 C16 C17 C13 105.21(19) . . ?
 C16 C17 H17 109.3 . . ?
 C9 C11 H11A 109.0 . . ?
 C9 C11 H11B 109.0 . . ?
 C9 C11 C12 112.8(2) . . ?
 H11A C11 H11B 107.8 . . ?
 C12 C11 H11A 109.0 . . ?
 C12 C11 H11B 109.0 . . ?
 C6 C5 H5 106.2 . . ?
 C6 C5 C10 113.22(19) . . ?
 C6 C5 C4 111.9(2) . . ?
 C10 C5 H5 106.2 . . ?
 C10 C5 C4 112.5(2) . . ?
 C4 C5 H5 106.2 . . ?
 C7 C6 H6A 109.6 . . ?
 C7 C6 H6B 109.6 . . ?
 C5 C6 C7 110.4(2) . . ?
 C5 C6 H6A 109.6 . . ?
 C5 C6 H6B 109.6 . . ?
 H6A C6 H6B 108.1 . . ?
 C13 C12 C11 110.99(19) . . ?
 C13 C12 H12A 109.4 . . ?
 C13 C12 H12B 109.4 . . ?
 C11 C12 H12A 109.4 . . ?
 C11 C12 H12B 109.4 . . ?
 H12A C12 H12B 108.0 . . ?
 C5 C10 C9 106.46(17) . . ?
 C1 C10 C9 110.50(17) . . ?
 C1 C10 C5 107.7(2) . . ?
 C1 C10 C19 109.4(2) . . ?
 C19 C10 C9 110.93(17) . . ?
 C19 C10 C5 111.8(2) . . ?
 O1 C3 C2 123.2(3) . . ?
 O1 C3 C4 122.2(4) . . ?
 C4 C3 C2 114.6(2) . . ?
 C10 C1 H1A 108.4 . . ?
 C10 C1 H1B 108.4 . . ?
 C10 C1 C2 115.5(2) . . ?
 H1A C1 H1B 107.5 . . ?
 C2 C1 H1A 108.4 . . ?
 C2 C1 H1B 108.4 . . ?
 C10 C19 H19A 109.5 . . ?
 C10 C19 H19B 109.5 . . ?
 C10 C19 H19C 109.5 . . ?
 H19A C19 H19B 109.5 . . ?
 H19A C19 H19C 109.5 . . ?
 H19B C19 H19C 109.5 . . ?
 O2 C20 C21 110.1(3) . . ?
 O3 C20 O2 122.2(3) . . ?
 O3 C20 C21 127.7(3) . . ?
 C14 C15 H15A 111.0 . . ?
 C14 C15 H15B 111.0 . . ?
 C14 C15 C16 103.6(2) . . ?
 H15A C15 H15B 109.0 . . ?
 C16 C15 H15A 111.0 . . ?
 C16 C15 H15B 111.0 . . ?
 C13 C18 H18A 109.5 . . ?
 C13 C18 H18B 109.5 . . ?
 C13 C18 H18C 109.5 . . ?
 H18A C18 H18B 109.5 . . ?
 H18A C18 H18C 109.5 . . ?
 H18B C18 H18C 109.5 . . ?
 C3 C2 C1 108.7(2) . . ?
 C3 C2 H2 107.6 . . ?
 C3 C2 C23 113.1(3) . . ?
 C1 C2 H2 107.6 . . ?
 C23 C2 C1 111.9(2) . . ?
 C23 C2 H2 107.6 . . ?
 C5 C4 H4A 109.7 . . ?
 C5 C4 H4B 109.7 . . ?
 C3 C4 C5 109.7(2) . . ?
 C3 C4 H4A 109.7 . . ?
 C3 C4 H4B 109.7 . . ?
 H4A C4 H4B 108.2 . . ?
 C17 C16 C15 105.7(2) . . ?
 C17 C16 H16A 110.6 . . ?
 C17 C16 H16B 110.6 . . ?
 C15 C16 H16A 110.6 . . ?
 C15 C16 H16B 110.6 . . ?
 H16A C16 H16B 108.7 . . ?
 C2 C23 H23A 109.5 . . ?
 C2 C23 H23B 109.5 . . ?
 C2 C23 H23C 109.5 . . ?
 H23A C23 H23B 109.5 . . ?
 H23A C23 H23C 109.5 . . ?
 H23B C23 H23C 109.5 . . ?
 C20 C21 H21A 109.0 . . ?
 C20 C21 H21B 109.0 . . ?
 H21A C21 H21B 107.8 . . ?
 C22 C21 C20 112.8(5) . . ?
 C22 C21 H21A 109.0 . . ?
 C22 C21 H21B 109.0 . . ?
 C21 C22 H22A 109.5 . . ?
 C21 C22 H22B 109.5 . . ?
 C21 C22 H22C 109.5 . . ?
 H22A C22 H22B 109.5 . . ?
 H22A C22 H22C 109.5 . . ?
 H22B C22 H22C 109.5 . . ?

_shelx_res_file
;
TITL bdrostetoh_a.res in P2(1)
    bdrostetoh.res
    created by SHELXL-2016/6 at 12:18:25 on 11-Sep-2019
REM Old TITL b Drost Et Oh in P2(1)/m
REM SHELXT solution in P2(1)
REM R1 0.176, Rweak 0.050, Alpha 0.007, Orientation as input
REM Flack x = 0.128 ( 0.093 ) from Parsons' quotients
REM Formula found by SHELXT: C23 O3
CELL 1.54184 11.2322 7.438 12.5035 90 93.647 90
ZERR 2 0.0003 0.0002 0.0002 0 0.002 0
LATT -1
SYMM -X,0.5+Y,-Z
SFAC C H O
UNIT 46 72 6

L.S. 10
PLAN  20
BOND $H
LIST 6
fmap 2
ACTA
OMIT -2 0 11
OMIT 4 0 4
OMIT 0 -1 4
OMIT 0 0 3
OMIT 3 0 4
OMIT 0 1 4
OMIT 3 0 5
REM <olex2.extras>
REM <HklSrc "%.\\b%20Drost%20Et%20Oh.hkl">
REM </olex2.extras>

WGHT    0.084000    0.077000
FVAR       1.32707
O2    3    0.861370    0.634957    0.183709    11.00000    0.09103    0.08022 =
         0.04953    0.01548    0.01235   -0.01565
O3    3    0.802821    0.531621    0.023675    11.00000    0.13000    0.11380 =
         0.04513    0.01075    0.01233    0.00686
O1    3    0.428332    0.273410    0.886544    11.00000    0.09757    0.15615 =
         0.10506    0.01584    0.04638   -0.01857
C9    1    0.678960    0.439422    0.552030    11.00000    0.04993    0.04872 =
         0.03800    0.00263    0.00120    0.00000
AFIX  13
H9    2    0.601384    0.397315    0.521541    11.00000   -1.20000
AFIX   0
C7    1    0.744058    0.114727    0.544923    11.00000    0.08468    0.04979 =
         0.04966    0.00470    0.01018    0.00610
AFIX  23
H7A   2    0.806920    0.035320    0.523795    11.00000   -1.20000
H7B   2    0.669984    0.076563    0.507630    11.00000   -1.20000
AFIX   0
C8    1    0.772158    0.306829    0.511890    11.00000    0.05018    0.05084 =
         0.03867    0.00346    0.00138    0.00128
AFIX  13
H8    2    0.850542    0.339484    0.545139    11.00000   -1.20000
AFIX   0
C13   1    0.804245    0.516139    0.354525    11.00000    0.05312    0.05849 =
         0.03777    0.00422    0.00189   -0.00725
C14   1    0.776954    0.324173    0.390711    11.00000    0.05182    0.05397 =
         0.03839    0.00117    0.00228    0.00184
AFIX  13
H14   2    0.696747    0.295637    0.359964    11.00000   -1.20000
AFIX   0
C17   1    0.807704    0.482272    0.233855    11.00000    0.06297    0.06717 =
         0.03866    0.00459    0.00666   -0.00696
AFIX  13
H17   2    0.726130    0.465953    0.202724    11.00000   -1.20000
AFIX   0
C11   1    0.693408    0.631500    0.509581    11.00000    0.09204    0.05314 =
         0.04436    0.00374    0.01447    0.00547
AFIX  23
H11A  2    0.764018    0.685217    0.545082    11.00000   -1.20000
H11B  2    0.625084    0.702734    0.527374    11.00000   -1.20000
AFIX   0
C5    1    0.641628    0.233528    0.702990    11.00000    0.06395    0.06516 =
         0.04469    0.00949    0.00771   -0.00299
AFIX  13
H5    2    0.566435    0.206325    0.662127    11.00000   -1.20000
AFIX   0
C6    1    0.732732    0.098822    0.665901    11.00000    0.09659    0.05844 =
         0.05318    0.01589    0.01555    0.01168
AFIX  23
H6A   2    0.708053   -0.022156    0.683190    11.00000   -1.20000
H6B   2    0.809649    0.121268    0.703237    11.00000   -1.20000
AFIX   0
C12   1    0.704499    0.637597    0.387322    11.00000    0.08611    0.05231 =
         0.04363    0.00855    0.01009    0.00754
AFIX  23
H12A  2    0.629782    0.599721    0.351054    11.00000   -1.20000
H12B  2    0.720249    0.760062    0.365601    11.00000   -1.20000
AFIX   0
C10   1    0.672087    0.430034    0.676294    11.00000    0.05154    0.06008 =
         0.03614    0.00342    0.00342    0.00096
C3    1    0.518991    0.329447    0.851313    11.00000    0.07099    0.11291 =
         0.04319    0.00895    0.01401    0.00016
C1    1    0.570655    0.548655    0.712132    11.00000    0.07089    0.07717 =
         0.04504    0.00468    0.00986    0.01251
AFIX  23
H1A   2    0.499459    0.522830    0.666731    11.00000   -1.20000
H1B   2    0.591545    0.673367    0.700528    11.00000   -1.20000
AFIX   0
C19   1    0.790670    0.490227    0.734051    11.00000    0.06408    0.09280 =
         0.04201   -0.00527   -0.00046   -0.01215
AFIX 137
H19A  2    0.854763    0.418902    0.709552    11.00000   -1.50000
H19B  2    0.786516    0.474662    0.809941    11.00000   -1.50000
H19C  2    0.804621    0.614625    0.718649    11.00000   -1.50000
AFIX   0
C20   1    0.848319    0.648791    0.079108    11.00000    0.10166    0.09649 =
         0.04739    0.01372    0.01507    0.00137
C15   1    0.863313    0.206362    0.331690    11.00000    0.08904    0.07442 =
         0.05194    0.00475    0.01847    0.01952
AFIX  23
H15A  2    0.830739    0.086914    0.319034    11.00000   -1.20000
H15B  2    0.939623    0.196274    0.372136    11.00000   -1.20000
AFIX   0
C18   1    0.925745    0.584931    0.399228    11.00000    0.07195    0.11120 =
         0.05764    0.00401   -0.00088   -0.03657
AFIX 137
H18A  2    0.927246    0.588489    0.476051    11.00000   -1.50000
H18B  2    0.938956    0.703607    0.372222    11.00000   -1.50000
H18C  2    0.987288    0.505872    0.377468    11.00000   -1.50000
AFIX   0
C2    1    0.540656    0.526302    0.829956    11.00000    0.06884    0.09627 =
         0.04258    0.00194    0.00959    0.01384
AFIX  13
H2    2    0.610957    0.563223    0.875065    11.00000   -1.20000
AFIX   0
C4    1    0.617402    0.207432    0.822295    11.00000    0.09143    0.08131 =
         0.05349    0.02155    0.01858    0.00492
AFIX  23
H4A   2    0.595308    0.083488    0.834810    11.00000   -1.20000
H4B   2    0.689127    0.233968    0.866821    11.00000   -1.20000
AFIX   0
C16   1    0.876368    0.307773    0.224349    11.00000    0.08641    0.08628 =
         0.04926    0.00391    0.02208    0.00842
AFIX  23
H16A  2    0.959681    0.331895    0.213816    11.00000   -1.20000
H16B  2    0.843244    0.237135    0.164397    11.00000   -1.20000
AFIX   0
C23   1    0.437293    0.645979    0.857868    11.00000    0.10755    0.14108 =
         0.06208    0.00541    0.02711    0.04921
AFIX 137
H23A  2    0.369718    0.622988    0.808864    11.00000   -1.50000
H23B  2    0.460309    0.769819    0.852702    11.00000   -1.50000
H23C  2    0.416614    0.620662    0.929656    11.00000   -1.50000
AFIX   0
C21   1    0.901641    0.827914    0.042436    11.00000    0.18350    0.15092 =
         0.07732    0.05590    0.02390   -0.01618
AFIX  23
H21A  2    0.901025    0.914066    0.100638    11.00000   -1.20000
H21B  2    0.984027    0.808470    0.026422    11.00000   -1.20000
AFIX   0
C22   1    0.838227    0.901088   -0.049396    11.00000    0.13346    0.11593 =
         0.14203    0.04790    0.00399    0.00229
AFIX 137
H22A  2    0.845045    0.821675   -0.109222    11.00000   -1.50000
H22B  2    0.871107    1.016296   -0.065659    11.00000   -1.50000
H22C  2    0.755673    0.914744   -0.035367    11.00000   -1.50000
AFIX   0
HKLF 4


REM  bdrostetoh_a.res in P2(1)
REM R1 =  0.0446 for    3639 Fo > 4sig(Fo)  and  0.0475 for all    3924 data
REM    239 parameters refined using      1 restraints

END

WGHT      0.0842      0.0720

REM Highest difference peak  0.163,  deepest hole -0.161,  1-sigma level  0.031
Q1    1   0.7739  0.4252  0.0175  11.00000  0.05    0.16
Q2    1   0.9235  0.7423 -0.0048  11.00000  0.05    0.14
Q3    1   0.7789  0.3123  0.4550  11.00000  0.05    0.14
Q4    1   0.8221  0.7771 -0.0017  11.00000  0.05    0.13
Q5    1   0.6764  0.4302  0.6078  11.00000  0.05    0.13
Q6    1   0.7226  0.3800  0.5314  11.00000  0.05    0.11
Q7    1   0.8092  0.5042  0.3015  11.00000  0.05    0.11
Q8    1   0.6595  0.3220  0.6862  11.00000  0.05    0.10
Q9    1   0.7921  0.4363  0.3785  11.00000  0.05    0.10
Q10   1   0.7579  0.9398  0.0736  11.00000  0.05    0.10
Q11   1   0.4743  0.3449  0.9352  11.00000  0.05    0.10
Q12   1   0.6362  0.2417  0.7569  11.00000  0.05    0.09
Q13   1   0.9536  0.9406  0.0462  11.00000  0.05    0.09
Q14   1   0.9563  0.5173  0.4775  11.00000  0.05    0.09
Q15   1   0.4556  0.7112  0.9483  11.00000  0.05    0.09
Q16   1   0.9987  0.6993  0.2034  11.00000  0.05    0.09
Q17   1   0.6785  0.5169  0.5343  11.00000  0.05    0.09
Q18   1   0.6498  0.1201  0.8545  11.00000  0.05    0.09
Q19   1   0.9644  0.9001  0.1006  11.00000  0.05    0.09
Q20   1   0.6707  0.7287  0.5451  11.00000  0.05    0.09
;
_shelx_res_checksum               44470
_shelx_hkl_file
;
   0   0   1  491.47    6.82
   0   0  -2  220.29    3.76
   0   0   2  221.46    4.02
   0   0  -3    9.54    0.65
   0   0   3    8.70    0.75
   0   0   3    8.54    0.62
   0   0   4  125.66    3.60
   0   0   4  127.21    3.12
   0   0  -4  124.81    3.14
   0   0   5   50.73    1.88
   0   0  -5   48.76    2.04
   0   0   5   46.72    2.00
   0   0  -5   48.89    2.21
   0   0   6 1974.27   27.91
   0   0   6 1941.09   27.07
   0   0  -6 2010.02   27.85
   0   0   7   24.61    1.80
   0   0   7   28.29    1.76
   0   0  -7   29.73    2.08
   0   0   8    9.39    1.25
   0   0  -8    9.11    1.26
   0   0  -9  125.01    5.12
   0   0  -9  122.48    5.06
   0   0   9  128.22    5.19
   0   0  10    1.57    0.69
   0   0 -10    0.56    0.42
   0   0  10    0.81    0.41
   0   0  10    1.12    0.54
   0   0 -10    0.33    0.60
   0   0 -10    0.16    0.44
   0   0  10    0.43    0.45
   0   0  11    3.50    1.08
   0   0  11    4.51    1.11
   0   0 -11    2.11    0.95
   0   0 -11    2.92    0.94
   0   0 -11    3.82    1.06
   0   0  11    2.82    0.86
   0   0  11    3.13    0.93
   0   0 -12    2.45    1.01
   0   0  12    2.74    0.78
   0   0 -12    3.72    1.08
   0   0  12    2.07    0.81
   0   0  12    2.17    1.02
   0   0 -12    3.83    1.02
   0   0  13   24.02    2.52
   0   0 -13   21.48    2.44
   0   0  13   20.82    2.25
   0   0 -13   23.00    2.31
   0   0 -14   18.32    2.01
   0   0 -14   16.25    1.68
   0   0  14   17.47    1.99
   0   0  15   -0.08    0.29
   0   0 -15    0.62    0.41
   0   0  15    0.15    0.30
   0   1   0    0.08    0.11
   0   1   1 1798.36   23.23
   0   1  -1 1816.15   23.95
   0  -1   1 1796.02   23.53
   0  -1   1 1857.86   23.69
   0  -1   2  787.68   11.76
   0  -1  -2  791.27   11.61
   0   1   2  825.44   11.48
   0  -1   3 2145.15   29.57
   0   1   3 2221.91   29.24
   0   1  -3 2131.49   28.82
   0   1  -3 2228.08   28.96
   0  -1   3 2235.87   28.85
   0  -1  -4   39.81    1.70
   0  -1   4   41.03    1.41
   0  -1   4   51.40    1.81
   0   1   4   39.19    1.80
   0   1   4   40.37    1.69
   0  -1  -4   42.33    1.85
   0  -1  -4   44.51    2.06
   0   1  -4   48.87    2.05
   0   1  -4   48.44    1.76
   0  -1  -4   42.19    1.56
   0  -1   4   46.51    2.09
   0  -1   5   25.09    1.31
   0  -1   5   23.21    1.41
   0   1  -5   24.11    1.43
   0   1   5   25.57    1.58
   0   1  -5   26.24    1.66
   0  -1  -5   26.17    1.56
   0  -1  -5   24.44    1.67
   0   1  -5   25.36    1.42
   0  -1   5   24.91    1.39
   0  -1   5   30.02    1.29
   0   1   5   24.87    1.43
   0  -1  -5   27.19    1.46
   0   1   6 3354.21   47.55
   0   1  -6 3418.33   46.95
   0  -1   6 3425.38   47.04
   0  -1  -6 3559.76   48.38
   0  -1  -6 3346.94   46.78
   0   1  -6 3565.52   47.89
   0   1   6 3414.60   46.95
   0  -1  -6 3584.77   47.29
   0  -1   6 3498.27   46.12
   0  -1  -7  378.50    8.06
   0  -1  -7  353.81    8.77
   0  -1   7  351.64    8.07
   0   1  -7  378.80    8.61
   0   1   7  365.89    8.01
   0   1   7  358.49    8.52
   0   1   8   86.17    3.66
   0   1   8   88.17    4.11
   0   1  -8   85.97    3.93
   0  -1  -8   87.91    4.20
   0  -1   8   80.47    3.72
   0  -1  -9   28.89    2.51
   0  -1   9   30.20    2.44
   0   1   9   26.31    2.39
   0   1  -9   26.32    2.41
   0  -1  10   91.95    4.94
   0  -1 -10   78.87    4.78
   0  -1  10   85.43    4.47
   0  -1 -10   84.06    4.86
   0   1 -10   77.89    4.49
   0  -1  10   88.69    4.47
   0   1  10   74.20    4.43
   0   1 -10   79.97    4.95
   0   1  10   85.79    4.75
   0   1  10   78.72    4.75
   0   1 -10   84.65    4.63
   0  -1 -10   83.90    4.93
   0   1 -10   78.22    4.45
   0  -1  10   73.41    4.26
   0  -1 -10   87.63    4.66
   0  -1 -11   34.06    3.27
   0   1  11   37.12    3.37
   0  -1  11   36.66    2.97
   0   1  11   33.03    3.04
   0   1 -11   37.47    3.16
   0   1 -11   37.80    3.44
   0  -1  11   37.55    3.10
   0  -1  11   37.46    3.30
   0   1  11   31.02    2.85
   0  -1  11   34.10    2.94
   0  -1 -11   37.97    3.42
   0   1 -11   28.40    2.70
   0   1  11   35.27    3.11
   0  -1 -11   35.01    3.20
   0  -1 -11   34.07    2.94
   0  -1 -12   17.60    2.32
   0  -1  12   18.33    2.30
   0   1 -12   16.28    2.04
   0  -1  12   15.94    2.05
   0   1  12   16.81    2.25
   0  -1  12   17.54    2.15
   0  -1 -12   20.57    2.44
   0  -1 -12   16.74    2.30
   0  -1  12   16.38    2.02
   0   1 -12   20.71    2.53
   0   1  12   16.51    2.12
   0  -1  13   12.28    1.66
   0  -1 -13   12.48    1.80
   0  -1 -13   13.27    1.84
   0   1  13   14.17    1.93
   0  -1  13   13.24    1.93
   0   1 -13   10.18    1.74
   0  -1 -14   10.01    1.43
   0  -1  14   10.90    1.52
   0   1  14   12.37    1.67
   0  -1  14   11.59    1.44
   0   1  14   11.68    1.53
   0  -1 -14   12.82    1.58
   0   1 -14   13.35    1.73
   0   1 -15    4.62    0.83
   0  -1  15    4.56    0.81
   0   1  15    5.38    0.90
   0  -2   0 2911.50   36.77
   0   2   0 2612.82   36.98
   0   2  -1  693.56   10.71
   0   2  -1  746.48   11.44
   0   2  -1  667.12   11.21
   0  -2   1  723.33   10.11
   0   2   1  760.24   11.16
   0  -2  -1  753.74   10.94
   0  -2   2  188.87    4.00
   0  -2  -2  212.86    4.63
   0  -2   2  193.27    4.15
   0  -2  -2  203.66    4.53
   0  -2  -2  198.56    4.57
   0  -2   2  197.69    4.12
   0   2   2  198.01    4.16
   0  -2  -2  211.32    4.11
   0  -2   2  213.64    4.29
   0   2   2  197.94    3.41
   0   2  -2  184.74    4.30
   0   2  -2  192.81    4.42
   0   2   2  172.81    3.99
   0  -2  -3 1101.12   15.34
   0  -2  -3 1071.74   15.91
   0   2   3 1079.19   16.27
   0  -2  -3 1081.20   16.37
   0  -2  -3 1048.95   16.14
   0  -2  -3 1045.99   16.42
   0  -2  -3 1003.12   16.24
   0  -2   3 1054.75   15.56
   0   2  -3 1021.46   15.78
   0   2   3 1079.33   15.84
   0   2  -3 1066.50   16.23
   0   2   3 1032.54   15.08
   0   2  -3 1138.01   16.64
   0   2   4  856.46   13.88
   0  -2  -4  980.20   14.77
   0  -2   4  909.12   13.90
   0  -2   4  927.91   14.08
   0   2  -4  908.09   14.16
   0  -2  -4  921.95   14.86
   0   2   4  922.26   14.38
   0  -2   4  913.47   13.89
   0  -2  -4  855.56   14.93
   0  -2  -4  910.30   14.11
   0   2  -4  916.23   15.00
   0   2   4  869.57   14.55
   0  -2   5  127.10    3.62
   0   2   5  114.30    3.92
   0  -2   5  130.18    3.81
   0  -2  -5  122.03    3.84
   0   2  -5  128.26    4.27
   0  -2  -5  123.82    4.13
   0  -2  -5  121.68    4.32
   0   2   5  136.28    4.13
   0  -2  -6  381.08    8.36
   0   2   6  411.49    9.03
   0  -2  -6  434.04    9.26
   0  -2   6  421.19    8.39
   0   2  -6  420.70    9.49
   0  -2   6  412.58    8.65
   0   2   6  465.04    9.33
   0  -2  -6  439.20    9.83
   0   2  -7   27.35    2.20
   0  -2  -7   25.84    2.24
   0  -2   7   27.09    1.95
   0   2   7   27.35    2.08
   0  -2  -7   25.93    2.06
   0   2   7   25.18    2.01
   0   2  -8   44.84    3.05
   0  -2   8   46.28    2.87
   0   2   8   50.51    3.03
   0  -2  -8   47.20    3.26
   0   2   8   51.48    3.17
   0  -2   9   79.51    4.07
   0  -2  -9   84.87    4.61
   0   2   9   78.04    4.20
   0   2  -9   69.04    4.19
   0  -2 -10  150.36    6.85
   0  -2  10  153.07    6.20
   0   2 -10  169.13    7.22
   0   2  10  149.32    6.79
   0  -2 -10  156.11    6.73
   0  -2  10  172.83    6.88
   0  -2 -10  143.22    6.76
   0   2  10  149.38    6.67
   0   2 -10  164.92    6.97
   0   2 -10  155.55    6.70
   0   2  11  105.47    5.73
   0  -2 -11  104.75    5.80
   0  -2 -11  108.50    5.39
   0  -2 -11  119.08    6.15
   0  -2  11  121.86    5.96
   0  -2 -11  105.07    5.53
   0   2 -11  105.12    5.53
   0  -2  11  102.69    5.18
   0  -2  11  105.61    5.23
   0   2 -11  117.47    6.09
   0  -2 -12    9.11    1.66
   0  -2  12   11.42    1.67
   0   2 -12   10.12    1.75
   0  -2  12    9.46    1.67
   0   2  12    9.97    1.66
   0   2  12    9.52    1.80
   0  -2  12    9.50    1.52
   0  -2 -12    8.42    1.45
   0   2 -12    8.85    1.52
   0  -2  13   10.35    1.46
   0  -2  13   11.81    1.76
   0   2  13    9.01    1.47
   0   2 -13   10.66    1.51
   0   2  13   10.12    1.65
   0  -2 -13   10.29    1.61
   0   2 -13   10.25    1.59
   0   2 -14    2.08    0.65
   0  -2  14    1.33    0.60
   0  -2 -14    2.04    0.62
   0  -2  14    1.26    0.45
   0   2  14    0.98    0.46
   0   2  14    1.23    0.51
   0  -3   0   -0.11    0.25
   0   3   0    0.13    0.22
   0  -3   0   -0.22    0.32
   0   3   0    0.03    0.30
   0   3   0   -0.06    0.28
   0   3  -1  756.54   11.55
   0   3  -1  756.10   11.86
   0   3  -1  702.79   12.08
   0  -3  -1  702.64   11.54
   0  -3   1  689.34   11.74
   0   3  -1  745.48   12.43
   0  -3  -1  763.15   12.25
   0  -3   1  761.58   12.18
   0   3   1  726.51   12.52
   0   3   1  714.36   12.09
   0  -3   2 1460.27   22.30
   0  -3   2 1532.72   22.62
   0  -3   2 1500.15   22.50
   0   3  -2 1645.26   23.07
   0   3  -2 1536.82   22.97
   0   3   2 1442.78   23.21
   0   3   2 1540.16   22.23
   0  -3  -2 1509.88   22.96
   0   3   2 1565.15   22.77
   0  -3  -2 1719.71   23.02
   0  -3  -3  538.89   10.35
   0   3  -3  571.50   10.48
   0  -3   3  545.33    9.68
   0  -3  -3  536.64   10.27
   0   3  -3  552.90   10.16
   0   3   3  530.82    9.81
   0  -3   3  516.08    9.69
   0   3   3  550.38    9.81
   0  -3  -3  518.32   10.29
   0   3   3  538.25   10.56
   0  -3  -3  536.55    9.29
   0  -3   4  392.65    7.78
   0   3   4  363.37    8.43
   0  -3  -4  367.50    8.49
   0  -3   4  358.69    7.49
   0   3  -4  397.62    8.57
   0   3   4  412.93    8.15
   0   3  -4  378.10    7.94
   0  -3   4  343.56    7.51
   0   3   4  357.36    7.50
   0  -3  -4  360.43    8.40
   0  -3  -4  345.21    8.05
   0  -3  -5    1.19    0.55
   0  -3  -5    0.62    0.40
   0  -3   5    1.15    0.45
   0   3  -5    0.90    0.33
   0   3   5    0.59    0.42
   0  -3  -5    0.90    0.45
   0   3  -5    0.93    0.42
   0  -3   5    1.02    0.39
   0  -3  -6  143.20    4.83
   0  -3   6  133.52    4.40
   0  -3   6  138.59    4.62
   0   3   6  128.38    4.99
   0   3  -6  121.47    4.98
   0  -3  -6  135.92    5.34
   0   3  -7  113.10    4.96
   0  -3   7  105.64    4.33
   0  -3  -7  106.12    5.00
   0   3   7  110.70    4.84
   0  -3   8  150.07    5.54
   0  -3  -8  155.24    6.45
   0   3  -8  140.49    5.91
   0   3   8  143.22    5.88
   0  -3  -9  486.54   12.92
   0   3   9  504.01   13.87
   0   3   9  433.86   12.37
   0  -3  -9  459.40   11.93
   0   3  -9  480.54   12.79
   0  -3  -9  463.92   12.50
   0  -3   9  487.32   11.56
   0  -3   9  359.52   10.64
   0  -3  -9  448.35   12.29
   0   3   9  455.88   11.77
   0   3  -9  465.90   12.35
   0  -3   9  433.75   11.54
   0   3   9  414.28   11.86
   0   3  -9  442.16   12.06
   0   3  -9  531.19   12.94
   0  -3  -9  480.30   12.86
   0  -3 -10  179.53    7.64
   0  -3 -10  182.47    7.71
   0  -3 -10  172.82    7.25
   0   3 -10  181.98    7.56
   0  -3  10  189.90    7.05
   0   3  10  170.70    7.40
   0   3 -10  172.23    7.25
   0  -3  10  185.88    6.88
   0  -3 -10  189.66    7.69
   0  -3 -10  174.58    6.97
   0   3 -10  187.11    7.53
   0   3  10  183.38    8.18
   0  -3  10  192.62    7.33
   0   3  11   28.68    2.87
   0  -3  11   31.01    2.72
   0  -3 -11   29.10    2.85
   0  -3 -11   31.63    2.75
   0  -3  11   31.97    2.88
   0  -3  11   28.74    2.67
   0   3 -11   29.16    2.91
   0   3  11   28.76    3.13
   0  -3 -11   29.52    3.03
   0   3 -11   31.87    3.01
   0   3 -12    8.24    1.42
   0   3 -12    7.97    1.47
   0  -3 -12    6.76    1.30
   0  -3  12    8.82    1.37
   0   3  12    6.77    1.34
   0  -3 -12    9.07    1.34
   0  -3  12    9.67    1.65
   0   3  12    5.07    1.32
   0  -3 -12    7.82    1.50
   0   3  13    6.38    1.28
   0  -3 -13    4.52    1.04
   0  -3  13    6.82    1.06
   0  -3 -13    5.83    1.04
   0  -3  13    5.30    1.08
   0   3 -13    4.81    0.96
   0   3  13    4.79    0.94
   0   3 -13    5.01    0.99
   0   3 -14    4.08    0.73
   0  -3 -14    4.04    0.90
   0   3 -14    5.00    0.86
   0   3  14    4.73    0.91
   0  -3  14    4.70    0.91
   0   4   0  164.91    5.20
   0  -4   0  166.60    5.14
   0  -4   0  171.66    5.12
   0  -4   1  124.03    4.32
   0  -4   1  124.90    4.20
   0   4   1  118.76    4.56
   0  -4  -1  115.53    4.22
   0   4  -1  121.80    4.42
   0   4   1  118.92    4.27
   0  -4  -1  122.83    4.40
   0  -4  -2  567.36   11.53
   0   4   2  603.66   12.27
   0  -4   2  570.80   10.85
   0   4  -2  589.97   11.10
   0  -4   2  567.61   11.21
   0   4  -2  554.34   11.46
   0   4   2  580.59   11.40
   0  -4   2  601.24   11.26
   0   4   2  564.02   12.04
   0  -4  -2  565.65   11.25
   0  -4  -3  190.12    5.96
   0  -4  -3  214.06    6.11
   0   4  -3  198.81    5.89
   0  -4   3  193.85    5.66
   0  -4   3  195.46    5.42
   0   4   3  194.84    5.72
   0   4   3  204.26    6.51
   0   4  -3  207.85    5.94
   0   4   4   76.89    3.95
   0   4   4   73.37    3.36
   0  -4  -4   78.13    3.81
   0  -4  -4   79.11    3.74
   0   4  -4   79.29    3.53
   0  -4   4   77.34    3.39
   0  -4   4   77.46    3.35
   0   4  -4   79.64    3.71
   0  -4   4   73.40    3.15
   0   4  -5   25.24    2.02
   0  -4   5   23.06    1.85
   0  -4  -5   26.01    2.17
   0   4  -5   26.54    2.24
   0  -4  -5   20.73    2.05
   0  -4   5   24.96    1.92
   0   4   5   24.22    2.26
   0   4  -6    1.65    0.74
   0  -4   6    2.43    0.69
   0  -4  -6    2.61    0.67
   0   4   6    1.63    0.68
   0  -4  -6    2.28    0.73
   0  -4   6    1.87    0.58
   0   4  -6    1.65    0.50
   0  -4   7   59.73    3.40
   0  -4  -7   53.15    3.74
   0   4   7   55.70    3.79
   0   4  -7   61.88    3.81
   0  -4   8  214.01    7.40
   0   4  -8  220.56    7.85
   0  -4  -8  226.52    8.04
   0  -4  -8  219.08    8.17
   0   4  -8  204.16    7.94
   0  -4  -8  215.40    7.99
   0   4   8  205.04    8.06
   0   4   8  198.69    8.51
   0  -4   8  167.61    6.75
   0  -4   8  220.91    7.15
   0   4   8  202.81    7.73
   0   4  -8  199.96    7.51
   0   4  -8  231.58    8.32
   0  -4  -8  234.92    8.43
   0  -4  -9  127.90    6.18
   0  -4  -9  128.80    6.26
   0   4  -9  127.88    6.21
   0  -4  -9  120.88    5.87
   0  -4   9  124.16    5.64
   0   4  -9  108.30    5.64
   0  -4   9  116.49    5.27
   0   4   9  121.82    5.88
   0  -4   9  110.91    5.37
   0   4   9  118.68    6.52
   0   4   9  116.61    5.94
   0  -4  -9  127.59    6.23
   0  -4 -10    6.18    1.37
   0   4  10    5.67    1.33
   0  -4 -10    6.54    1.35
   0   4 -10    6.04    1.29
   0  -4  10    5.87    1.17
   0   4 -10    6.08    1.48
   0  -4  10    4.42    1.22
   0  -4 -10    6.90    1.46
   0   4  10    6.34    1.56
   0  -4  10    5.94    1.21
   0  -4  11   12.75    1.67
   0  -4 -11   17.51    2.06
   0   4 -11   16.90    1.94
   0  -4 -11   14.64    1.99
   0  -4 -11   16.43    2.08
   0   4 -11   15.81    2.07
   0   4  11   16.84    2.29
   0  -4  11   18.14    2.05
   0  -4 -12    3.91    0.90
   0  -4 -12    4.05    0.94
   0   4 -12    3.15    0.93
   0   4  12    3.48    0.97
   0  -4 -12    3.81    0.95
   0  -4  12    1.73    0.63
   0  -4  12    3.54    0.82
   0   4  13    4.42    0.95
   0  -4  13    4.81    0.89
   0   4 -13    4.44    0.86
   0  -4 -13    5.16    0.96
   0  -4 -13    3.13    0.82
   0   5   0    0.03    0.32
   0  -5   0   -0.02    0.41
   0  -5   0    0.02    0.37
   0   5  -1    1.78    0.63
   0   5   1    1.89    0.60
   0  -5   1    1.74    0.53
   0  -5   1    1.41    0.44
   0  -5  -1    1.08    0.46
   0  -5   1    2.06    0.68
   0  -5  -1    1.26    0.56
   0  -5   2   93.82    4.23
   0  -5  -2   93.37    4.17
   0  -5  -2   87.17    4.34
   0  -5   2   97.36    3.95
   0   5  -2   95.45    4.40
   0   5   2   92.87    4.65
   0   5   3   85.39    4.07
   0  -5  -3   81.12    4.24
   0   5   3   91.51    4.74
   0  -5   3   92.15    3.82
   0  -5  -3   87.60    4.04
   0  -5   3   84.35    3.99
   0   5  -3   84.29    4.08
   0  -5  -4   21.08    2.19
   0  -5   4   20.29    1.84
   0   5  -4   19.64    1.92
   0  -5   4   19.05    1.86
   0  -5  -4   23.00    2.03
   0   5   4   21.85    2.36
   0   5   4   22.45    2.42
   0   5  -4   20.47    2.02
   0  -5   4   20.55    1.79
   0   5  -5    1.17    0.59
   0  -5   5    0.39    0.28
   0  -5   5    0.76    0.48
   0   5   5    0.19    0.46
   0  -5  -5    0.50    0.30
   0   5  -5   -0.46    0.59
   0  -5   6   54.29    3.50
   0  -5   6   52.38    3.19
   0  -5   6   49.45    3.12
   0   5  -6   56.42    3.40
   0   5   6   51.76    3.84
   0   5  -6   55.75    3.99
   0   5  -6   56.96    3.75
   0  -5  -6   53.86    3.79
   0   5   6   53.55    4.23
   0  -5  -6   55.23    3.87
   0   5   6   53.87    4.06
   0  -5  -6   48.97    3.63
   0   5  -6   60.13    3.83
   0  -5   7   35.06    2.87
   0   5  -7   31.88    2.87
   0  -5  -7   35.39    3.17
   0  -5   7   32.71    2.80
   0   5   7   33.36    3.15
   0   5  -7   27.94    2.93
   0  -5  -7   33.95    3.07
   0   5  -7   35.11    3.10
   0   5   7   33.57    3.21
   0   5   7   30.94    3.25
   0  -5   7   31.91    2.60
   0  -5  -7   36.83    3.19
   0   5   8    7.75    1.68
   0  -5   8   10.01    1.47
   0   5   8   10.11    1.75
   0  -5  -8    8.74    1.63
   0   5  -8    8.98    1.74
   0   5  -8   10.02    1.69
   0  -5  -8   10.85    1.77
   0   5   8    9.56    1.65
   0  -5   8    9.39    1.51
   0  -5  -8    9.06    1.62
   0  -5   8    9.52    1.55
   0  -5   9   19.74    2.17
   0   5   9   13.79    2.16
   0   5  -9   20.53    2.34
   0  -5   9   20.24    2.09
   0  -5  -9   19.95    2.31
   0   5   9   20.73    2.42
   0   5  -9   22.21    2.52
   0  -5  -9   18.02    2.28
   0  -5   9   19.48    2.17
   0  -5  10   30.03    2.54
   0   5  10   28.46    2.65
   0  -5 -10   31.98    2.91
   0  -5 -10   32.64    2.61
   0  -5 -10   29.95    2.69
   0   5 -10   28.90    2.70
   0  -5  10   32.85    2.62
   0   5 -10   30.13    2.72
   0   5  10   30.06    3.06
   0  -5  11    4.06    0.91
   0  -5 -11    4.92    0.88
   0  -5 -11    4.07    0.93
   0   5 -11    4.21    0.91
   0  -5 -11    5.05    1.09
   0  -5  11    4.08    0.89
   0   5  11    4.74    1.08
   0   5 -11    5.14    1.08
   0  -5  12    0.01    0.23
   0  -5  12    0.74    0.45
   0  -5 -12    0.09    0.34
   0   5  12    0.02    0.34
   0   5 -12   -0.14    0.29
   0  -6   0  171.14    6.56
   0   6   0  171.84    7.14
   0   6   0  155.43    6.52
   0   6   0  168.68    6.80
   0   6  -1   83.30    4.90
   0   6   1   99.65    5.15
   0  -6  -1  102.01    5.06
   0  -6   1   98.11    4.78
   0   6   1   90.72    4.88
   0   6   1  101.24    5.48
   0  -6  -1   90.63    4.44
   0   6  -1   82.19    4.54
   0   6  -1   93.10    5.00
   0   6   2   42.93    3.52
   0  -6   2   39.19    2.96
   0  -6   2   37.47    2.84
   0   6  -2   40.35    3.27
   0   6  -2   36.03    3.12
   0   6  -2   39.44    3.20
   0   6  -2   47.48    3.39
   0   6   2   37.60    3.24
   0  -6  -2   41.88    3.27
   0   6  -2   37.41    2.95
   0  -6  -2   41.62    3.20
   0   6   2   36.73    3.02
   0  -6  -2   44.10    3.01
   0   6   2   43.19    3.59
   0  -6  -3  128.67    5.93
   0   6   3  124.48    6.30
   0  -6   3  134.46    5.53
   0  -6   3  127.46    5.11
   0   6   3  124.82    6.16
   0  -6  -3  136.14    5.44
   0   6   3  125.45    6.30
   0   6  -3  135.51    6.10
   0   6  -3  102.75    5.02
   0  -6  -3  139.87    6.12
   0   6  -3  134.05    5.81
   0  -6   3  123.70    5.33
   0  -6   3  116.68    5.16
   0   6  -3  133.48    6.20
   0  -6   4   11.98    1.49
   0  -6   4    8.66    1.39
   0   6  -4    8.14    1.35
   0   6   4   12.43    2.03
   0   6  -4   10.49    1.69
   0   6   4    9.92    1.74
   0  -6  -4    8.32    1.49
   0  -6  -4    9.65    1.63
   0   6  -4   12.01    1.96
   0   6  -4    9.35    1.42
   0  -6   4   10.49    1.47
   0  -6   4   11.14    1.56
   0   6   4    6.84    1.52
   0  -6   5   29.80    2.52
   0  -6  -5   31.89    2.88
   0   6   5   30.43    3.19
   0  -6   5   32.62    2.55
   0   6   5   28.84    3.06
   0   6  -5   29.53    2.97
   0   6  -5   30.33    2.58
   0  -6  -5   25.47    2.62
   0  -6   5   30.46    2.52
   0  -6  -6   11.15    1.69
   0  -6   6   14.23    1.87
   0  -6  -6   12.47    1.89
   0   6  -6   13.15    2.00
   0  -6   6   12.70    1.58
   0   6   6   10.45    1.88
   0   6   6   10.04    1.78
   0  -6   7   45.89    3.31
   0  -6  -7   38.98    3.24
   0  -6   7   42.22    2.94
   0  -6   7   44.93    3.29
   0   6   7   42.56    3.62
   0   6   7   39.71    3.62
   0   6  -7   40.96    3.46
   0  -6  -7   42.20    3.40
   0  -6  -7   41.77    3.35
   0  -6   8   46.02    3.25
   0  -6   8   44.50    3.23
   0  -6  -8   47.51    3.49
   0   6  -8   50.04    3.67
   0   6   8   43.05    3.65
   0  -6  -8   44.31    3.31
   0  -6  -8   49.90    3.56
   0   6  -8   48.39    3.33
   0   6   8   47.13    3.61
   0  -6   9   22.72    2.16
   0   6  -9   23.97    2.25
   0  -6  -9   21.82    2.22
   0   6   9   22.79    2.48
   0   6  -9   23.70    2.38
   0   6   9   22.19    2.28
   0  -6  -9   21.39    2.13
   0  -6   9   24.99    2.13
   0  -6  -9   25.00    2.37
   0   6  10    2.46    0.66
   0  -6 -10    3.06    0.79
   0   6 -10    3.21    0.82
   0   6 -10    2.94    0.78
   0  -6 -10    3.69    0.80
   0   6  10    2.56    0.79
   0  -6  10    3.28    0.72
   0  -6  10    3.93    0.85
   0  -6 -11    4.53    0.71
   0   6 -11    3.76    0.71
   0   6  11    3.74    0.76
   0  -6  11    4.24    0.76
   0  -6 -11    3.86    0.78
   0  -6  11    4.70    0.75
   0  -7   0    0.41    0.50
   0  -7   0   -0.20    0.51
   0   7   0   -0.21    0.77
   0   7   0    0.10    0.52
   0  -7   1   54.49    3.66
   0   7  -1   54.79    3.76
   0  -7  -1   65.09    3.97
   0  -7   1   54.07    3.26
   0  -7  -1   58.02    3.87
   0  -7   1   56.61    3.62
   0   7  -1   61.00    4.11
   0   7   1   55.32    4.09
   0   7  -1   58.34    4.13
   0   7   1   60.42    4.03
   0  -7   2   39.45    3.01
   0  -7  -2   44.43    3.38
   0  -7   2   39.71    2.99
   0   7  -2   41.54    3.28
   0  -7  -2   44.36    3.38
   0  -7   2   40.67    2.78
   0   7   2   44.59    3.69
   0  -7  -2   44.49    3.28
   0  -7   2   44.62    3.24
   0   7  -2   40.86    3.40
   0   7  -2   40.28    3.19
   0   7   2   39.93    3.19
   0  -7  -3   17.24    2.09
   0   7  -3   16.71    1.93
   0   7  -3   18.66    2.22
   0  -7   3   15.68    1.70
   0  -7   3   15.13    1.81
   0  -7   3   16.27    1.84
   0   7   3   15.32    1.91
   0   7  -3   17.28    2.20
   0  -7  -3   18.65    2.14
   0   7   3   18.47    2.36
   0  -7   3   13.40    1.74
   0   7   4    0.66    1.58
   0   7  -4    2.04    0.92
   0  -7   4    1.66    0.65
   0  -7  -4    0.99    0.57
   0  -7   4    1.26    0.58
   0   7   4    0.87    0.51
   0   7  -5    3.63    1.08
   0  -7   5    2.91    0.80
   0  -7   5    4.89    1.11
   0   7   5    2.42    0.85
   0  -7  -5    4.29    1.09
   0   7   6    1.34    0.67
   0   7  -6    1.91    0.75
   0  -7   6    1.22    0.57
   0  -7   6    2.17    0.76
   0   7   6    1.39    0.71
   0  -7  -6    1.48    0.70
   0  -7  -7    1.65    0.62
   0   7   7    2.33    0.83
   0   7  -7    3.02    0.83
   0  -7   7    2.33    0.75
   0   7   7    1.43    0.60
   0  -7   7    2.45    0.74
   0  -7  -7    4.29    0.99
   0  -7   8   13.05    1.50
   0   7   8   13.62    1.66
   0  -7   8   14.29    1.59
   0  -7  -8   13.08    1.44
   0  -7  -8   14.11    1.58
   0   7  -8   15.26    1.73
   0   7   8   12.04    1.61
   0  -7   9    4.76    0.85
   0   7   9    2.84    1.35
   0   7   9    4.23    0.78
   0  -7  -9    5.66    0.92
   0  -7  -9    4.66    0.74
   0   7  -9    5.04    0.88
   0  -7  -9    3.59    0.71
   0   8   0    0.43    0.45
   0   8   0    0.11    0.43
   0  -8   0    0.23    0.47
   0  -8   0    0.29    0.32
   0  -8   1    2.82    0.87
   0   8   1    4.19    0.99
   0   8   1    2.67    0.85
   0  -8  -1    3.01    0.78
   0   8  -1    2.22    0.72
   0  -8  -1    3.32    0.82
   0  -8   1    3.10    0.85
   0  -8  -1    3.61    0.86
   0   8   1    1.32    0.60
   0  -8  -2    3.94    0.93
   0  -8   2    4.19    0.83
   0   8   2    4.14    0.93
   0  -8   2    4.49    0.98
   0  -8  -2    3.83    0.90
   0   8   2    3.55    0.97
   0   8  -2    2.94    0.82
   0  -8  -2    3.57    0.84
   0  -8  -3    1.17    0.53
   0  -8   3    1.62    0.48
   0   8   3    1.68    0.64
   0  -8   3    1.53    0.51
   0  -8  -3    1.52    0.53
   0  -8   3    1.60    0.63
   0  -8  -3    0.60    0.39
   0   8   3    1.08    0.67
   0  -8  -3    1.17    0.53
   0  -8  -4   -0.21    0.30
   0  -8   4    0.10    0.47
   0  -8   4    0.06    0.32
   0  -8  -4    0.13    0.43
   0  -8   4   -0.03    0.30
   0   8  -4    0.79    0.47
   0  -8  -4   -0.39    0.36
   0  -8  -4   -0.15    0.35
   0   8   4    0.09    0.35
   0  -8  -5    0.30    0.32
   0  -8   5   -0.02    0.29
   0  -8  -5    0.02    0.29
   0   8  -5    0.44    0.41
   0  -8   5    0.17    0.40
   0  -8  -5    0.16    0.29
   0   8   5    0.08    0.39
   0  -8  -6    0.57    0.39
   0   8   6    0.40    0.39
   0  -8  -6    0.31    0.27
   0   8   6    0.32    0.63
   0   8  -6    0.85    0.47
   0  -8  -6    0.54    0.29
   0  -8   6    0.19    0.32
   0  -8   6    0.95    0.45
   0   8   7    1.64    0.51
   0  -8  -7    1.54    0.43
   0  -8   7    1.84    0.48
   0  -8  -7    2.13    0.51
   0   8  -7    1.94    0.58
   0  -9   0    0.32    0.32
   0  -9   0    0.91    0.41
   0  -9   0    0.14    0.23
   0  -9   1    7.52    0.92
   0  -9  -1    8.55    0.94
   0  -9  -1    8.35    0.94
   0  -9   1    8.36    0.96
   0  -9  -2    3.08    0.55
  -1   0  15    0.56    0.32
   1   0 -15    0.30    0.27
   1   0 -14   50.35    3.03
  -1   0  14   51.35    3.33
   1   0 -14   53.69    3.50
  -1   0  14   53.84    3.52
   1   0 -13   12.84    1.89
   1   0 -13   13.30    1.90
  -1   0  13   11.88    1.67
   1   0 -13   14.14    1.81
  -1   0  13   13.20    1.95
  -1   0  12    5.84    1.49
   1   0 -12    3.74    1.10
   1   0 -12    4.43    1.25
   1   0 -12    4.58    1.13
  -1   0  12    4.26    1.08
  -1   0  11   24.75    2.47
  -1   0  11   26.47    2.62
  -1   0  11   28.33    2.70
   1   0 -11   25.60    2.76
  -1   0  11   23.26    2.64
   1   0 -11   25.32    2.86
   1   0 -11   28.60    2.80
   1   0 -10   47.84    3.51
  -1   0  10   46.09    3.31
  -1   0  10   47.70    3.37
   1   0 -10   45.58    3.24
   1   0 -10   47.09    3.56
  -1   0  10   49.70    3.64
   1   0 -10   43.92    3.61
  -1   0   9    1.54    0.50
   1   0  -9    2.27    0.78
  -1   0   8   30.28    2.25
   1   0  -8   37.15    2.60
  -1   0   7    1.45    0.54
   1   0  -7    1.56    0.57
   1   0  -6 9796.06  124.58
  -1   0   6 9999.00  125.07
  -1   0   5 4019.76   54.25
   1   0  -5 4017.17   55.25
   1   0  -4 1279.97   20.40
  -1   0   4 1250.92   20.38
   1   0  -3  447.48    6.71
  -1   0   3  454.16    7.24
  -1   0   2   41.80    0.92
   1   0  -2   41.48    1.31
  -1   0   1  220.54    3.82
   1   0  -1  223.82    3.48
  -1   0   1  211.60    3.28
   1   0   0  342.31    4.71
  -1   0   0  336.14    5.33
   1   0   1  227.38    3.26
   1   0   2 3220.46   40.83
  -1   0  -2 3173.90   40.69
  -1   0  -3 6176.74   69.34
  -1   0  -3 6310.83   70.36
   1   0   3 6312.06   69.72
   1   0   4  792.25   11.07
   1   0   4  685.34    9.88
   1   0   4  775.17   11.28
  -1   0  -4  791.59   10.97
   1   0   5  158.10    3.90
   1   0   5  185.72    4.33
  -1   0  -5  225.67    5.22
  -1   0  -5  212.24    4.38
  -1   0  -5  181.08    4.60
   1   0   5  172.85    4.30
  -1   0  -6 2255.33   30.61
   1   0   6 2362.52   30.04
   1   0   7 3678.53   50.40
   1   0   7 3667.81   50.88
   1   0   8   47.97    2.81
  -1   0  -8   51.17    2.92
   1   0   8   60.70    2.99
  -1   0  -8   57.97    3.22
   1   0   9   47.14    3.06
  -1   0  -9   48.30    3.17
  -1   0 -10   91.27    4.91
   1   0  10   96.45    5.00
   1   0  10   86.94    4.67
  -1   0 -10   89.32    5.24
   1   0  10   84.73    4.51
   1   0  10   87.61    4.84
   1   0  11    3.86    1.02
   1   0  11    3.61    1.15
   1   0  11    4.14    1.09
  -1   0 -11    4.22    1.14
   1   0  11    5.99    1.22
  -1   0 -11    5.88    1.25
  -1   0 -11    4.12    1.23
   1   0  12    0.35    0.44
  -1   0 -12    1.70    0.77
   1   0  12    0.00    0.56
   1   0  12    0.51    0.46
  -1   0 -12   -0.30    0.81
  -1   0 -13    4.22    1.04
  -1   0 -13    3.57    1.12
   1   0  13    4.30    1.03
   1   0  13    4.54    1.12
  -1   0 -14    9.41    1.42
   1   0  14    8.27    1.30
   1   0  14    8.28    1.31
   1   0  15   12.17    1.37
  -1   0 -15   11.14    1.24
  -1   1  15    0.22    0.27
   1   1 -15    0.96    0.43
  -1  -1  15    0.91    0.40
   1  -1 -14    9.71    1.42
  -1   1  14    9.19    1.39
  -1  -1  14    9.64    1.47
   1   1 -14   11.47    1.59
  -1   1  14    8.81    1.37
   1  -1 -14    8.76    1.31
   1   1 -13   13.72    1.75
  -1   1  13   12.46    1.89
  -1   1  13   14.49    2.00
  -1  -1  13   12.46    1.66
   1   1 -13   14.43    2.04
   1  -1 -13   12.18    1.77
   1  -1 -13   11.21    1.73
  -1  -1  13   14.04    1.97
   1  -1 -13   14.53    1.98
   1  -1 -12    3.82    1.07
  -1   1  12    3.92    1.20
  -1  -1  12    2.34    0.84
  -1  -1  12    2.89    0.87
   1   1 -12    3.91    1.10
   1  -1 -12    2.90    0.88
  -1   1  12    3.87    1.07
   1  -1 -12    1.58    0.77
   1   1 -12    4.56    1.28
  -1  -1  12    2.95    1.08
  -1   1  11   39.20    3.48
  -1   1  11   39.18    3.26
   1  -1 -11   43.41    3.39
  -1  -1  11   43.38    3.52
   1   1 -11   44.01    3.47
   1   1 -11   37.86    3.18
   1   1 -11   35.75    3.35
  -1   1  11   41.79    3.44
   1  -1 -11   38.75    3.47
   1  -1 -11   37.94    3.42
   1  -1 -11   42.80    3.53
  -1  -1  11   40.67    3.16
  -1  -1  11   37.84    3.16
   1   1 -10    9.24    1.51
  -1   1  10   11.80    1.73
  -1   1  10   14.00    1.86
  -1   1  10   15.29    2.05
  -1  -1  10   14.00    1.77
  -1  -1  10   12.11    1.67
   1  -1 -10   12.44    1.87
   1  -1 -10   15.14    1.96
   1   1 -10   15.16    2.11
   1  -1 -10   12.66    1.94
  -1  -1  10   14.49    1.92
   1  -1 -10   14.42    2.03
   1   1 -10   14.72    1.94
   1   1  -9  115.40    4.84
  -1  -1   9  114.68    4.89
  -1   1   9  113.31    5.14
   1  -1  -9  129.96    5.56
   1   1  -8  467.33   10.53
   1   1  -8  479.33   10.58
  -1  -1   8  473.83   10.51
   1  -1  -8  475.16   10.15
   1  -1  -8  474.50   11.19
  -1   1   8  452.26   10.77
   1   1  -7   22.67    1.84
  -1   1   7   19.87    1.75
   1  -1  -7   20.39    1.87
   1   1  -7   21.00    1.73
  -1  -1   7   20.88    1.69
  -1   1   6   64.03    2.57
   1  -1  -6   63.69    3.09
  -1  -1   6   61.42    2.65
   1   1  -6   55.15    2.70
  -1   1   6   59.48    2.83
   1   1  -6   65.99    2.91
   1  -1  -6   69.19    2.96
   1  -1  -5  858.20   14.40
  -1  -1   5  846.11   13.28
  -1   1   5  792.75   12.92
   1  -1  -5  813.53   13.90
  -1  -1   5  816.00   13.21
  -1   1   5  813.34   13.77
  -1  -1   4   91.44    3.25
   1   1  -4  101.93    2.94
   1  -1  -4   93.26    3.16
   1   1  -4   96.58    3.10
  -1  -1   4  103.85    2.89
   1  -1  -4   96.43    3.28
   1   1  -4   95.96    2.98
  -1  -1   4  113.75    2.15
   1  -1  -4  100.69    2.91
  -1   1   4   82.14    2.92
  -1  -1   3  358.46    7.04
  -1  -1   3  317.98    6.25
   1   1  -3  427.61    7.00
   1  -1  -3  364.43    7.12
   1  -1  -3  407.53    6.69
  -1  -1   3  425.48    6.56
   1  -1  -3  349.56    6.43
   1   1  -3  395.27    6.63
  -1   1   3  381.30    6.75
   1  -1  -2 1284.15   17.03
  -1   1   2 1298.13   17.22
   1   1  -2 1220.50   17.16
   1   1  -2 1378.29   17.52
   1  -1  -2 1144.78   17.02
  -1  -1   2 1163.60   17.52
   1  -1  -1 1534.41   19.67
  -1   1   1 1564.90   19.77
   1   1  -1 1535.12   20.08
   1   1  -1 1503.25   19.99
   1  -1   2 1692.39   23.72
  -1   1  -2 1850.36   24.40
  -1   1  -3  113.45    2.65
   1   1   3  105.52    2.67
  -1   1  -3  101.50    2.31
  -1  -1  -3  109.96    2.69
   1   1   4  933.48   14.34
   1  -1   4  997.40   13.62
  -1   1  -4  988.36   14.97
  -1  -1  -4  984.51   15.05
  -1   1  -4  962.07   13.56
   1  -1   4  821.84   14.61
   1  -1   4 1126.59   14.21
  -1  -1  -4  908.83   13.95
   1   1   4  931.36   13.91
   1   1   5  569.13    9.76
  -1   1  -5  543.69    8.86
  -1   1  -5  578.76   10.24
   1   1   5  571.90    9.70
  -1  -1  -5  527.02    9.42
  -1  -1  -5  563.65   10.29
   1  -1   5  511.14    8.70
   1   1   5  533.38    9.01
   1  -1   5  550.81    9.39
   1  -1   6  494.13    9.30
   1  -1   6  570.31    9.35
  -1   1  -6  543.61   10.47
   1   1   6  519.67   10.02
  -1  -1  -6  450.34    9.46
  -1  -1  -6  525.90   10.53
   1   1   6  515.39    9.84
   1  -1   6  502.84    9.61
   1  -1   6  522.72    9.17
   1  -1   7  163.18    4.62
  -1  -1  -7  155.12    4.90
  -1  -1  -7  151.45    5.28
   1   1   7  149.99    4.99
   1  -1   7  154.95    4.87
   1   1   7  163.00    5.01
   1  -1   8   32.08    2.07
  -1  -1  -8   28.94    2.34
  -1   1  -8   30.87    2.43
   1   1   8   28.10    2.24
   1  -1   8   29.68    2.19
   1   1   8   25.64    2.04
   1   1   9  101.11    4.44
  -1   1  -9   96.10    4.74
   1  -1   9   93.85    4.37
   1   1   9   90.51    4.45
  -1  -1  -9   89.29    4.50
  -1   1 -10  101.41    5.58
  -1   1 -10  102.24    5.19
  -1   1 -10  101.43    5.19
   1   1  10   91.26    5.03
   1  -1  10   96.85    4.99
   1  -1  10  107.87    5.13
  -1   1 -10   83.52    4.61
   1   1  10   98.84    5.15
   1  -1  10  102.43    5.21
  -1  -1 -10   94.41    4.84
  -1  -1 -10   81.97    5.06
  -1  -1 -10  113.67    5.71
   1   1  10   93.00    5.04
  -1  -1 -10   97.03    5.38
   1  -1  10  101.26    4.85
  -1  -1 -11   17.33    2.25
  -1   1 -11   12.72    1.83
   1  -1  11   19.74    2.33
   1  -1  11   14.88    1.91
  -1  -1 -11   17.27    2.28
  -1  -1 -11   16.63    2.25
  -1   1 -11   13.39    1.83
   1  -1  11   14.02    1.96
   1   1  11   16.35    2.21
   1   1  11   13.44    1.97
   1  -1  11   17.63    2.11
  -1   1 -11   12.65    2.09
  -1   1 -11   17.38    2.14
   1   1  11   18.86    2.33
   1  -1  12   15.70    1.96
   1  -1  12   15.39    1.99
   1   1  12   19.02    2.31
   1  -1  12   16.73    2.12
  -1  -1 -12   15.18    2.13
  -1  -1 -12   16.71    2.29
  -1   1 -12   15.72    2.22
   1   1  12   16.74    2.18
   1  -1  12   16.54    2.18
   1  -1  13   17.09    2.12
   1  -1  13   12.51    1.72
  -1   1 -13   16.20    2.12
   1   1  13   14.57    1.89
   1  -1  13   12.78    1.66
  -1  -1 -13   13.11    1.79
  -1  -1 -13   12.21    1.76
   1  -1  14   25.49    2.27
  -1  -1 -14   22.90    2.11
  -1   1 -14   26.70    2.37
  -1  -1 -14   22.64    2.07
   1   1  14   25.78    2.41
   1  -1  14   23.46    2.08
   1   1  14   24.30    2.13
  -1   1 -15   12.63    1.32
   1   1  15   13.60    1.42
  -1   2  14    6.10    1.10
   1  -2 -14    6.62    1.16
  -1   2  14    6.80    1.18
  -1  -2  14    6.82    1.23
   1   2 -14    6.64    1.16
   1  -2 -13    3.04    0.90
  -1   2  13    2.75    0.96
   1   2 -13    1.80    0.72
   1   2 -13    2.41    0.84
  -1  -2  13    2.28    0.81
  -1   2  13    2.45    0.89
   1  -2 -13    2.52    0.67
   1   2 -12    7.04    1.38
   1   2 -12    7.97    1.60
  -1   2  12    6.04    1.41
   1  -2 -12    6.68    1.44
  -1   2  12    5.90    1.40
   1  -2 -12    5.54    1.36
  -1  -2  12    4.77    1.03
  -1  -2  12    7.02    1.25
  -1  -2  12    5.05    1.15
   1  -2 -12    6.23    1.25
  -1  -2  12    8.39    1.55
   1  -2 -11   48.00    3.87
  -1  -2  11   48.64    3.69
  -1  -2  11   50.92    3.57
   1   2 -11   49.75    3.72
   1  -2 -11   47.84    3.68
  -1   2  11   49.43    3.91
   1   2 -11   45.99    3.78
  -1  -2  11   51.66    3.59
  -1  -2  11   48.57    3.37
   1  -2 -11   47.79    3.84
  -1  -2  10    8.83    1.51
   1  -2 -10    9.37    1.62
   1  -2 -10    7.36    1.52
  -1   2  10    9.28    1.58
   1   2 -10    9.69    1.62
  -1  -2  10    9.01    1.53
  -1  -2  10   15.85    1.92
  -1   2  10    9.24    1.68
   1  -2 -10   10.33    1.77
   1   2 -10    6.92    1.39
   1   2 -10    6.80    1.39
   1  -2  -9  129.80    5.89
   1   2  -9  120.22    5.36
  -1   2   9  126.79    5.58
  -1  -2   9  124.65    5.19
   1  -2  -9  129.13    5.27
  -1  -2   8  146.34    5.27
   1  -2  -8  140.86    5.32
   1  -2  -8  136.66    5.75
  -1   2   8  151.63    5.81
   1   2  -8  148.75    5.68
   1  -2  -7    5.26    1.04
  -1  -2   7    5.84    0.94
  -1   2   7    5.36    0.90
  -1   2   7    6.38    1.04
   1  -2  -7    6.18    1.09
   1   2  -7    6.56    1.11
  -1  -2   6  233.04    5.87
   1  -2  -6  222.62    6.38
  -1   2   6  209.85    6.14
  -1  -2   6  231.31    5.83
   1  -2  -6  239.58    6.78
  -1   2   6  216.36    5.86
   1   2  -6  227.99    6.42
   1   2  -5  152.59    4.83
  -1  -2   5  144.98    4.15
  -1  -2   5  145.81    4.12
   1  -2  -5  148.01    4.83
  -1   2   5  144.24    4.53
   1  -2  -5  149.75    4.33
   1  -2  -5  144.34    4.68
  -1   2   5  146.44    4.36
  -1   2   4  471.94    8.58
  -1  -2   4  494.28    8.66
   1   2  -4  504.65    9.53
  -1  -2   4  473.42    9.53
   1  -2  -4  479.67    9.46
   1   2  -4  485.85    8.37
   1  -2  -4  568.94    9.50
   1  -2  -4  516.57    9.70
  -1   2   4  502.64    9.27
  -1  -2   4  486.14    8.49
  -1   2   4  494.14    9.04
  -1  -2   3  248.41    4.75
  -1   2   3  249.02    4.90
   1   2  -3  236.16    5.52
  -1  -2   3  246.67    4.79
   1  -2  -3  242.24    5.70
   1   2  -3  276.23    5.18
  -1   2   3  248.83    5.45
   1   2  -3  251.21    5.53
   1   2  -3  252.12    5.16
  -1   2   3  247.46    4.73
   1  -2  -3  239.89    5.52
   1  -2  -3  247.54    5.59
  -1  -2   3  241.99    5.12
  -1   2   3  231.76    5.35
   1  -2  -3  243.80    5.22
  -1  -2   3  213.37    5.35
   1   2  -2   70.35    2.07
   1   2  -2   68.30    2.44
  -1  -2   2   70.20    2.32
  -1  -2   2   66.11    2.27
   1  -2  -2   80.64    2.69
   1   2  -2   69.17    2.47
  -1   2   2   81.14    2.62
   1  -2  -2   80.79    2.72
  -1   2   2   85.79    1.95
  -1  -2   2   69.29    2.02
   1   2  -2   69.47    2.30
   1  -2  -2   72.71    2.63
   1   2  -2   60.58    2.14
  -1   2   2   74.47    2.50
  -1   2   2   75.94    2.20
   1   2  -1 1248.66   17.01
  -1   2   1 1305.80   16.72
   1  -2  -1 1230.78   17.05
   1   2  -1 1244.78   15.94
   1   2  -1 1281.66   17.00
  -1   2   0  144.74    3.70
  -1  -2   0  186.52    3.90
   1   2   0  152.09    3.67
   1  -2   0  162.03    3.67
   1   2   0  167.98    3.01
  -1   2   0  134.35    3.52
   1  -2   0  155.27    3.67
  -1   2  -1   33.16    1.49
   1  -2   1   32.28    1.04
  -1   2  -1   33.08    1.56
   1   2   1   37.01    1.60
   1  -2   1   36.22    1.62
  -1  -2  -1   32.67    1.45
   1  -2   2  367.25    6.13
   1  -2   2  350.84    6.12
   1  -2   2  368.41    6.53
  -1  -2  -2  335.99    6.77
   1   2   2  352.75    6.84
  -1  -2  -2  357.85    6.62
  -1   2  -2  375.31    6.87
  -1   2  -2  354.86    6.78
  -1  -2  -2  374.40    6.66
   1  -2   3  372.48    7.11
  -1   2  -3  425.47    7.83
   1   2   3  388.17    7.61
  -1  -2  -3  363.85    7.01
  -1  -2  -3  405.12    7.84
  -1   2  -3  388.69    7.31
  -1   2  -3  407.05    7.43
   1   2   3  466.52    7.03
   1  -2   3  400.02    7.24
   1   2   4  302.76    6.17
   1  -2   4  291.92    5.73
  -1  -2  -4  293.51    6.87
  -1   2  -4  307.59    6.85
   1  -2   4  294.22    6.58
   1  -2   4  311.72    6.28
  -1   2  -4  326.23    6.58
   1   2   4  274.29    5.86
   1  -2   4  301.39    6.20
  -1  -2  -4  337.97    6.74
   1   2   4  301.83    6.74
  -1  -2  -4  278.90    5.96
   1  -2   4  322.90    5.81
  -1   2  -5    3.86    0.76
  -1  -2  -5    4.37    0.62
   1  -2   5    4.39    0.68
   1   2   5    3.55    0.70
   1   2   5    3.86    0.62
  -1  -2  -5    3.99    0.78
  -1   2  -6  117.52    4.44
   1   2   6  117.33    4.31
  -1  -2  -6  116.48    4.57
   1  -2   6  114.82    3.94
   1  -2   6  125.48    3.70
   1  -2   7  120.77    4.40
  -1   2  -7  126.42    4.98
  -1   2  -7  128.43    4.98
  -1  -2  -7  111.03    4.82
   1   2   7  122.36    4.73
   1  -2   7  132.01    4.23
  -1   2  -8   95.47    4.66
  -1  -2  -8  102.35    4.86
   1   2   8   99.14    4.50
   1  -2   8   96.08    4.20
  -1  -2  -9   18.64    2.17
  -1   2  -9   16.26    2.01
   1   2   9   18.20    2.01
   1  -2   9   20.59    2.04
   1   2  10    3.20    0.98
  -1   2 -10    3.30    1.05
   1   2  10    3.20    0.96
  -1   2 -10    1.83    0.66
  -1   2 -10    2.82    0.93
  -1  -2 -10    4.59    1.03
   1  -2  10    5.63    1.25
  -1   2 -10    4.13    1.06
   1   2  10    4.92    1.29
   1  -2  10    4.33    1.05
  -1  -2 -10    4.41    1.25
  -1  -2 -10    5.74    1.37
  -1  -2 -10    5.45    1.20
  -1  -2 -11    7.45    1.42
   1   2  11    7.89    1.51
   1  -2  11   10.89    1.83
  -1   2 -11    4.78    1.20
   1  -2  11    5.91    1.33
  -1  -2 -11    6.90    1.51
  -1  -2 -11    6.46    1.34
   1   2  11    7.90    1.61
  -1   2 -11    4.21    1.06
   1  -2  11    6.04    1.25
   1  -2  11    9.18    1.64
  -1   2 -11    5.61    1.36
   1   2  11    7.12    1.41
   1  -2  12   21.21    2.28
  -1   2 -12   23.86    2.62
  -1  -2 -12   22.21    2.55
   1  -2  12   22.33    2.47
  -1  -2 -12   23.08    2.27
  -1   2 -12   20.47    2.30
   1   2  12   21.16    2.34
   1  -2  12   25.12    2.36
  -1   2 -13    4.65    1.01
   1   2  13    6.11    1.40
   1  -2  13    6.41    1.31
   1  -2  13    4.24    0.87
  -1  -2 -13    5.57    1.24
  -1   2 -13    4.92    1.11
   1  -2  13    3.49    0.91
   1  -2  14   11.50    1.37
  -1   2 -14   11.76    1.49
   1   2  14   10.97    1.50
  -1  -2 -14    8.33    1.35
   1  -2  14    9.97    1.40
   1  -3 -14    5.86    0.99
  -1   3  14    4.18    0.79
  -1   3  14    6.76    1.06
   1  -3 -14    6.18    0.87
   1   3 -14    5.84    0.88
   1   3 -14    6.81    0.98
  -1  -3  14    6.71    1.10
   1   3 -13    2.03    0.64
  -1  -3  13    2.37    0.79
   1   3 -13    1.44    0.63
  -1   3  13    2.66    0.76
  -1   3  13    1.19    0.61
   1  -3 -13    1.76    0.65
   1  -3 -13    2.42    0.71
   1   3 -12    6.75    1.31
   1  -3 -12    7.31    1.28
  -1   3  12    5.06    1.20
  -1  -3  12    6.78    1.25
  -1   3  12    4.79    1.30
   1   3 -12    5.44    1.20
  -1  -3  12    7.52    1.47
   1  -3 -12    5.56    1.11
   1  -3 -12    5.50    1.25
  -1  -3  11   22.53    2.47
   1  -3 -11   23.30    2.61
  -1   3  11   19.45    2.42
  -1  -3  11   23.47    2.45
   1   3 -11   19.72    2.39
   1   3 -11   18.33    2.31
  -1   3  11   16.35    2.35
   1  -3 -11   23.18    2.54
   1  -3 -11   19.34    2.38
  -1  -3  11   19.44    2.16
   1  -3 -11   19.92    2.22
  -1   3  10  201.37    8.51
   1   3 -10  194.55    7.76
   1  -3 -10  210.23    8.20
   1   3 -10  185.59    7.68
   1  -3 -10  178.62    7.58
  -1  -3  10  191.51    7.25
   1   3 -10  191.00    7.60
  -1   3  10  197.91    8.16
  -1  -3  10  202.20    7.50
  -1  -3  10  205.11    7.29
   1  -3 -10  197.70    7.86
  -1  -3   9  705.85   15.06
   1   3  -9  657.72   15.64
   1  -3  -9  610.75   15.17
  -1  -3   9  653.76   14.71
  -1   3   9  635.08   15.86
   1   3  -9  647.21   14.96
   1  -3  -9  689.12   15.87
   1   3  -9  672.12   15.42
  -1  -3   9  659.80   14.23
  -1   3   9  671.92   16.56
   1  -3  -8  165.56    6.26
  -1  -3   8  163.43    5.77
   1  -3  -8  159.05    6.57
  -1   3   8  149.23    6.09
  -1   3   8  148.75    5.86
   1   3  -8  156.48    6.23
   1  -3  -7  522.61   12.00
   1   3  -7  529.95   12.19
  -1  -3   7  498.51   10.92
  -1   3   7  504.50   11.86
  -1  -3   7  501.83   10.91
   1  -3  -7  551.23   11.72
   1  -3  -7  506.65   12.33
  -1   3   7  485.48   11.49
  -1  -3   6   71.66    3.26
  -1  -3   6   69.24    3.12
  -1   3   6   66.93    3.47
  -1   3   6   64.26    3.43
   1  -3  -6   68.38    3.45
   1  -3  -6   73.65    3.82
   1   3  -6   69.12    3.62
   1  -3  -6   70.13    3.63
  -1  -3   5    2.72    0.58
  -1   3   5    1.98    0.53
  -1  -3   5    2.23    0.55
   1   3  -5    1.55    0.67
   1  -3  -5    2.33    0.64
   1  -3  -5    3.05    0.74
   1  -3  -5    2.23    0.73
   1   3  -5    2.90    0.61
  -1   3   5    2.38    0.68
   1   3  -4  285.18    7.24
  -1   3   4  280.62    6.98
   1  -3  -4  296.53    7.32
   1  -3  -4  281.90    7.14
   1  -3  -4  292.81    6.67
   1  -3  -4  282.09    6.94
  -1  -3   4  290.73    6.35
   1   3  -4  286.39    6.49
  -1   3   4  280.99    7.18
  -1  -3   4  283.67    6.54
   1  -3  -4  290.61    7.32
   1  -3  -3  607.33   11.22
   1   3  -3  625.73   10.78
   1   3  -3  613.67   11.28
  -1  -3   3  583.14   10.18
   1  -3  -3  595.23   11.27
  -1   3   3  599.12   10.32
  -1   3   3  626.89   11.19
   1  -3  -3  606.88   11.03
   1  -3  -3  609.26   11.50
  -1  -3   3  581.52    9.97
  -1   3   3  618.95   11.47
  -1  -3   3  587.77   10.63
  -1  -3   2 1892.85   27.72
   1  -3  -2 1853.26   27.94
   1  -3  -2 1852.82   27.81
   1   3  -2 1974.81   28.15
  -1   3   2 1895.83   27.42
   1  -3  -2 1917.90   27.53
  -1   3   2 2011.67   28.18
  -1  -3   2 2013.49   27.05
   1   3  -2 1966.54   28.07
  -1   3   2 1847.23   28.37
   1  -3  -2 1924.03   28.38
   1   3  -1 2444.69   35.27
   1   3  -1 2516.07   35.42
  -1  -3   1 2370.17   35.05
   1  -3  -1 2459.63   35.42
  -1  -3   1 2750.46   35.00
   1  -3  -1 2568.69   35.38
  -1   3   1 2539.72   35.78
   1   3  -1 2496.81   34.96
  -1   3   1 2596.86   35.15
   1  -3  -1 2554.76   35.04
  -1   3   1 2601.08   35.23
  -1  -3   0  420.37    7.40
  -1  -3   0  424.44    7.73
   1   3   0  424.01    8.21
   1   3   0  424.46    8.26
   1  -3   0  383.63    7.83
  -1  -3   0  436.62    8.12
   1   3   0  386.88    7.95
   1   3   0  398.35    7.46
  -1  -3   0  389.45    7.54
  -1   3   0  388.24    7.70
  -1   3   0  390.61    8.15
   1  -3   0  393.52    7.33
  -1  -3  -1  718.74   11.80
  -1  -3  -1  713.00   11.65
   1  -3   1  645.99   11.12
   1  -3   1  659.65   11.47
  -1  -3  -1  676.22   11.15
  -1   3  -1  664.80   11.33
  -1   3  -1  657.22   11.81
  -1   3  -1  676.03   11.08
   1   3   1  670.32   11.69
   1   3   1  671.23   11.88
   1  -3   1  628.24   11.23
   1  -3   2  131.52    3.83
   1  -3   2  125.57    3.55
  -1   3  -2  142.69    4.24
   1   3   2  144.23    4.38
  -1  -3  -2  139.97    3.75
   1   3   2  132.96    4.06
  -1   3  -2  132.75    3.92
  -1  -3  -2  141.21    4.19
   1  -3   2  128.70    3.87
  -1   3  -3  769.41   12.90
  -1  -3  -3  678.86   12.79
   1  -3   3  675.87   12.15
   1   3   3  705.52   13.01
  -1  -3  -3  701.71   12.39
   1   3   3  715.17   12.50
   1  -3   3  729.15   12.03
  -1   3  -3  748.15   12.77
   1  -3   3  712.10   12.12
  -1  -3  -4   12.83    1.24
   1  -3   4   14.83    1.20
   1   3   4   14.80    1.32
  -1  -3  -4   13.08    1.36
   1   3   4   14.70    1.46
  -1   3  -4   14.95    1.45
   1  -3   4   14.43    1.28
   1  -3   4   13.70    1.25
  -1   3  -4   14.00    1.33
  -1   3  -5  236.24    6.75
   1  -3   5  224.44    5.99
  -1  -3  -5  233.58    6.94
   1  -3   5  253.35    6.21
  -1  -3  -5  248.98    6.21
   1   3   5  229.31    6.70
  -1   3  -5  214.27    6.07
   1   3   5  231.33    6.02
  -1   3  -6   53.49    3.09
   1   3   6   43.73    2.88
  -1  -3  -6   46.34    3.06
   1  -3   6   47.76    2.65
  -1   3  -6   48.27    3.02
  -1  -3  -7   29.08    2.56
  -1   3  -7   23.00    2.22
   1  -3   7   25.07    2.05
   1   3   7   23.78    2.26
  -1   3  -7   26.81    2.35
   1   3   8   74.12    4.25
  -1   3  -8   73.25    4.24
  -1  -3  -8   66.28    4.14
   1  -3   8   71.84    3.77
  -1  -3  -9  331.62   10.60
  -1   3  -9  366.51   10.95
   1  -3   9  348.29    9.49
   1   3   9  319.78   10.29
   1  -3   9  339.42    9.89
  -1   3  -9  323.98   10.09
   1   3   9  347.87   11.33
  -1  -3  -9  318.85    9.67
   1   3   9  324.44    9.90
  -1   3  -9  305.55    9.82
  -1   3  -9  331.19   10.19
  -1   3  -9  316.26    9.73
  -1  -3  -9  332.54   10.35
  -1  -3  -9  333.64   10.27
  -1  -3 -10  328.33    9.99
   1   3  10  341.91   11.49
  -1  -3 -10  367.61   11.41
  -1   3 -10  372.04   11.05
   1   3  10  345.45   10.78
  -1  -3 -10  371.05   11.09
   1  -3  10  369.45   10.66
  -1   3 -10  333.71   10.71
  -1   3 -10  320.85    9.91
  -1  -3 -10  346.38   10.61
  -1   3 -10  314.98   10.05
   1  -3  10  363.78   10.10
   1   3  10  332.54   10.21
  -1  -3 -11   20.85    2.20
   1   3  11   19.44    2.54
   1   3  11   23.68    2.56
  -1   3 -11   17.55    2.09
  -1  -3 -11   21.21    2.56
   1  -3  11   20.59    2.36
  -1   3 -11   19.24    2.28
   1  -3  11   19.94    2.22
  -1  -3 -11   21.29    2.39
  -1   3 -11   19.04    2.34
   1  -3  12   14.62    1.78
   1   3  12   12.83    1.97
  -1   3 -12   14.62    1.90
  -1  -3 -12   16.66    2.14
   1  -3  12   16.14    2.01
  -1  -3 -12   12.13    1.70
  -1   3 -12   15.57    1.96
  -1  -3 -13   19.74    2.08
   1  -3  13   24.04    2.06
   1  -3  13   21.96    2.16
  -1  -3 -13   22.13    1.96
  -1   3 -13   17.34    1.82
  -1   3 -13   20.68    2.02
   1   3  13   19.45    2.19
   1   3  14    7.52    1.11
   1  -3  14    7.66    1.11
  -1  -4  13    2.94    0.74
  -1   4  13    2.65    0.68
   1   4 -13    3.73    0.85
  -1  -4  13    3.38    0.71
   1  -4 -13    3.41    0.78
   1  -4 -13    3.04    0.73
  -1   4  12    6.53    1.17
  -1  -4  12    8.62    1.37
   1   4 -12    9.98    1.54
   1  -4 -12    8.07    1.26
   1  -4 -12    8.08    1.36
   1  -4 -12    8.79    1.39
  -1  -4  12    7.88    1.24
  -1   4  12    9.33    1.60
  -1   4  11   16.36    2.07
   1  -4 -11   20.93    2.37
   1   4 -11   21.26    2.36
   1  -4 -11   18.26    2.26
  -1  -4  11   20.55    2.22
   1  -4 -11   21.41    2.25
  -1  -4  11   22.20    2.28
  -1   4  11   19.58    2.51
   1  -4 -10  158.65    6.97
  -1  -4  10  163.27    6.65
   1  -4 -10  172.11    6.99
  -1  -4  10  175.46    6.76
  -1   4  10  166.17    7.27
  -1  -4  10  173.29    6.56
   1   4 -10  160.68    7.03
   1   4 -10  155.65    6.61
  -1   4  10  165.40    7.65
   1  -4 -10  168.32    7.10
   1  -4  -9   27.10    2.76
   1  -4  -9   24.99    2.72
   1  -4  -9   22.34    2.57
  -1  -4   9   25.79    2.49
   1   4  -9   29.15    2.86
  -1   4   9   24.27    2.91
   1   4  -9   25.93    2.63
   1   4  -9   24.01    2.64
   1  -4  -9   28.28    2.74
  -1  -4   9   24.00    2.50
  -1  -4   9   26.00    2.37
  -1   4   9   24.71    2.73
   1   4  -8  607.55   14.30
  -1  -4   8  523.37   13.12
   1   4  -8  570.75   14.43
   1  -4  -8  580.06   14.38
  -1   4   8  568.41   15.36
   1   4  -8  578.82   14.46
  -1  -4   8  580.67   12.86
  -1  -4   8  599.24   13.06
  -1   4   8  544.38   14.58
  -1   4   8  583.55   13.96
  -1  -4   8  561.30   13.47
  -1   4   7  109.33    5.24
   1   4  -7  121.23    5.55
  -1  -4   7  113.56    4.69
  -1  -4   7  112.52    4.79
   1  -4  -7  112.48    5.46
   1  -4  -7  114.81    5.02
  -1   4   6   56.77    3.64
   1  -4  -6   56.56    3.63
   1   4  -6   63.68    3.26
   1  -4  -6   60.89    3.57
   1   4  -6   64.98    3.78
  -1  -4   6   60.97    3.27
  -1  -4   6   61.02    3.18
  -1  -4   5   20.99    1.73
  -1   4   5   21.37    2.17
   1   4  -5   21.75    1.82
   1  -4  -5   21.95    2.08
   1  -4  -5   20.47    1.99
   1   4  -5   20.89    2.02
   1  -4  -5   21.35    2.06
  -1  -4   5   19.26    1.77
  -1  -4   4   27.45    2.01
  -1   4   4   26.75    2.28
   1   4  -4   27.42    2.20
   1  -4  -4   26.77    2.25
  -1  -4   4   27.45    1.86
   1  -4  -4   27.34    2.16
   1   4  -4   26.42    1.94
  -1  -4   4   30.16    1.88
   1  -4  -4   30.26    2.35
   1  -4  -3   27.65    2.17
   1  -4  -3   28.37    2.17
  -1   4   3   27.27    1.98
  -1   4   3   26.72    2.20
  -1  -4   3   27.73    1.98
   1   4  -3   27.90    2.10
   1   4  -3   26.27    1.95
  -1  -4   3   26.81    1.78
  -1  -4   3   27.94    1.73
  -1   4   3   25.22    2.16
  -1  -4   2  435.39    8.34
  -1   4   2  422.89    8.99
  -1  -4   2  423.81    9.11
   1  -4  -2  408.30    9.36
   1   4  -2  373.74    8.86
   1   4  -2  433.63    9.19
  -1   4   2  378.94    9.39
  -1   4   1  277.35    6.89
  -1  -4   1  290.46    6.94
   1   4  -1  338.21    7.89
  -1  -4   1  327.13    7.62
  -1   4   1  291.38    7.70
  -1  -4   1  314.82    6.81
   1  -4  -1  322.29    7.62
   1   4  -1  290.04    7.43
   1   4  -1  309.27    7.11
  -1   4   0   58.11    3.08
   1   4   0   69.82    3.27
  -1   4   0   68.07    2.90
   1   4   0   61.10    3.08
   1  -4   0   71.87    3.22
  -1  -4   0   66.53    2.93
  -1  -4   0   68.08    3.15
   1  -4   0   67.00    3.11
   1   4   1  123.89    4.64
  -1   4  -1  121.43    4.09
  -1  -4  -1  132.73    4.31
   1  -4   1  124.67    4.32
   1   4   1  125.82    4.68
  -1  -4  -1  132.53    4.24
   1   4   1  124.33    4.53
   1  -4   1  127.54    4.38
  -1  -4  -1  131.46    4.53
   1   4   2    8.39    1.12
   1  -4   2    8.91    1.12
  -1  -4  -2    9.65    1.18
  -1  -4  -2    8.09    1.10
   1  -4   2    9.36    1.15
   1   4   2   10.78    1.37
   1  -4   2    8.04    1.05
  -1   4  -2    7.73    1.08
  -1  -4  -2    8.27    0.99
  -1   4  -2    9.28    1.08
   1   4   3  138.76    5.29
  -1   4  -3  143.62    4.83
  -1   4  -3  156.46    5.14
  -1  -4  -3  132.12    4.35
   1  -4   3  147.27    4.75
  -1  -4  -3  137.21    5.03
   1   4   3  132.87    4.79
   1  -4   3  139.59    4.57
  -1   4  -4  101.99    4.17
   1  -4   4   88.78    3.72
   1  -4   4   94.33    3.79
  -1  -4  -4   98.03    4.41
   1  -4   4   99.08    3.80
   1   4   4   99.25    4.59
  -1   4  -4   88.95    3.78
  -1   4  -4   95.39    4.11
   1   4   4   94.75    4.00
   1  -4   5  160.27    5.29
  -1   4  -5  144.42    5.51
  -1  -4  -5  150.40    5.92
  -1   4  -5  145.89    5.29
  -1   4  -5  153.36    5.46
   1   4   5  145.40    5.90
   1   4   6   20.00    2.20
  -1   4  -6   18.51    2.00
   1  -4   6   21.14    1.91
  -1   4  -6   20.98    1.99
  -1   4  -6   20.18    2.04
  -1  -4  -6   17.80    2.06
  -1   4  -7   24.61    2.37
   1  -4   7   30.18    2.40
  -1  -4  -7   27.29    2.70
  -1   4  -7   24.54    2.61
  -1  -4  -7   27.35    2.71
  -1  -4  -7   26.56    2.61
   1   4   7   25.44    2.57
   1   4   8   44.55    3.70
  -1  -4  -8   36.60    3.13
  -1   4  -8   50.61    3.81
  -1  -4  -8   41.40    3.44
   1  -4   8   45.67    3.23
  -1   4  -8   44.29    3.32
   1   4   8   42.39    3.46
   1   4   8   42.50    3.77
  -1  -4  -8   47.43    3.66
  -1   4  -8   39.59    3.30
   1  -4   8   42.77    3.03
   1  -4   8   39.98    3.02
  -1  -4  -8   44.01    3.58
  -1   4  -8   43.78    3.36
  -1  -4  -9  201.11    8.16
   1   4   9  208.98    8.84
   1   4   9  198.68    7.94
  -1  -4  -9  221.29    8.42
  -1   4  -9  213.51    8.24
   1  -4   9  200.80    7.30
   1  -4   9  218.21    7.42
  -1   4  -9  220.61    7.82
  -1  -4  -9  210.52    7.96
  -1  -4  -9  204.65    8.09
  -1   4  -9  194.19    7.87
   1   4   9  217.34    8.54
   1   4  10   48.29    4.06
  -1  -4 -10   47.51    3.74
   1  -4  10   48.02    3.34
  -1  -4 -10   52.79    3.89
  -1  -4 -10   50.16    3.68
   1  -4  10   48.92    3.39
   1   4  10   48.23    3.76
  -1   4 -10   53.43    3.89
   1  -4  10   45.32    3.45
  -1   4 -10   52.99    3.81
   1   4  11   28.21    2.69
   1   4  11   29.26    2.99
  -1   4 -11   27.90    2.72
  -1  -4 -11   30.71    2.82
   1  -4  11   31.01    2.74
  -1  -4 -11   26.71    2.47
  -1  -4 -11   31.31    2.88
   1  -4  12    1.27    0.44
  -1  -4 -12    0.41    0.50
  -1  -4 -12    2.02    0.78
  -1   4 -12    0.98    0.57
   1   4  12    0.31    0.38
   1  -4  12    0.09    0.45
   1   4  12    0.52    0.48
   1   4  13    0.25    0.36
  -1  -4 -13    0.94    0.43
   1  -4  13    0.40    0.27
  -1   4 -13    0.61    0.42
   1  -4  13    0.54    0.41
   1  -5 -12    5.75    0.91
   1  -5 -12    5.33    0.95
  -1  -5  12    5.74    0.94
  -1  -5  12    4.92    0.87
  -1   5  12    5.61    1.01
   1   5 -12    7.22    1.11
  -1  -5  11    1.61    0.70
   1   5 -11    0.66    0.42
   1  -5 -11    1.61    0.75
   1  -5 -11    0.60    0.45
  -1   5  11    1.15    0.64
   1  -5 -11    0.34    0.34
  -1  -5  11    0.94    0.47
   1   5 -11    0.43    0.45
  -1  -5  10   14.61    1.72
   1   5 -10   12.90    1.83
   1   5 -10   12.49    1.73
   1  -5 -10   13.03    1.87
   1  -5 -10   12.50    1.79
  -1   5  10   13.80    2.04
  -1  -5  10   14.01    1.81
   1  -5  -9   23.15    2.52
   1  -5  -9   24.58    2.63
   1   5  -9   26.22    2.69
  -1   5   9   20.67    2.61
  -1  -5   9   23.35    2.34
  -1   5   9   26.46    2.66
  -1   5   9   22.91    2.50
   1   5  -9   27.27    2.70
  -1  -5   9   29.01    2.45
  -1  -5   9   24.29    2.47
   1  -5  -8   95.74    5.21
   1  -5  -8   94.78    5.28
  -1   5   8   89.59    5.16
   1   5  -8   98.38    5.19
  -1  -5   8  100.94    4.75
  -1  -5   8   90.87    4.47
  -1   5   8   95.76    5.36
   1  -5  -8   86.08    5.01
  -1   5   8   89.89    5.65
   1   5  -8   88.98    5.10
  -1  -5   8   94.14    4.94
   1   5  -8  108.04    5.67
  -1  -5   8   93.15    4.89
   1  -5  -7   87.21    4.93
   1   5  -7   78.12    4.98
  -1  -5   7   83.95    4.53
   1   5  -7   96.00    5.16
   1  -5  -7   84.42    4.84
  -1   5   7   82.00    4.99
  -1   5   7   89.54    5.24
  -1  -5   7   89.97    4.32
   1  -5  -7   94.01    5.20
  -1  -5   7   88.09    4.40
  -1   5   7   84.09    5.02
  -1  -5   7   88.71    4.71
   1   5  -7   87.43    4.90
  -1   5   7   90.56    5.62
   1  -5  -6   14.70    1.98
   1  -5  -6   14.09    1.93
   1  -5  -6   11.45    1.69
  -1   5   6   14.09    1.99
   1   5  -6   16.11    2.19
   1   5  -6   15.04    1.90
  -1   5   6   13.25    1.96
   1   5  -6   14.62    1.97
  -1  -5   6   13.47    1.62
  -1  -5   6   13.36    1.53
  -1  -5   6   14.88    1.74
  -1  -5   6   11.22    1.55
  -1   5   6   14.58    2.19
  -1  -5   5    9.15    1.25
   1   5  -5    8.82    1.28
  -1  -5   5    8.80    1.28
   1  -5  -5    7.54    1.36
   1   5  -5   10.50    1.55
  -1   5   5    8.16    1.49
  -1  -5   4   31.06    2.41
   1   5  -4   36.65    2.57
   1   5  -4   33.84    2.67
   1  -5  -4   29.02    2.46
  -1   5   4   29.59    2.73
   1  -5  -4   35.39    2.85
  -1  -5   4   34.76    2.36
   1   5  -3   12.91    1.57
   1   5  -3    9.27    1.29
  -1  -5   3   10.20    1.27
  -1  -5   3   11.09    1.44
  -1   5   3   10.54    1.52
   1  -5  -3   12.10    1.56
   1   5  -2   27.79    2.28
   1  -5  -2   28.51    2.43
  -1   5   2   29.60    2.53
  -1  -5   2   23.94    2.09
   1  -5  -2   27.23    2.32
  -1  -5   1   24.84    2.14
   1  -5  -1   22.35    2.07
   1  -5  -1   26.74    2.21
   1   5  -1   24.59    2.16
  -1   5   1   22.08    2.15
   1   5   0  274.65    7.92
   1  -5   0  259.18    7.59
   1   5   0  235.80    7.54
   1  -5   0  251.73    7.35
  -1   5   0  261.35    7.89
  -1  -5   0  260.95    7.62
  -1  -5   0  253.16    7.00
  -1  -5  -1   63.17    3.54
  -1   5  -1   69.13    3.74
   1  -5   1   62.37    3.38
  -1  -5  -1   61.06    3.14
   1   5   1   59.85    3.60
   1   5   1   57.81    3.41
   1  -5   1   65.06    3.52
   1   5   2   55.32    3.31
   1  -5   2   54.02    3.10
  -1  -5  -2   54.21    3.30
  -1  -5  -2   56.43    3.01
   1   5   2   55.42    3.55
   1  -5   2   59.17    3.29
  -1   5  -2   55.61    3.36
   1  -5   2   53.64    3.10
   1  -5   3   57.08    3.15
  -1   5  -3   50.61    3.21
  -1  -5  -3   61.61    3.59
   1   5   3   59.61    3.82
   1  -5   3   53.20    3.07
   1   5   3   59.45    3.48
   1   5   3   57.42    3.77
  -1  -5  -4   73.21    4.16
   1   5   4   74.67    4.47
   1   5   4   66.69    3.72
   1  -5   4   72.71    3.61
  -1   5  -4   75.84    3.94
  -1  -5  -4   74.49    4.11
  -1   5  -4   72.61    3.84
   1  -5   4   70.03    3.55
   1  -5   4   70.22    3.62
   1  -5   5   27.00    2.25
   1  -5   5   27.95    2.23
  -1   5  -5   25.18    2.64
  -1  -5  -5   26.52    2.64
   1   5   5   23.34    2.67
  -1  -5  -5   24.26    2.38
   1   5   5   23.73    2.58
   1   5   5   24.32    2.77
  -1  -5  -5   24.46    2.46
  -1   5  -5   24.91    2.28
  -1  -5  -5   24.65    2.50
  -1  -5  -6   15.22    2.06
  -1  -5  -6   17.48    2.17
   1   5   6   14.05    2.03
   1  -5   6   16.85    1.84
  -1   5  -6   14.96    2.08
  -1  -5  -6   15.55    2.10
   1   5   6   13.80    2.13
  -1  -5  -6   13.69    1.77
  -1   5  -6   14.68    1.76
   1   5   6   14.21    2.11
   1  -5   6   17.90    2.01
  -1   5  -6   19.42    2.16
   1   5   7   58.64    4.35
   1   5   7   49.03    4.12
  -1  -5  -7   58.85    4.08
  -1   5  -7   54.67    3.73
  -1  -5  -7   48.54    3.87
  -1   5  -7   58.67    4.20
  -1  -5  -7   50.56    3.85
   1  -5   7   51.74    3.47
   1  -5   7   50.64    3.34
   1   5   7   51.66    3.97
  -1  -5  -7   51.40    3.50
  -1   5  -7   56.17    3.88
  -1  -5  -8   65.11    4.36
  -1   5  -8   62.30    4.31
   1   5   8   62.86    4.52
  -1   5  -8   61.15    3.92
   1   5   8   57.67    4.20
  -1  -5  -8   62.11    4.33
   1  -5   8   65.72    3.94
   1  -5   8   67.18    3.89
  -1   5  -8   72.63    4.46
   1   5   8   64.66    4.76
   1  -5   8   65.00    3.97
  -1  -5  -8   67.31    4.53
   1   5   9   -0.63    0.73
  -1   5  -9    0.85    0.78
  -1  -5  -9    1.55    0.70
  -1  -5  -9    0.20    0.53
  -1   5  -9    1.10    0.55
   1   5   9    1.26    0.76
   1  -5   9    1.24    0.65
  -1  -5  -9    0.55    0.54
   1  -5   9    0.47    0.46
   1   5  10   14.44    1.93
  -1  -5 -10   19.38    2.15
  -1  -5 -10   16.33    2.07
  -1   5 -10   14.49    1.85
   1  -5  10   14.29    1.79
   1  -5  10   18.08    1.92
  -1   5 -10   17.53    2.09
   1   5  10   17.61    2.27
  -1  -5 -10   15.55    1.73
   1  -5  11    1.94    0.65
   1   5  11    0.87    0.42
   1   5  11    0.49    0.36
  -1  -5 -11    1.06    0.53
  -1   5 -11    1.81    0.71
   1  -5  11    1.26    0.46
   1   5  12    2.34    0.65
  -1  -5 -12    3.22    0.71
   1  -5  12    3.37    0.61
  -1   5 -12    2.08    0.60
   1  -5  12    3.15    0.73
  -1  -5 -12    2.30    0.59
   1  -6 -11    1.35    0.45
   1   6 -11    1.50    0.49
   1  -6 -11    1.24    0.43
  -1   6  11    0.49    0.70
  -1   6  11    1.17    0.45
  -1  -6  11    0.81    0.38
  -1   6  10   26.51    2.42
   1  -6 -10   27.96    2.28
   1   6 -10   27.53    2.25
   1  -6 -10   27.60    2.14
   1  -6 -10   27.68    2.25
   1   6 -10   23.01    2.08
  -1  -6  10   28.80    2.24
   1   6  -9   10.36    1.60
   1  -6  -9   11.16    1.65
   1  -6  -9   10.82    1.53
  -1   6   9   10.69    1.52
  -1   6   9   12.13    1.83
   1   6  -9   12.68    1.65
   1  -6  -9   10.60    1.52
  -1  -6   9   11.47    1.53
   1  -6  -8   50.17    3.56
   1   6  -8   50.15    3.45
  -1  -6   8   53.58    3.50
   1   6  -8   61.82    4.08
  -1   6   8   53.49    3.73
   1  -6  -8   56.02    3.70
  -1   6   8   51.33    4.03
  -1  -6   8   60.28    3.73
   1  -6  -7   82.04    4.69
   1  -6  -7   80.49    4.59
  -1  -6   7   90.38    4.69
  -1  -6   7   91.12    4.71
  -1   6   7   87.04    5.38
  -1  -6   7   83.23    4.12
   1   6  -7   85.63    5.07
  -1   6   7   79.08    4.79
  -1  -6   6   63.46    3.54
  -1  -6   6   69.91    3.92
  -1  -6   6   63.51    3.75
   1  -6  -6   67.00    4.22
  -1  -6   6   64.31    3.98
  -1   6   6   67.45    4.80
   1  -6  -6   54.77    3.89
  -1  -6   6   74.91    4.21
   1   6  -6   77.39    4.85
  -1   6   6   66.58    4.50
   1  -6  -5   26.35    2.70
  -1  -6   5   26.54    2.22
  -1   6   5   27.49    2.88
   1   6  -5   24.06    2.72
  -1  -6   5   24.54    2.29
   1   6  -5   25.00    2.53
  -1  -6   5   27.26    2.57
  -1  -6   5   26.39    2.34
  -1   6   5   24.67    2.89
   1  -6  -5   26.37    2.61
  -1  -6   5   27.23    2.47
  -1  -6   4   37.41    2.89
  -1  -6   4   41.09    2.72
  -1   6   4   39.41    3.57
   1  -6  -4   39.05    2.94
  -1  -6   4   38.33    2.91
   1  -6  -4   39.79    3.27
  -1   6   4   39.34    3.48
  -1  -6   4   40.94    2.98
   1   6  -4   38.69    3.20
  -1   6   4   39.06    3.39
   1   6  -4   31.47    2.60
   1   6  -4   42.01    3.49
  -1  -6   3    3.04    0.93
   1  -6  -3    0.87    0.63
  -1   6   3    1.07    0.79
   1  -6  -3    1.56    0.52
   1   6  -3    1.58    0.92
  -1   6   3    2.14    0.92
  -1  -6   3    2.52    0.65
  -1   6   3    1.78    0.87
  -1  -6   3    1.21    0.65
  -1  -6   3    1.51    0.60
   1   6  -3    0.59    0.41
   1   6  -3    1.43    0.69
  -1  -6   2  208.29    7.18
   1   6  -2  243.02    8.44
   1   6  -2  226.14    8.08
  -1   6   2  214.65    7.56
   1   6  -2  215.46    7.39
   1  -6  -2  230.41    7.62
   1  -6  -2  231.37    8.02
  -1  -6   2  201.92    7.11
  -1   6   2  206.01    8.18
  -1  -6   2  218.30    6.63
   1   6  -2  203.13    7.68
  -1   6   2  217.14    8.09
   1  -6  -2  214.47    7.56
  -1  -6   2  225.09    7.48
  -1   6   1  145.98    6.24
   1   6  -1  151.51    6.61
  -1  -6   1  154.94    6.07
   1  -6  -1  146.53    6.21
   1   6  -1  150.27    6.40
   1  -6  -1  151.73    6.02
  -1   6   1  150.87    6.75
   1   6  -1  146.17    6.38
  -1   6   1  144.03    6.35
   1   6  -1  153.07    6.24
  -1  -6   0   27.27    2.49
  -1   6   0   31.28    2.80
  -1   6   0   28.11    2.83
   1   6   0   27.04    2.59
   1  -6   0   27.38    2.58
  -1   6   0   31.13    2.84
  -1  -6   0   26.51    2.46
   1  -6   0   29.24    2.55
   1   6   0   28.57    2.81
   1   6   1  135.42    6.31
  -1  -6  -1  124.92    5.62
  -1   6  -1  129.07    6.16
   1  -6   1  120.75    5.43
   1   6   1  116.34    5.93
   1   6   1  131.70    6.02
  -1  -6  -1  133.28    5.83
  -1   6  -1  123.34    5.65
   1  -6   1  123.80    5.20
  -1   6  -1  126.80    5.91
  -1   6  -2   73.68    4.49
   1   6   2   70.62    4.45
  -1   6  -2   71.45    4.53
   1   6   2   73.97    4.74
   1  -6   2   79.26    4.17
  -1   6  -2   76.94    4.47
  -1  -6  -2   79.45    4.51
  -1  -6  -2   79.38    4.46
  -1   6  -2   68.50    4.05
   1  -6   2   72.94    3.84
   1   6   2   73.70    4.58
   1   6   2   69.11    4.44
   1   6   3   82.54    4.81
  -1   6  -3   87.81    4.99
  -1   6  -3   82.55    4.59
   1  -6   3   79.31    4.01
   1  -6   3   82.51    4.16
   1   6   3   82.50    5.12
  -1  -6  -3   90.45    4.96
  -1   6  -3   77.83    4.66
  -1  -6  -3   81.27    4.62
   1   6   3   79.13    4.86
   1   6   3   79.99    4.90
  -1   6  -3   75.57    4.26
   1  -6   3   85.61    4.30
   1   6   4   23.50    2.70
   1  -6   4   22.72    2.18
   1  -6   4   25.95    2.23
  -1   6  -4   25.22    2.66
  -1   6  -4   23.92    2.35
   1   6   4   24.23    2.83
  -1  -6  -4   20.93    2.37
   1   6   4   26.73    2.87
   1   6   4   23.25    2.49
   1  -6   4   23.90    2.21
  -1  -6  -4   25.27    2.54
   1  -6   4   24.35    2.22
  -1   6  -4   23.69    2.44
   1   6   5   15.57    2.25
  -1  -6  -5   13.15    1.92
   1   6   5   14.73    2.27
  -1  -6  -5   14.49    2.00
  -1  -6  -5   14.06    1.90
  -1   6  -5   14.49    1.90
  -1   6  -5   14.28    2.10
   1  -6   5   15.66    1.77
   1   6   6   56.01    4.26
  -1  -6  -6   57.22    3.99
  -1   6  -6   56.58    3.74
   1   6   6   47.44    3.96
   1  -6   6   56.19    3.63
  -1  -6  -6   53.19    3.83
   1  -6   6   54.33    3.41
  -1  -6  -6   52.24    3.60
  -1   6  -6   62.40    4.33
  -1  -6  -6   52.70    3.82
  -1   6  -7   36.64    3.25
   1  -6   7   32.80    2.72
   1   6   7   30.46    3.16
  -1  -6  -7   28.05    2.78
   1   6   7   30.43    3.13
   1  -6   7   31.32    2.56
  -1   6  -7   33.49    2.81
  -1  -6  -7   30.26    2.86
   1  -6   7   32.15    2.76
  -1  -6  -7   30.02    2.80
   1   6   8   22.86    2.60
   1  -6   8   20.43    2.10
   1   6   8   21.04    2.47
  -1   6  -8   18.88    2.29
  -1  -6  -8   24.20    2.38
  -1   6  -8   19.42    2.10
  -1  -6  -8   19.59    2.25
  -1  -6  -8   18.83    1.96
   1  -6   8   20.12    2.09
   1   6   9   44.36    3.43
   1   6   9   53.29    3.63
  -1  -6  -9   59.99    3.72
  -1  -6  -9   54.04    3.28
   1  -6   9   55.93    3.25
  -1   6  -9   49.32    3.39
  -1   6  -9   54.38    3.30
  -1  -6  -9   56.56    3.04
   1  -6   9   54.10    3.27
   1   6  10    5.63    1.10
  -1   6 -10    4.87    0.99
   1  -6  10    7.66    1.14
  -1  -6 -10    5.04    0.97
   1   6  10    3.99    0.87
  -1   6 -10    5.24    0.97
  -1  -6 -10    3.96    0.75
   1  -6  10    6.50    1.06
   1   6  11    6.92    1.01
  -1  -6 -11    7.53    1.02
   1  -6  11    5.50    0.82
  -1   6 -11    5.19    0.80
  -1   7   9   17.15    1.47
   1  -7  -9   15.01    1.45
   1  -7  -9   17.76    1.44
   1   7  -9   18.47    1.68
  -1  -7   9   21.33    1.72
   1   7  -8    7.71    1.27
   1  -7  -8    8.91    1.20
   1  -7  -8    7.86    1.22
  -1   7   8    4.90    1.83
  -1  -7   8    9.06    1.26
  -1   7   8    7.10    1.25
  -1   7   8    7.12    1.16
  -1   7   7   14.27    1.77
  -1  -7   7   15.44    1.75
   1   7  -7   14.04    1.81
   1  -7  -7   16.86    1.86
  -1   7   7   12.44    1.78
  -1  -7   7   17.44    1.82
  -1   7   6    3.32    1.01
   1   7  -6    4.42    1.14
  -1  -7   6    5.87    1.17
  -1  -7   6    4.58    1.01
  -1   7   6    2.78    1.79
   1  -7  -6    4.68    1.09
  -1   7   6    4.13    1.09
  -1  -7   5    5.49    1.11
   1  -7  -5    4.97    1.10
  -1  -7   5    5.74    1.06
  -1  -7   5    6.00    1.17
  -1   7   5    6.61    1.38
   1   7  -5    5.80    1.33
  -1  -7   5    5.38    1.14
  -1   7   5    4.59    2.11
  -1  -7   4    8.62    1.40
   1  -7  -4   10.50    1.67
  -1   7   4    8.15    1.59
   1   7  -4    7.74    1.49
  -1   7   4    4.42    2.16
  -1  -7   4    9.81    1.50
  -1  -7   4    9.99    1.43
   1   7  -4    8.41    1.50
   1  -7  -3   22.17    2.31
   1   7  -3   19.61    2.31
   1   7  -3   21.29    2.48
  -1   7   3   12.57    3.20
  -1   7   3   19.45    2.44
  -1  -7   3   20.48    2.12
   1  -7  -3   21.13    2.38
  -1  -7   3   21.15    2.16
  -1  -7   3   22.62    2.28
  -1  -7   2    1.21    0.59
  -1  -7   2    1.85    0.83
   1  -7  -2    2.95    0.90
  -1   7   2    1.75    0.79
   1   7  -2    3.30    1.05
   1   7  -2    2.15    0.85
  -1   7   2    2.97    0.95
  -1  -7   2    1.49    0.65
  -1   7   1   16.08    2.19
  -1  -7   1   15.00    1.89
   1   7  -1   17.50    2.23
  -1  -7   1   15.85    2.00
   1   7  -1   15.05    1.91
   1  -7  -1   14.16    1.90
   1   7  -1   18.07    2.29
  -1  -7   1   16.75    1.99
  -1   7   1   18.00    2.20
   1  -7   0   36.04    2.98
  -1  -7   0   37.64    3.04
  -1  -7   0   34.61    2.88
  -1   7   0   39.79    3.44
   1   7   0   33.24    3.13
  -1   7   0   39.94    3.27
   1   7   0   37.12    3.23
  -1  -7   0   36.60    2.94
  -1  -7  -1    3.00    0.94
   1   7   1    2.43    0.94
  -1  -7  -1    2.61    0.85
   1   7   1    2.00    0.83
  -1   7  -1    2.08    0.80
  -1   7  -1    2.36    0.80
  -1   7  -1    3.30    1.05
   1  -7   1    3.04    0.91
   1  -7   1    3.05    0.88
  -1  -7  -1    2.20    0.78
   1   7   2   30.09    2.83
  -1   7  -2   28.77    2.73
  -1  -7  -2   30.08    2.78
   1   7   2   33.93    3.23
   1  -7   2   29.32    2.55
  -1  -7  -2   33.75    2.96
  -1   7  -2   31.17    2.96
   1  -7   2   32.97    2.64
   1  -7   2   29.38    2.48
  -1  -7  -2   34.88    2.95
  -1   7  -3   28.02    2.67
   1  -7   3   21.41    2.07
  -1   7  -3   20.25    2.25
   1  -7   3   25.72    2.38
  -1  -7  -3   23.93    2.50
   1  -7   3   22.25    2.12
   1   7   3   24.36    2.43
   1   7   3   22.59    2.64
  -1  -7  -3   25.63    2.55
  -1   7  -4   24.91    2.53
   1   7   4   25.93    2.83
   1   7   4   23.86    2.31
  -1  -7  -4   27.04    2.60
   1  -7   4   24.80    2.25
  -1  -7  -4   23.41    2.42
  -1   7  -4   24.25    2.38
   1  -7   5   27.49    2.26
   1  -7   5   28.09    2.44
  -1  -7  -5   25.12    2.51
  -1   7  -5   27.25    2.65
   1   7   5   22.19    2.58
  -1  -7  -5   25.43    2.49
  -1   7  -5   25.82    2.38
  -1  -7  -6    8.27    1.33
   1   7   6   10.50    1.70
   1  -7   6   10.98    1.51
  -1   7  -6   11.75    1.50
  -1   7  -6   12.63    1.79
   1  -7   6   11.11    1.51
  -1  -7  -6   10.69    1.61
  -1  -7  -6    9.90    1.48
   1   7   6    7.84    1.45
   1  -7   7   27.23    2.25
   1   7   7   22.16    2.33
  -1   7  -7   22.64    2.23
   1  -7   7   25.17    2.16
   1   7   7   20.33    2.15
  -1  -7  -7   24.70    2.16
  -1  -7  -7   21.66    2.09
  -1  -7  -7   20.64    2.02
   1   7   8   27.33    2.29
  -1   7  -8   30.06    2.41
  -1  -7  -8   27.08    2.19
   1   7   8   29.21    2.43
  -1  -7  -8   30.18    2.27
   1  -7   8   29.09    2.05
  -1  -7  -8   31.65    2.17
   1  -7   8   31.06    2.20
   1  -7   8   32.19    2.28
   1  -7   9   12.74    1.28
   1  -7   9   12.03    1.16
   1   7   9   13.12    1.40
  -1  -7  -9   11.35    1.23
  -1  -7  -9   12.68    1.30
  -1   7  -9   13.34    1.39
   1  -8  -7    0.29    0.28
  -1  -8   7    2.32    0.57
   1   8  -7    1.82    0.55
   1  -8  -7    1.79    0.48
  -1  -8   6    0.65    0.41
  -1   8   6    0.96    0.45
   1  -8  -6    0.50    0.28
   1   8  -6    0.73    0.41
  -1   8   6    0.36    0.79
   1  -8  -6    0.72    0.41
  -1  -8   6    1.02    0.39
  -1  -8   5    4.08    0.81
  -1  -8   5    4.12    0.80
  -1   8   5    4.07    0.92
   1  -8  -5    2.68    0.68
   1  -8  -5    3.94    0.84
  -1   8   5    0.88    0.93
   1   8  -5    3.67    0.85
  -1  -8   4    0.04    0.30
  -1  -8   4    0.01    0.35
  -1  -8   4    0.18    0.34
   1  -8  -4    1.03    0.46
  -1   8   4   -0.16    0.33
   1  -8  -4   -0.19    0.37
  -1  -8   4    0.46    0.37
   1   8  -4    0.40    0.55
  -1  -8   3    2.33    0.70
  -1  -8   3    1.20    0.53
   1   8  -3    2.77    0.81
   1  -8  -3    1.22    0.54
  -1  -8   3    1.81    0.63
  -1   8   3    1.83    0.67
  -1  -8   3    2.42    0.71
  -1   8   2    2.20    0.83
   1  -8  -2    2.31    0.71
   1  -8  -2    3.13    0.83
   1   8  -2    2.72    0.93
  -1  -8   2    2.96    0.80
  -1  -8   2    2.18    0.67
  -1   8   1    0.27    0.39
   1  -8  -1    2.38    0.75
  -1  -8   1    1.56    0.64
  -1  -8   1    1.58    0.62
   1   8  -1    1.09    0.53
   1   8   0    0.81    0.59
  -1  -8   0    0.41    0.43
   1  -8   0    0.98    0.48
  -1  -8   0    0.29    0.35
   1   8   0    0.25    0.44
  -1  -8   0    0.04    0.45
  -1   8   0    0.93    0.70
   1  -8   0    0.63    0.43
  -1   8  -1    8.48    1.33
  -1  -8  -1   11.26    1.51
   1   8   1    5.28    1.09
   1  -8   1    9.86    1.31
  -1  -8  -1    9.62    1.37
   1   8   1    8.96    1.49
   1   8   1   10.36    1.53
   1  -8   1   11.06    1.50
  -1  -8  -1    9.57    1.38
  -1  -8  -2    2.29    0.72
   1   8   2    2.03    0.78
  -1  -8  -2    1.67    0.62
  -1  -8  -2    1.64    0.63
  -1   8  -2    1.42    0.69
   1  -8   2    1.75    0.63
   1  -8   2    2.02    0.54
  -1  -8  -2    2.04    0.69
   1   8   2    3.19    0.88
  -1   8  -3    0.58    0.35
  -1  -8  -3    1.49    0.59
  -1  -8  -3   -0.04    0.31
  -1  -8  -3    0.52    0.44
   1   8   3    0.67    0.45
   1  -8   3    0.54    0.47
  -1  -8  -3    0.23    0.35
   1   8   3   -0.10    0.40
  -1  -8  -4    1.88    0.67
   1  -8   4    1.37    0.58
   1   8   4    1.70    0.73
  -1   8  -4    2.10    0.63
  -1  -8  -4    1.87    0.64
  -1   8  -4    0.82    0.35
   1  -8   4    1.22    0.42
  -1  -8  -4    1.45    0.45
  -1  -8  -4    2.22    0.58
   1  -8   5    3.33    0.78
   1   8   5    1.76    0.66
  -1   8  -5    3.88    0.81
  -1  -8  -5    2.46    0.60
   1  -8   5    3.19    0.77
  -1  -8  -5    3.82    0.82
  -1  -8  -5    1.37    0.54
   1  -8   6    1.16    0.43
  -1   8  -6    1.03    0.46
   1   8   6    0.27    0.43
  -1  -8  -6    0.95    0.41
  -1  -8  -6    0.77    0.39
  -1  -8  -6    0.90    0.32
   1  -8   6    0.36    0.34
   1   8   7    1.49    0.43
  -1  -8  -7    2.33    0.53
   1  -8   7    2.94    0.60
  -1  -9   1    4.22    0.65
  -1  -9   1    3.88    0.67
   1  -9  -1    3.52    0.60
  -1  -9   0   40.90    2.10
  -1  -9   0   40.62    2.12
   1  -9   0   39.41    2.07
  -1  -9  -1   35.39    1.92
   1  -9   1   36.06    1.93
   1  -9   1   33.32    1.91
  -2   0  15    4.10    0.83
   2   0 -15    3.01    0.70
   2   0 -14    0.26    0.28
   2   0 -14   -0.39    0.50
   2   0 -13   17.36    2.05
  -2   0  13   19.00    2.33
   2   0 -13   18.33    2.18
   2   0 -13   20.91    2.43
   2   0 -12    0.09    0.47
   2   0 -12    0.05    0.44
   2   0 -12    0.57    0.42
  -2   0  12    0.21    0.65
  -2   0  12    0.12    0.51
   2   0 -11    4.23    1.19
   2   0 -11    6.14    1.27
   2   0 -11    2.83    0.95
  -2   0  11    4.61    1.16
  -2   0  11    5.96    1.35
   2   0 -11    4.67    1.18
  -2   0  11    5.73    1.20
  -2   0  11    4.59    1.12
   2   0 -10    3.29    0.99
   2   0 -10    3.13    0.95
  -2   0  10    2.69    0.96
   2   0 -10    1.60    0.80
  -2   0  10    1.83    0.67
  -2   0  10    2.16    0.81
  -2   0  10    3.71    0.90
  -2   0   9    7.99    1.26
   2   0  -9    9.73    1.50
  -2   0   8    9.20    1.26
   2   0  -8    9.61    1.42
   2   0  -7  187.38    6.16
  -2   0   7  188.96    5.66
  -2   0   6  461.90    9.11
   2   0  -6  462.31    8.74
   2   0  -5    0.44    0.46
  -2   0   5    0.27    0.30
   2   0  -5   -0.14    0.24
   2   0  -4 1590.51   23.61
  -2   0   4 1728.39   23.41
  -2   0   4 1479.94   23.99
  -2   0   4 1737.55   23.24
   2   0  -4 1612.80   23.21
   2   0  -4 1596.05   24.16
   2   0  -3  680.86   10.93
  -2   0   3  765.38   12.00
   2   0  -2   59.30    1.76
  -2   0   2   58.15    2.12
   2   0  -1  527.86    8.18
   2   0  -1  563.65    8.39
  -2   0   1  547.09    7.84
  -2   0   1  516.35    8.76
   2   0  -1  542.00    7.96
   2   0   0 6712.71   84.83
  -2   0  -2 2957.78   35.84
   2   0   2 3262.36   36.15
   2   0   3 2005.45   27.11
  -2   0  -3 2006.30   26.55
   2   0   4 2047.36   27.03
   2   0   4 1922.20   27.03
   2   0   4 2079.32   26.13
  -2   0  -4 1853.83   26.96
   2   0   4 1959.39   26.99
  -2   0  -4 1793.85   27.50
  -2   0  -4 1934.37   25.94
   2   0   5    0.70    0.28
  -2   0  -5    0.72    0.31
   2   0   5    0.57    0.27
   2   0   5    0.67    0.29
   2   0   6   95.03    3.22
   2   0   6  103.43    3.39
  -2   0  -6   92.10    3.42
   2   0   6   96.87    3.42
   2   0   7 2906.50   38.59
  -2   0  -7 2854.15   38.62
   2   0   8   46.72    2.76
  -2   0  -8   48.10    3.09
   2   0   9  210.84    6.72
  -2   0  -9  208.93    7.16
  -2   0 -10   -0.04    0.44
  -2   0 -10    0.04    0.50
   2   0  10   -0.86    0.60
   2   0  10   -0.40    0.57
  -2   0 -10   -0.89    0.75
   2   0  10   -0.15    0.58
   2   0  10    0.36    0.61
   2   0  10    1.22    0.92
  -2   0 -11    2.61    0.86
   2   0  11    2.61    0.78
   2   0  11    3.03    0.98
  -2   0 -11    4.24    1.20
   2   0  11    1.97    0.78
   2   0  11    4.95    1.25
   2   0  12   -0.10    0.57
   2   0  12    0.57    0.45
  -2   0 -12    2.16    0.87
   2   0  12    1.07    0.70
  -2   0 -12    0.93    0.72
   2   0  12   -0.44    0.65
  -2   0 -13   16.94    2.00
  -2   0 -13   20.93    2.37
   2   0  13   24.50    2.39
   2   0  13   22.49    2.35
   2   0  13   23.92    2.38
   2   0  14   56.84    3.18
   2   0  14   54.34    3.28
  -2   0 -14   60.58    3.53
  -2   1  15    3.18    0.70
  -2  -1  15    3.72    0.77
   2   1 -15    2.75    0.64
   2   1 -14   24.51    2.34
  -2  -1  14   26.49    2.39
   2  -1 -14   24.99    2.21
   2  -1 -14   23.37    2.12
  -2   1  14   25.38    2.36
  -2   1  14   22.96    2.09
   2  -1 -13    0.77    0.62
   2  -1 -13    0.74    0.64
   2  -1 -13    0.24    0.52
  -2  -1  13    0.02    0.55
   2   1 -13   -0.46    0.53
  -2   1  13    0.41    0.49
   2   1 -13    0.27    0.47
  -2   1  13   -0.04    0.35
   2  -1 -12    7.30    1.56
   2  -1 -12    7.47    1.54
  -2   1  12    9.43    1.69
  -2  -1  12    7.32    1.51
   2   1 -12    8.09    1.58
  -2  -1  12    6.49    1.36
   2   1 -12    7.28    1.52
   2  -1 -12    8.52    1.64
  -2  -1  12    7.60    1.39
  -2   1  11   51.04    3.61
   2   1 -11   52.83    3.70
   2  -1 -11   55.84    3.96
  -2   1  11   51.33    3.69
  -2   1  11   45.57    3.80
   2   1 -11   49.70    3.74
  -2  -1  11   51.97    3.64
   2  -1 -11   40.33    3.52
  -2  -1  11   54.70    3.99
   2  -1 -11   49.64    3.91
   2  -1 -11   52.83    3.96
  -2  -1  11   51.30    3.65
   2   1 -11   50.78    4.00
  -2   1  11   45.95    3.67
   2  -1 -10    2.17    0.85
  -2   1  10    1.36    0.55
   2  -1 -10    2.17    0.89
   2  -1 -10    1.39    0.68
  -2  -1  10    2.16    0.77
   2  -1 -10    0.70    0.50
  -2   1  10    1.45    0.69
  -2   1  10    2.73    0.90
  -2  -1  10    2.13    0.77
  -2   1  10    2.00    0.74
   2   1 -10    1.57    0.87
  -2  -1  10    0.43    0.49
  -2  -1   9  181.96    6.37
  -2   1   9  167.73    6.60
   2  -1  -9  181.64    6.88
   2   1  -9  177.83    6.40
   2   1  -8  236.22    7.22
   2  -1  -8  240.36    7.11
  -2   1   8  241.32    7.38
  -2  -1   8  235.18    6.88
   2   1  -8  262.63    7.30
   2  -1  -8  264.96    8.05
   2  -1  -7  278.55    7.35
  -2   1   7  259.32    7.23
  -2  -1   7  280.23    6.98
   2   1  -7  268.88    7.51
   2  -1  -7  258.32    7.64
   2   1  -7  274.38    7.11
   2  -1  -6  638.70   12.55
   2  -1  -6  664.79   13.07
  -2   1   6  628.48   12.33
  -2  -1   6  683.73   11.94
   2   1  -6  687.62   12.46
  -2   1   5 1547.98   23.46
   2   1  -5 1551.83   23.44
   2  -1  -5 1523.95   24.15
  -2  -1   5 1622.66   23.12
  -2  -1   5 1554.46   22.65
  -2  -1   5 1541.81   22.98
   2   1  -5 1511.71   23.65
   2   1  -4   90.98    3.13
  -2   1   4   87.77    3.19
   2  -1  -4   83.96    3.29
   2  -1  -4   83.22    3.25
   2  -1  -4   84.64    2.87
  -2  -1   4   88.67    2.80
  -2  -1   4   85.17    2.83
   2   1  -4   88.37    3.17
   2   1  -4   90.48    3.09
  -2  -1   4   82.09    3.31
  -2   1   4   85.35    3.03
   2   1  -3  841.12   14.22
   2  -1  -3  961.44   14.70
   2   1  -3  832.54   13.49
  -2  -1   3  844.66   14.33
   2  -1  -3  819.80   12.40
   2  -1  -3  936.57   13.75
  -2  -1   3 1021.80   13.95
   2   1  -3  895.86   13.93
   2   1  -3  846.95   13.85
  -2  -1   3  965.24   13.62
  -2   1   3  946.49   14.01
   2  -1  -3  948.35   13.63
  -2   1   3  901.63   14.02
   2  -1  -2 1618.75   22.81
   2   1  -2 1584.97   22.70
  -2   1   2 1631.56   22.60
  -2  -1   2 1546.64   23.36
   2  -1  -2 1607.06   22.07
   2  -1  -2 1606.35   23.31
   2   1  -2 1646.92   23.22
   2  -1  -2 1642.55   22.49
  -2   1   2 1576.55   22.95
  -2   1   1 1509.10   20.24
   2  -1  -1 1468.61   19.54
   2   1  -1 1385.53   20.46
  -2  -1   1 1303.26   20.49
   2  -1  -1 1621.36   20.45
   2   1   0 1103.08   16.55
   2  -1   0 1185.99   16.33
   2   1   0 1094.40   15.50
   2  -1   0 1211.90   15.94
  -2  -1   0 1093.10   15.71
   2  -1   0 1176.67   15.12
   2  -1   1 5503.17   68.71
   2   1   1 5309.50   69.52
   2  -1   1 5282.08   69.32
   2   1   1 5567.65   69.49
   2  -1   2  186.42    3.86
  -2  -1  -2  192.98    4.11
  -2   1  -2  180.83    3.51
   2  -1   2  184.16    3.89
  -2   1  -3  125.87    2.81
   2   1   3  114.11    3.17
  -2  -1  -3  126.57    3.39
   2  -1   3  138.57    3.18
  -2  -1  -3  142.95    3.70
  -2   1  -3  129.29    3.57
  -2   1  -3  126.19    3.24
   2   1   3  135.70    3.38
   2  -1   3  120.13    2.20
  -2  -1  -3  118.21    2.62
   2   1   4   62.24    2.37
   2   1   4   56.17    2.19
  -2  -1  -4   62.56    2.55
  -2  -1  -4   72.47    2.57
  -2   1  -4   65.78    2.04
  -2  -1  -4   59.89    1.98
   2  -1   4   66.48    2.28
  -2   1  -4   61.29    2.56
   2   1   5  341.42    6.94
   2   1   5  358.10    7.07
   2  -1   5  332.54    6.76
  -2   1  -5  334.34    7.67
   2  -1   5  363.60    7.05
   2   1   5  341.57    7.27
  -2  -1  -5  314.70    7.15
  -2  -1  -5  339.21    7.56
   2   1   6  113.07    3.95
   2   1   6  117.11    3.68
  -2  -1  -6  101.38    3.80
   2  -1   6   97.36    3.55
  -2  -1  -6  107.54    4.06
   2  -1   6  107.31    3.53
   2  -1   6  107.01    3.59
   2  -1   6  123.79    3.75
   2   1   6  110.57    3.79
  -2   1  -6  102.32    4.10
  -2   1  -7  328.41    8.67
   2  -1   7  336.77    7.85
   2  -1   7  362.08    7.95
  -2  -1  -7  323.44    8.12
   2   1   7  366.69    8.48
  -2  -1  -7  328.49    8.42
   2   1   7  373.86    8.38
   2  -1   7  325.32    7.39
   2   1   8  748.97   14.53
  -2   1  -8  709.45   15.12
   2  -1   8  706.35   13.90
   2   1   8  730.80   14.39
  -2  -1  -8  725.22   14.81
   2  -1   8  765.58   14.00
   2   1   9  109.21    4.83
  -2  -1  -9  111.21    5.03
  -2   1  -9  112.24    5.27
   2  -1   9  103.77    4.42
   2   1   9  110.95    4.88
   2  -1   9  107.50    4.69
  -2  -1 -10   15.03    2.02
   2   1  10   16.17    1.88
  -2  -1 -10   15.75    1.95
   2  -1  10   13.68    1.85
   2  -1  10   15.21    1.88
  -2   1 -10   12.85    1.82
  -2  -1 -10   16.87    2.25
  -2   1 -10   12.94    1.85
  -2   1 -10   12.70    2.01
   2   1  10   16.26    2.14
  -2   1 -10   11.79    1.73
   2   1  10   13.13    1.84
   2   1  11   34.04    3.05
  -2   1 -11   32.54    3.24
  -2  -1 -11   32.50    3.09
   2  -1  11   36.71    3.11
   2  -1  11   29.37    2.64
  -2   1 -11   27.28    2.71
  -2  -1 -11   32.28    3.18
   2   1  11   31.40    3.03
   2  -1  11   32.22    2.98
   2  -1  11   38.80    3.18
  -2   1 -11   29.12    2.76
   2   1  11   34.54    3.14
   2   1  12    9.03    1.57
   2  -1  12    9.97    1.69
  -2  -1 -12    6.77    1.44
   2  -1  12    8.38    1.47
  -2  -1 -12    6.74    1.41
  -2   1 -12   10.86    1.88
  -2   1 -12    8.67    1.41
   2  -1  12   10.25    1.62
   2   1  12    6.99    1.37
   2   1  12    8.17    1.53
   2  -1  13    4.08    1.04
  -2  -1 -13    3.26    0.96
  -2  -1 -13    2.99    0.97
   2  -1  13    2.92    0.94
   2  -1  13    3.05    0.79
   2   1  13    2.11    0.73
  -2   1 -13    2.81    0.93
   2   1  14   35.16    2.74
  -2  -1 -14   30.39    2.35
  -2  -1 -14   31.80    2.41
  -2   1 -14   31.35    2.48
   2  -1  14   33.69    2.50
   2  -1  14   33.67    2.50
  -2   2  14   13.49    1.55
   2   2 -14   12.60    1.55
   2  -2 -14   13.19    1.60
  -2   2  14   14.13    1.65
  -2  -2  14   14.22    1.62
  -2   2  13   25.16    2.52
  -2  -2  13   29.30    2.62
   2  -2 -13   26.23    2.56
   2  -2 -13   26.77    2.32
  -2   2  13   23.15    2.46
   2  -2 -13   23.97    2.45
  -2  -2  13   23.82    2.17
   2   2 -13   25.73    2.57
   2   2 -13   24.20    2.20
  -2   2  12   33.80    3.19
   2  -2 -12   31.58    3.01
   2   2 -12   37.38    3.08
   2   2 -12   33.00    3.13
   2  -2 -12   30.99    3.00
  -2   2  12   31.91    3.11
  -2  -2  12   32.17    2.85
  -2  -2  12   34.30    3.05
  -2  -2  12   30.92    2.76
   2  -2 -11    7.14    1.50
  -2   2  11    6.59    1.54
  -2  -2  11    8.67    1.58
  -2  -2  11    6.85    1.30
   2  -2 -11    8.30    1.52
   2   2 -11    7.49    1.52
   2   2 -11    7.66    1.53
  -2   2  11    8.01    1.58
   2  -2 -11    6.81    1.36
  -2  -2  11    8.70    1.48
  -2   2  10  270.87    9.54
   2  -2 -10  291.46    9.51
  -2   2  10  259.72    8.92
   2  -2 -10  274.75    9.41
   2   2 -10  280.40    9.54
   2   2 -10  266.30    8.50
  -2   2  10  259.57    8.66
  -2   2  10  250.27    9.27
   2   2 -10  244.64    8.72
  -2  -2  10  266.11    8.36
   2  -2 -10  247.73    9.00
  -2  -2  10  244.76    8.46
  -2  -2  10  213.30    8.04
   2  -2  -9  466.73   11.49
  -2  -2   9  464.51   11.31
  -2   2   9  453.65   12.06
   2  -2  -9  478.56   12.41
   2   2  -9  483.37   11.83
  -2   2   8    3.42    0.89
   2  -2  -8    3.98    0.94
  -2  -2   8    3.23    0.83
   2   2  -8    4.78    1.00
   2  -2  -7   58.52    3.31
   2  -2  -7   55.07    3.37
  -2  -2   7   56.59    2.91
   2   2  -7   51.40    3.09
  -2   2   7   52.42    3.19
   2  -2  -6  113.66    4.55
  -2  -2   6  109.18    3.80
   2  -2  -6   96.90    3.86
  -2   2   6  107.44    4.33
   2  -2  -6  113.00    4.58
  -2  -2   6  110.91    3.98
   2   2  -6  116.24    4.51
   2  -2  -5  101.83    4.02
   2  -2  -5  101.06    4.06
  -2  -2   5   98.93    3.28
  -2   2   5  105.14    3.94
  -2  -2   5   91.80    3.26
   2   2  -5   98.69    3.86
  -2   2   5   99.26    3.49
   2  -2  -5  100.39    3.78
  -2  -2   5   97.55    3.46
  -2   2   4   47.45    2.23
   2  -2  -4   55.42    2.66
   2   2  -4   50.64    1.85
   2  -2  -4   50.78    2.63
  -2   2   4   51.87    2.54
  -2  -2   4   50.26    2.23
  -2  -2   4   52.12    2.22
   2  -2  -4   55.89    2.67
  -2   2   4   53.20    2.33
   2   2  -4   48.91    2.49
  -2  -2   4   51.57    2.05
   2  -2  -3 1090.37   18.01
   2  -2  -3 1208.70   17.92
  -2   2   3 1143.59   16.83
   2  -2  -3 1131.02   17.79
   2  -2  -3 1174.06   16.40
   2   2  -3 1210.84   17.35
   2   2  -3 1192.88   16.33
  -2   2   3 1119.81   17.68
   2   2  -3 1124.47   17.76
  -2  -2   3 1257.63   18.34
  -2  -2   3 1155.60   17.00
   2   2  -3 1203.83   16.84
  -2   2   3 1127.26   17.31
  -2  -2   2  501.40    8.51
   2  -2  -2  477.94    8.21
  -2   2   2  511.93    8.17
  -2  -2   2  450.99    8.43
   2   2  -2  494.08    8.67
  -2  -2   2  512.39    8.73
  -2   2   2  504.72    9.11
   2   2  -2  466.36    8.38
   2  -2  -2  519.17    7.82
   2  -2  -2  505.11    8.98
   2   2  -2  548.49    9.01
   2   2  -2  485.42    9.06
   2  -2  -2  473.80    9.19
   2  -2  -2  465.71    9.01
   2   2  -2  497.87    8.14
   2  -2  -1  730.47   12.51
   2   2  -1  834.50   11.84
  -2  -2   1  767.46   12.10
   2   2  -1  746.54   12.26
   2  -2  -1  721.48   11.38
  -2  -2   1  810.11   12.11
  -2  -2   1  768.53   11.99
   2   2  -1  838.52   12.04
   2  -2  -1  796.71   11.07
  -2   2   1  741.76   12.06
   2   2  -1  689.65   11.79
  -2   2   1  751.10   12.37
   2  -2  -1  762.47   12.38
   2   2  -1  753.13   11.97
   2  -2   0 1074.30   16.35
   2   2   0 1102.66   15.78
   2  -2   0 1091.20   16.15
   2  -2   0 1069.62   16.22
   2  -2   0 1063.26   15.21
   2   2   0 1089.25   15.85
  -2  -2   0 1066.19   16.00
  -2   2   0 1067.91   16.27
  -2   2   0 1073.80   16.04
   2   2   1 1200.64   16.57
  -2  -2  -1 1124.78   15.92
   2  -2   1 1183.16   16.51
   2  -2   1 1091.03   16.22
   2   2   1 1322.33   16.69
   2  -2   1 1039.94   15.92
  -2  -2  -1 1159.34   15.87
  -2   2  -1 1139.94   16.74
  -2   2  -1 1177.24   16.10
  -2  -2  -1 1223.74   17.06
  -2   2  -1 1053.02   16.27
  -2   2  -1 1171.82   16.65
   2  -2   1 1084.50   16.63
  -2  -2  -2   15.34    0.96
  -2  -2  -2   14.64    1.19
  -2  -2  -2   13.43    0.89
  -2   2  -2   12.87    0.99
   2  -2   2   15.49    1.03
  -2   2  -2   14.75    1.08
  -2   2  -2   13.96    1.11
   2  -2   2   16.23    0.79
   2  -2   2   13.20    0.96
   2   2   2   13.51    1.08
   2   2   2   16.21    1.05
  -2   2  -2   14.36    1.07
  -2   2  -3   47.98    2.03
   2   2   3   53.80    2.27
   2  -2   3   50.34    2.15
  -2  -2  -3   55.55    2.50
  -2  -2  -3   55.78    2.03
   2   2   3   51.07    1.97
  -2   2  -3   53.41    2.32
   2  -2   3   50.01    1.94
  -2   2  -3   57.04    2.30
   2   2   3   52.76    2.35
   2   2   4   98.40    3.51
  -2   2  -4   95.66    3.55
  -2  -2  -4   98.90    3.66
   2  -2   4   97.74    3.15
   2  -2   4   99.57    3.21
  -2   2  -4  109.71    3.50
   2   2   5    5.01    0.75
  -2   2  -5    6.88    0.98
   2  -2   5    5.84    0.82
   2   2   5    3.23    0.57
  -2  -2  -5    3.95    0.77
  -2  -2  -6   36.64    2.52
  -2   2  -6   38.81    2.58
   2   2   6   38.89    2.22
   2  -2   6   46.76    2.34
   2   2   6   38.11    2.45
   2  -2   6   37.96    2.20
   2   2   7  199.28    6.44
   2  -2   7  184.28    5.73
   2  -2   7  187.97    5.73
   2  -2   7  204.28    5.69
  -2  -2  -7  196.86    6.70
  -2   2  -7  203.92    6.73
   2  -2   8   40.32    2.69
   2   2   8   44.29    3.08
  -2  -2  -8   40.41    3.03
   2  -2   8   45.69    2.70
  -2   2  -8   37.85    2.96
   2   2   9  144.94    6.04
  -2   2  -9  137.88    6.15
  -2  -2  -9  148.22    6.69
   2   2   9  150.66    6.56
  -2  -2  -9  154.10    6.40
  -2   2  -9  149.71    6.38
   2  -2   9  151.84    5.80
  -2   2  -9  143.05    6.19
  -2   2  -9  135.84    6.29
  -2   2  -9  149.57    6.64
   2   2   9  146.68    6.41
   2   2   9  149.61    6.47
   2  -2   9  145.50    6.01
   2   2  10  243.54    8.22
  -2   2 -10  244.29    8.78
  -2   2 -10  222.69    8.23
  -2   2 -10  197.56    7.81
   2   2  10  208.54    8.15
   2  -2  10  245.78    8.37
  -2  -2 -10  235.98    8.36
   2   2  10  230.44    8.53
  -2  -2 -10  232.71    8.81
  -2   2 -10  227.51    8.66
  -2  -2 -10  232.79    8.08
   2   2  10  217.95    8.32
   2  -2  10  245.74    7.89
  -2  -2 -11    2.47    0.98
  -2   2 -11    1.83    0.82
   2  -2  11    1.61    0.69
   2   2  11    1.26    0.62
   2  -2  11    0.64    0.39
  -2   2 -11    1.96    0.84
  -2   2 -11    2.04    0.84
   2   2  11    1.79    0.85
  -2  -2 -11    2.94    0.94
   2  -2  12   20.58    2.18
  -2  -2 -12   17.12    2.23
   2   2  12   21.59    2.36
   2  -2  12   20.37    2.28
   2  -2  12   20.13    2.24
  -2   2 -12   16.41    2.05
  -2   2 -12   19.51    2.39
   2   2  13   19.85    2.28
   2  -2  13   19.49    1.92
  -2  -2 -13   18.17    2.14
  -2   2 -13   18.90    2.09
   2  -2  13   21.06    2.20
  -2   2 -13   17.21    1.82
   2  -2  13   16.97    1.92
   2   2  14   12.53    1.52
  -2   2 -14   12.50    1.46
   2  -2  14   13.27    1.51
   2  -2  14   12.53    1.42
  -2  -2 -14   11.66    1.45
   2  -2  14   10.98    1.23
  -2   3  14   24.51    1.91
   2   3 -14   23.71    1.69
   2  -3 -14   25.32    2.00
   2  -3 -14   25.14    1.79
  -2  -3  14   24.79    1.90
   2   3 -14   23.44    1.79
  -2   3  14   23.64    1.87
   2   3 -13   32.96    2.59
   2  -3 -13   31.98    2.65
   2   3 -13   25.64    2.24
  -2   3  13   28.85    2.54
   2  -3 -13   31.82    2.48
  -2  -3  13   33.27    2.45
  -2   3  13   31.65    2.69
  -2  -3  13   33.04    2.62
   2  -3 -12   13.15    1.70
   2  -3 -12   10.69    1.62
  -2  -3  12   15.73    1.93
  -2  -3  12   13.41    1.75
   2  -3 -12   12.34    1.79
  -2   3  12   12.48    1.86
   2  -3 -12   11.60    1.81
   2   3 -12   12.79    1.82
   2   3 -12   12.87    1.77
  -2   3  12   11.91    1.81
   2  -3 -11   29.80    2.94
   2  -3 -11   36.25    3.26
   2  -3 -11   31.21    2.76
  -2   3  11   30.58    3.10
  -2   3  11   34.19    3.32
  -2  -3  11   30.62    2.90
   2   3 -11   35.19    3.11
  -2  -3  11   36.22    3.08
   2   3 -11   31.35    2.97
  -2  -3  11   31.86    2.75
   2  -3 -10  147.36    6.65
   2  -3 -10  138.55    6.52
  -2  -3  10  138.26    6.15
  -2   3  10  133.58    6.74
   2  -3 -10  141.86    6.63
   2   3 -10  140.75    6.48
  -2  -3  10  142.59    6.18
  -2   3  10  136.63    6.80
   2   3 -10  136.93    6.47
   2   3 -10  134.89    6.12
  -2  -3  10  145.74    6.01
   2  -3  -9   43.69    3.43
  -2   3   9   43.52    3.73
   2  -3  -9   46.62    3.60
  -2   3   9   45.30    3.78
   2   3  -9   44.17    3.54
   2  -3  -9   46.74    3.41
  -2  -3   9   50.82    3.43
  -2  -3   9   47.72    3.19
  -2   3   9   42.91    3.44
   2   3  -9   44.18    3.39
   2  -3  -9   46.68    3.61
   2   3  -9   42.18    3.38
  -2  -3   9   47.93    3.48
   2  -3  -8  420.17   11.49
   2   3  -8  438.03   11.33
  -2  -3   8  430.82   10.26
   2  -3  -8  422.25   11.07
   2  -3  -8  405.24   10.39
   2  -3  -7  455.02   10.99
   2  -3  -7  467.50   11.24
  -2  -3   7  424.82    9.82
  -2  -3   7  443.33   10.33
   2   3  -7  474.98   11.34
  -2   3   7  429.19   11.07
   2  -3  -7  411.01   11.02
   2  -3  -6   53.85    3.05
   2  -3  -6   56.79    3.36
   2  -3  -6   66.32    3.57
   2   3  -6   65.77    3.66
   2  -3  -6   64.76    3.58
  -2  -3   6   62.13    3.15
  -2  -3   6   59.10    2.89
  -2   3   6   66.95    3.66
  -2   3   6   60.60    3.23
   2  -3  -5  120.41    4.79
   2  -3  -5  111.09    4.52
  -2   3   5  115.27    4.65
  -2  -3   5  112.66    3.80
   2   3  -5  110.49    4.58
   2  -3  -5  114.69    4.46
   2  -3  -5  124.33    4.81
  -2   3   5  115.76    4.40
  -2  -3   5  115.45    4.10
   2  -3  -4  235.79    6.38
   2   3  -4  215.28    5.28
   2  -3  -4  242.64    6.58
  -2   3   4  221.23    6.41
  -2  -3   4  230.41    5.43
  -2  -3   4  224.25    5.79
  -2   3   4  235.32    6.35
   2   3  -4  230.76    6.50
   2  -3  -4  241.47    6.77
   2  -3  -3 2372.62   34.78
   2  -3  -3 2385.19   34.01
  -2   3   3 2392.30   34.50
   2  -3  -3 2499.53   34.62
   2  -3  -3 2585.00   35.29
  -2   3   3 2376.59   34.61
  -2  -3   3 2427.90   32.84
  -2  -3   3 2342.79   33.70
   2   3  -3 2247.03   33.10
   2   3  -3 2422.88   34.70
   2   3  -3 2288.70   33.65
   2   3  -2  686.73   12.29
   2  -3  -2  829.38   13.88
   2   3  -2  748.28   13.21
  -2  -3   2  740.19   12.36
   2  -3  -2  785.62   13.67
  -2  -3   2  766.15   12.78
   2  -3  -2  771.47   13.49
  -2   3   2  772.06   13.42
  -2  -3   2  828.51   11.67
   2  -3  -2  733.07   13.21
  -2   3   2  751.42   13.29
   2   3  -2  628.36   12.55
   2   3  -1  354.27    7.34
   2  -3  -1  333.07    7.32
   2  -3  -1  307.01    7.21
  -2  -3   1  336.67    6.97
  -2   3   1  303.35    7.04
  -2  -3   1  321.94    6.63
  -2   3   1  306.24    7.04
   2  -3  -1  313.16    6.84
   2   3  -1  321.06    7.03
   2   3  -1  323.53    6.83
   2  -3  -1  326.13    7.35
   2  -3   0  827.33   13.89
   2  -3   0  808.31   12.93
  -2   3   0  826.60   13.90
   2  -3   0  815.07   14.03
   2   3   0  884.98   13.97
   2  -3   0  846.10   13.72
  -2  -3   0  786.16   13.27
  -2  -3   0  783.44   13.44
  -2   3   0  835.08   13.98
   2   3   0  783.03   13.40
   2   3   0  859.51   14.01
   2   3   0  828.26   13.66
   2   3   1  833.40   14.02
   2  -3   1  785.68   13.64
   2  -3   1  829.52   13.32
  -2   3  -1  813.51   13.87
  -2  -3  -1  925.18   13.97
  -2  -3  -1  791.21   13.93
   2  -3   1  785.95   13.32
  -2  -3  -1  796.58   12.70
  -2   3  -1  842.64   14.07
   2   3   1  800.58   13.25
   2   3   1  919.12   14.31
   2   3   2  250.67    6.20
  -2  -3  -2  261.97    6.39
  -2   3  -2  227.86    5.39
  -2  -3  -2  220.14    5.50
   2  -3   2  224.83    5.59
   2  -3   2  233.28    5.36
  -2   3  -2  233.31    5.83
  -2   3  -2  222.48    5.79
  -2  -3  -3  160.87    5.13
  -2   3  -3  154.20    4.72
   2  -3   3  146.59    4.29
   2  -3   3  162.54    4.76
   2   3   3  159.41    5.01
  -2   3  -3  168.65    4.84
  -2   3  -3  149.35    4.48
   2   3   4  135.25    4.83
   2  -3   4  133.63    4.32
  -2  -3  -4  139.55    4.96
  -2   3  -4  133.21    4.50
   2  -3   4  139.48    4.39
  -2   3  -4  122.58    4.34
   2   3   5    1.26    0.56
  -2  -3  -5    0.41    0.38
  -2   3  -5    0.56    0.36
   2  -3   5    0.61    0.45
   2  -3   5    0.44    0.41
  -2   3  -5    0.51    0.47
  -2  -3  -6   46.55    3.19
   2   3   6   43.02    2.94
   2  -3   6   42.80    2.56
  -2   3  -6   43.02    2.84
   2   3   7   58.99    3.65
  -2  -3  -7   60.75    3.86
  -2   3  -7   61.09    3.66
   2  -3   7   60.65    3.27
   2   3   8   44.03    3.32
  -2   3  -8   39.71    3.31
  -2  -3  -8   44.66    3.42
  -2  -3  -8   44.27    3.58
   2  -3   8   42.07    2.91
   2  -3   8   45.82    2.86
  -2   3  -8   48.92    3.49
  -2   3  -8   46.88    3.55
   2   3   9  117.95    5.73
   2   3   9  118.50    6.35
  -2  -3  -9  113.01    5.42
   2   3   9  112.00    5.91
  -2  -3  -9  118.75    6.14
  -2   3  -9  116.81    5.73
  -2   3  -9  116.33    5.84
   2  -3   9  122.76    5.34
  -2  -3  -9  115.77    5.77
  -2   3  -9  112.43    5.62
  -2  -3  -9  110.98    5.76
  -2   3  -9  116.30    5.73
  -2   3  -9  113.17    5.84
   2   3  10   27.28    3.06
  -2  -3 -10   28.16    2.65
  -2  -3 -10   25.55    2.75
  -2   3 -10   26.96    2.79
   2   3  10   28.07    2.93
  -2  -3 -10   28.04    2.95
  -2   3 -10   25.44    2.67
   2  -3  10   29.48    2.75
  -2  -3 -10   24.57    2.63
  -2   3 -10   24.18    2.56
   2  -3  10   24.67    2.41
   2   3  10   20.62    2.40
   2   3  11   36.24    3.41
  -2  -3 -11   34.09    3.17
   2   3  11   32.20    3.02
  -2  -3 -11   33.20    2.94
  -2   3 -11   35.25    3.10
   2  -3  11   37.64    3.11
  -2   3 -11   32.78    3.02
  -2   3 -11   32.06    2.90
   2  -3  11   30.57    2.70
  -2  -3 -12   39.97    2.94
   2   3  12   38.16    3.03
  -2  -3 -12   33.37    2.98
  -2   3 -12   41.19    3.12
   2  -3  12   38.07    2.73
   2  -3  12   41.20    3.16
  -2   3 -12   35.74    2.89
  -2   3 -12   31.87    2.61
   2  -3  12   42.86    3.10
   2   3  12   38.80    3.33
   2   3  13    1.08    0.57
  -2   3 -13    0.70    0.37
  -2  -3 -13    1.35    0.49
   2   3  13    0.45    0.45
   2  -3  13    1.42    0.67
   2  -3  13    0.94    0.55
  -2   3 -13    0.94    0.45
   2  -3  13    0.88    0.35
   2   3  14   -0.09    0.22
  -2  -3 -14    0.69    0.43
   2  -3  14    0.53    0.38
   2  -4 -13   37.95    2.27
  -2  -4  13   43.61    2.52
  -2   4  13   43.39    2.75
   2  -4 -13   42.76    2.62
  -2  -4  13   40.27    2.43
   2  -4 -13   41.50    2.58
   2   4 -13   41.89    2.59
  -2   4  13   38.43    2.47
   2  -4 -12    2.69    0.76
   2   4 -12    2.20    0.84
   2  -4 -12    2.88    0.86
  -2   4  12    1.12    0.63
  -2  -4  12    3.26    0.84
   2  -4 -12    1.37    0.56
  -2   4  12    1.87    0.80
  -2  -4  12    2.74    0.80
  -2   4  11    6.55    1.52
   2  -4 -11    8.04    1.44
   2  -4 -11    7.93    1.48
   2  -4 -11    8.75    1.56
   2   4 -11   11.12    1.76
  -2  -4  11    8.35    1.32
  -2   4  11    7.19    1.43
  -2  -4  11    9.21    1.59
  -2   4  10    5.78    1.43
   2  -4 -10    3.98    1.10
   2  -4 -10    3.16    0.93
  -2   4  10    2.58    0.92
  -2  -4  10    5.92    1.19
   2   4 -10    3.60    1.09
  -2  -4  10    4.71    1.04
  -2  -4  10    3.06    0.94
   2  -4 -10    4.71    1.26
  -2  -4   9   66.80    3.92
   2   4  -9   58.37    4.02
   2  -4  -9   63.63    4.19
   2   4  -9   61.73    4.13
  -2   4   9   63.32    4.62
  -2   4   9   57.30    4.31
  -2  -4   9   60.44    3.64
   2  -4  -9   59.48    4.12
   2   4  -9   58.18    4.18
  -2  -4   9   60.63    3.98
  -2   4   8  382.55   12.03
  -2  -4   8  420.23   11.30
  -2  -4   8  434.24   10.62
   2   4  -8  401.38   11.64
  -2  -4   8  421.21   10.87
   2   4  -8  463.07   12.42
  -2  -4   8  429.07   11.47
  -2   4   8  398.05   12.45
   2  -4  -8  417.31   11.82
   2   4  -8  397.86   11.46
   2  -4  -8  411.71   10.94
  -2  -4   8  439.55   10.99
  -2   4   7  237.77    8.99
   2  -4  -7  248.72    8.34
   2   4  -7  259.34    8.70
  -2  -4   7  247.75    7.60
  -2  -4   7  242.30    7.15
   2  -4  -7  265.78    8.63
  -2  -4   7  240.62    7.85
   2  -4  -7  253.09    8.15
  -2   4   7  246.80    8.96
   2   4  -7  240.32    8.17
  -2   4   7  232.77    7.83
   2  -4  -6  219.17    7.49
   2  -4  -6  205.79    7.19
  -2  -4   6  206.93    6.21
  -2  -4   6  207.84    6.63
   2   4  -6  208.80    7.36
   2  -4  -6  218.72    7.38
  -2   4   6  213.78    7.35
  -2   4   6  202.43    7.08
   2   4  -5   46.53    3.12
   2  -4  -5   40.28    2.94
  -2  -4   5   39.71    2.59
   2  -4  -5   32.73    2.52
  -2   4   5   39.88    2.86
  -2  -4   5   37.18    2.28
   2  -4  -5   41.06    2.94
  -2  -4   4  160.83    5.28
   2  -4  -4  166.79    6.06
   2  -4  -4  143.57    5.25
  -2  -4   4  156.55    4.73
   2  -4  -4  156.44    5.72
  -2   4   4  173.11    5.96
   2   4  -4  162.80    5.84
   2   4  -4  180.07    5.20
   2  -4  -4  170.78    5.64
  -2   4   4  148.00    5.66
   2  -4  -3    6.22    1.07
   2  -4  -3    7.47    1.12
  -2  -4   3    6.11    0.82
   2   4  -3    6.35    0.92
   2  -4  -3    7.15    1.16
  -2  -4   3    8.31    1.11
   2   4  -3    5.81    1.01
  -2   4   3    7.79    1.18
  -2   4   3    7.89    1.14
   2   4  -2  537.98   11.34
   2  -4  -2  580.42   11.45
   2  -4  -2  629.78   12.02
   2  -4  -2  548.63   11.81
  -2   4   2  613.44   12.20
  -2   4   2  520.82   11.27
   2   4  -2  526.06   10.89
  -2  -4   2  567.65   11.28
   2   4  -2  572.13   11.48
  -2  -4   2  529.44   10.06
   2  -4  -1  464.81    9.42
   2  -4  -1  459.80   10.03
   2  -4  -1  458.04   10.01
   2   4  -1  465.43    9.63
  -2   4   1  459.55   10.22
  -2  -4   1  441.92    9.58
   2   4  -1  438.09    9.62
  -2   4   1  457.20    9.85
   2   4  -1  454.68   10.02
  -2  -4   0   99.34    3.87
   2   4   0  107.90    4.13
  -2   4   0   96.53    3.78
   2  -4   0   96.79    3.79
   2  -4   0   94.94    3.93
   2  -4   0   94.81    3.81
  -2   4   0   87.53    3.87
   2   4   0   92.91    3.99
   2   4   1   35.31    2.37
   2  -4   1   37.10    2.25
  -2  -4  -1   38.69    2.08
  -2   4  -1   37.42    2.31
  -2  -4  -1   39.10    2.28
  -2  -4  -1   36.69    2.32
   2  -4   1   34.61    2.27
  -2   4  -1   35.43    2.34
   2   4   1   36.30    2.44
   2   4   1   32.63    2.30
   2   4   2   60.62    3.20
   2  -4   2   58.59    2.96
   2  -4   2   58.47    2.88
  -2  -4  -2   63.09    3.26
   2   4   2   63.06    3.36
  -2  -4  -2   61.18    3.05
  -2   4  -2   56.90    3.05
  -2  -4  -3  115.57    4.78
   2  -4   3  105.95    4.23
   2   4   3  107.44    4.42
  -2  -4  -3  109.65    4.28
   2  -4   3  101.40    4.01
  -2   4  -3   98.57    4.18
   2  -4   3  109.65    3.92
   2   4   3  117.04    4.83
  -2   4  -4    0.35    0.38
  -2  -4  -4   -0.21    0.49
   2   4   4    0.04    0.39
   2  -4   4   -0.29    0.38
   2  -4   4   -0.26    0.35
  -2  -4  -4    0.40    0.39
   2   4   4    0.53    0.46
  -2   4  -4    0.06    0.31
   2  -4   5   44.03    2.74
  -2  -4  -5   45.07    2.87
   2   4   5   44.84    2.88
  -2   4  -5   43.97    2.87
   2  -4   5   48.22    2.85
  -2   4  -5   41.13    2.75
  -2  -4  -5   49.27    3.38
   2   4   5   48.54    3.37
   2   4   6   34.12    2.95
  -2  -4  -6   33.62    2.92
  -2   4  -6   33.36    2.68
   2  -4   6   33.05    2.47
   2   4   7    1.90    0.89
  -2  -4  -7    0.20    0.48
   2   4   7    1.86    0.72
  -2  -4  -7    1.09    0.61
  -2  -4  -7    1.44    0.88
  -2   4  -7    1.58    0.76
   2   4   7    2.09    0.88
  -2  -4  -7    0.96    0.52
  -2   4  -7    0.85    0.42
  -2   4  -7    1.24    0.61
   2   4   7    1.06    0.60
   2  -4   7    1.72    0.67
  -2   4  -7    1.24    0.72
   2   4   8   22.50    2.76
  -2  -4  -8   18.24    2.29
   2   4   8   16.65    2.28
   2  -4   8   15.04    1.82
   2   4   8   20.18    2.45
  -2  -4  -8   17.69    2.27
  -2  -4  -8   18.94    2.35
  -2   4  -8   17.97    2.27
  -2   4  -8   17.14    2.12
   2   4   8   18.57    2.30
   2  -4   8   17.69    1.98
  -2   4  -8   17.91    2.13
  -2   4  -8   18.66    2.32
  -2  -4  -8   21.41    2.52
   2   4   9   50.49    4.17
  -2  -4  -9   45.87    3.54
   2   4   9   48.91    3.99
  -2   4  -9   50.86    3.83
  -2  -4  -9   48.75    3.89
  -2  -4  -9   53.26    4.00
   2  -4   9   48.05    3.32
  -2   4  -9   50.74    3.67
  -2  -4  -9   49.10    3.82
  -2   4  -9   48.01    3.75
   2   4   9   44.53    3.63
   2   4  10   40.85    3.68
  -2  -4 -10   40.86    3.23
  -2  -4 -10   39.03    3.41
   2  -4  10   43.87    3.29
   2  -4  10   40.10    3.01
   2   4  10   36.15    3.32
  -2  -4 -10   40.75    3.40
  -2   4 -10   40.30    3.23
  -2   4 -10   40.35    3.37
  -2   4 -10   37.77    3.20
   2   4  11   10.28    1.72
   2   4  11    9.24    1.57
  -2  -4 -11   10.25    1.60
  -2   4 -11    9.03    1.40
  -2  -4 -11    7.77    1.54
   2  -4  11   10.02    1.59
  -2   4 -11    9.55    1.58
  -2  -4 -12    0.62    0.37
   2   4  12    0.89    0.46
   2  -4  12    0.83    0.54
  -2   4 -12    2.00    0.71
   2   4  12   -0.60    0.58
   2  -4  12    0.78    0.52
  -2   4 -12    0.56    0.31
  -2  -4 -12    0.49    0.33
   2  -4  13   -0.02    0.27
   2  -4  13   -0.57    0.36
   2   4  13   -0.69    0.53
   2  -5 -12    3.46    0.66
   2  -5 -12    4.65    0.85
   2   5 -12    5.18    0.92
  -2   5  12    4.70    0.93
   2  -5 -12    5.35    0.92
  -2  -5  12    5.60    0.92
   2  -5 -11    0.96    0.57
   2   5 -11    1.92    0.78
   2  -5 -11    0.72    0.38
  -2   5  11    1.18    0.63
  -2   5  11    1.82    0.76
  -2  -5  11    1.08    0.54
   2  -5 -10    2.89    0.96
  -2   5  10    3.23    0.98
   2   5 -10    3.24    0.98
   2   5 -10    3.94    0.99
  -2   5  10    2.98    0.98
   2  -5 -10    3.10    0.90
  -2  -5  10    3.23    0.93
   2  -5  -9    2.79    0.90
   2  -5  -9    3.45    1.09
  -2   5   9    3.05    0.91
   2   5  -9    3.42    0.97
   2   5  -9    2.86    0.97
  -2  -5   9    3.03    0.81
  -2   5   9    2.56    1.00
  -2  -5   9    3.04    0.92
  -2   5   8    0.64    0.62
   2  -5  -8    1.20    0.93
  -2   5   8    1.28    0.84
   2   5  -8    0.30    0.61
  -2  -5   8    1.67    0.61
   2  -5  -8    1.27    0.78
  -2  -5   8   -0.02    0.42
  -2  -5   8    0.92    0.71
   2   5  -8   -0.69    0.74
   2   5  -8    1.72    1.00
  -2  -5   8    0.81    0.57
  -2   5   7    6.21    1.51
   2   5  -7    6.67    1.52
  -2  -5   7    7.21    1.41
  -2  -5   7    7.04    1.33
   2  -5  -7    9.47    1.65
  -2  -5   7    7.12    1.38
  -2   5   7    6.66    1.52
  -2  -5   7    7.64    1.21
  -2   5   7    7.31    1.47
   2   5  -7    5.19    1.25
   2   5  -7    7.69    1.47
   2  -5  -7    7.19    1.32
  -2   5   7    6.89    1.38
  -2   5   6   64.74    4.61
   2  -5  -6   64.62    4.11
  -2   5   6   57.05    4.02
  -2  -5   6   65.09    3.44
  -2  -5   6   66.56    3.96
  -2  -5   6   67.51    4.03
  -2  -5   6   67.06    3.80
  -2  -5   6   62.62    3.72
  -2   5   6   69.43    4.64
  -2  -5   6   60.91    3.64
   2  -5  -6   66.44    4.11
   2   5  -6   58.83    4.18
   2   5  -6   69.18    4.26
   2   5  -6   63.82    4.10
  -2   5   6   66.99    4.33
  -2  -5   5   11.33    1.51
  -2  -5   5   10.86    1.34
  -2  -5   5   10.13    1.46
  -2  -5   5   12.22    1.60
   2  -5  -5   10.84    1.63
  -2   5   5   11.79    1.89
  -2  -5   5   10.50    1.47
   2   5  -5   10.40    1.69
   2   5  -5   12.25    1.71
  -2   5   5   12.58    1.89
  -2   5   5   10.70    1.66
   2  -5  -4   42.07    3.16
  -2  -5   4   42.83    2.55
  -2  -5   4   42.63    2.88
   2   5  -4   46.89    3.24
  -2   5   4   43.21    3.24
   2  -5  -3   61.94    3.73
  -2   5   3   60.19    3.76
   2   5  -3   58.90    3.53
  -2  -5   3   59.54    3.36
   2   5  -3   50.11    2.97
   2  -5  -2  121.00    5.25
  -2  -5   2  134.73    5.19
   2  -5  -2  132.95    5.47
  -2   5   2  126.26    5.03
   2   5  -2  137.32    5.21
   2  -5  -2  125.84    5.36
  -2   5   2  131.67    5.56
  -2   5   1  297.33    7.90
  -2  -5   1  308.65    8.18
   2  -5  -1  283.34    8.23
   2  -5  -1  303.82    8.48
   2   5  -1  264.20    7.84
  -2   5   1  244.02    7.94
   2   5  -1  278.37    8.24
  -2   5   0  140.40    5.58
   2  -5   0  136.58    5.33
   2   5   0  150.00    5.72
  -2  -5   0  143.15    5.40
   2  -5   0  134.15    5.36
  -2   5   0  145.36    5.23
   2   5   0  130.79    5.42
  -2  -5  -1   97.62    4.43
   2  -5   1   86.59    4.13
   2  -5   1   84.44    4.02
  -2   5  -1   87.30    4.27
   2   5   1   81.46    4.22
   2   5   1   96.52    4.58
   2   5   2   15.52    1.84
   2  -5   2   16.43    1.71
   2  -5   2   14.58    1.64
  -2  -5  -2   15.95    1.78
   2  -5   2   15.18    1.75
  -2   5  -2   17.21    1.87
   2   5   2   16.68    1.94
   2   5   2   16.14    1.93
   2  -5   3   53.61    3.22
   2   5   3   52.65    3.64
   2  -5   3   56.55    3.12
  -2   5  -3   46.39    3.09
  -2  -5  -3   50.90    3.39
   2   5   3   49.15    3.53
  -2  -5  -3   50.16    3.22
   2   5   3   50.12    3.36
   2   5   4   46.32    3.27
   2   5   4   51.21    3.72
   2  -5   4   53.91    3.28
  -2  -5  -4   55.02    3.72
   2  -5   4   55.02    3.25
  -2  -5  -4   47.84    3.19
  -2   5  -4   56.30    3.45
   2   5   5   27.94    2.88
  -2  -5  -5   26.85    2.40
   2  -5   5   31.48    2.46
  -2  -5  -5   27.86    2.66
   2   5   5   27.09    2.48
   2   5   5   30.69    3.03
   2   5   5   28.69    2.95
  -2   5  -5   32.26    2.63
  -2  -5  -5   27.31    2.67
  -2   5  -5   32.41    2.99
  -2  -5  -5   29.44    2.88
  -2   5  -5   26.87    2.65
   2  -5   5   28.60    2.41
   2   5   5   27.54    2.81
  -2  -5  -5   27.85    2.75
   2   5   5   27.03    2.75
   2   5   6   12.72    2.06
  -2  -5  -6   14.44    2.02
  -2   5  -6   13.73    2.04
   2   5   6   14.39    2.09
   2   5   6   13.42    2.11
  -2   5  -6   14.43    1.95
  -2  -5  -6   14.09    2.01
  -2  -5  -6   14.87    1.98
   2  -5   6   14.28    1.75
   2   5   6   12.99    1.93
   2   5   6   15.02    2.11
  -2  -5  -6   12.53    1.93
   2   5   7   76.98    5.16
  -2  -5  -7   90.65    5.20
   2   5   7   80.18    5.05
   2  -5   7   86.52    4.44
  -2  -5  -7   87.25    5.21
  -2   5  -7  100.88    5.28
  -2  -5  -7   90.96    5.38
  -2   5  -7   99.33    5.45
  -2  -5  -7   86.00    4.79
   2   5   7   87.48    5.44
   2  -5   7   91.46    4.55
  -2   5  -7   88.45    4.89
   2   5   7   87.68    5.28
   2   5   8   51.88    4.12
   2   5   8   48.60    3.78
  -2   5  -8   59.39    4.20
   2   5   8   51.85    4.13
  -2   5  -8   50.31    3.64
   2  -5   8   50.20    3.37
  -2  -5  -8   52.94    4.00
  -2   5  -8   52.82    3.78
  -2  -5  -8   57.29    4.03
   2  -5   8   48.64    3.35
  -2  -5  -8   46.40    3.37
   2   5   9   10.14    1.88
  -2   5  -9   10.62    1.71
  -2  -5  -9    9.25    1.42
   2   5   9   10.58    1.87
  -2   5  -9    8.39    1.50
  -2   5  -9   11.41    1.68
  -2  -5  -9   10.77    1.84
   2  -5   9    7.43    1.34
  -2  -5 -10    5.39    1.22
  -2   5 -10    7.42    1.23
   2  -5  10    8.63    1.42
   2   5  10    5.85    1.31
   2   5  10    9.01    1.56
  -2   5 -10    8.45    1.39
   2  -5  10    6.52    1.07
   2   5  11    6.13    1.18
   2  -5  11    6.16    1.08
  -2  -5 -11    6.19    1.11
  -2  -5 -11    6.05    1.14
   2   5  11    5.21    1.03
  -2  -5 -11    5.84    1.09
  -2   5 -11    4.81    0.99
   2   5  12    3.18    0.75
  -2  -5 -12    5.21    0.80
   2  -5  12    3.81    0.77
   2  -5  12    3.98    0.73
   2   5  12    2.84    0.64
   2  -6 -11    2.91    0.60
   2  -6 -11    3.36    0.64
  -2   6  11    3.36    0.75
   2   6 -11    2.06    0.54
  -2  -6  11    2.88    0.64
   2  -6 -10   30.99    2.32
   2  -6 -10   29.06    2.20
  -2   6  10   27.53    2.41
   2  -6 -10   26.21    2.08
   2   6 -10   28.78    2.27
   2   6 -10   28.75    2.22
  -2  -6  10   31.54    2.35
   2  -6  -9   12.90    1.66
   2   6  -9   14.35    1.74
   2   6  -9   15.85    1.90
  -2   6   9   11.94    1.76
   2  -6  -9   14.05    1.69
  -2  -6   9   12.68    1.64
   2  -6  -8   20.82    2.21
   2   6  -8   24.17    2.51
  -2  -6   8   24.26    2.42
  -2   6   8   23.25    2.31
  -2   6   8   20.74    2.55
   2   6  -8   25.18    2.43
   2  -6  -8   24.62    2.35
  -2  -6   8   24.90    2.39
  -2   6   7   16.88    2.36
   2  -6  -7   18.66    2.14
   2   6  -7   19.65    2.44
  -2  -6   7   20.09    2.28
  -2   6   7   18.31    2.22
   2   6  -7   16.87    2.06
  -2  -6   7   16.43    1.98
  -2   6   6   15.23    2.25
  -2  -6   6   13.18    1.79
  -2  -6   6   14.04    1.71
   2   6  -6   17.32    2.30
  -2   6   6   14.12    2.04
   2  -6  -6   15.57    2.08
  -2  -6   6   13.27    1.71
  -2  -6   6   13.56    1.81
   2  -6  -6   14.79    1.99
  -2   6   5   24.90    2.86
  -2   6   5   23.74    2.68
  -2  -6   5   27.25    2.53
  -2  -6   5   23.07    2.36
   2  -6  -5   22.84    2.52
   2   6  -5   30.27    3.00
  -2  -6   5   30.33    2.60
   2  -6  -5   26.68    2.51
  -2  -6   5   25.97    2.40
   2   6  -5   26.06    2.56
  -2  -6   5   27.25    2.51
  -2   6   4    6.40    1.47
  -2  -6   4    4.22    1.09
   2   6  -4    4.37    1.10
  -2  -6   4    4.21    1.02
  -2   6   4    4.20    1.15
  -2  -6   4    5.13    1.05
   2  -6  -4    5.23    1.27
  -2   6   4    3.99    1.06
   2  -6  -4    4.06    1.00
   2   6  -4    4.00    1.16
  -2   6   3   21.78    2.51
   2  -6  -3   19.70    2.17
  -2  -6   3   21.79    2.21
  -2   6   3   19.26    2.47
  -2   6   3   18.90    2.31
   2   6  -3   20.73    2.45
  -2  -6   3   16.44    2.01
  -2  -6   3   18.96    2.03
   2  -6  -3   17.34    2.14
  -2   6   3   22.35    4.12
   2   6  -3   20.59    2.36
   2  -6  -2   66.90    4.14
  -2   6   2   65.69    4.35
  -2   6   2   56.63    6.06
   2   6  -2   60.83    4.06
  -2  -6   2   63.47    3.82
   2  -6  -2   62.30    3.88
  -2   6   2   56.01    3.87
  -2  -6   2   58.73    3.68
   2   6  -2   60.30    4.12
  -2  -6   2   61.54    3.72
  -2  -6   1  189.58    6.87
  -2   6   1  201.39    7.87
  -2   6   1  185.47    7.28
   2  -6  -1  200.73    7.23
  -2   6   1  198.42    7.30
   2   6  -1  203.79    7.71
   2   6  -1  188.20    6.91
  -2  -6   1  193.16    6.90
   2  -6  -1  193.48    7.16
  -2  -6   1  206.43    7.16
   2   6  -1  193.59    7.38
  -2  -6   1  192.55    6.85
  -2   6   0  173.62    6.87
  -2  -6   0  177.29    6.58
   2   6   0  159.16    6.50
   2  -6   0  194.74    7.02
  -2   6   0  172.49    7.28
  -2  -6   0  191.53    7.00
   2   6   0  172.55    7.40
  -2   6   0  181.53    7.05
   2   6   0  171.96    7.14
  -2  -6   0  178.67    6.67
   2  -6   0  177.78    6.69
   2   6   0  187.69    7.21
  -2  -6   0  169.60    6.67
   2   6   1   65.85    4.19
  -2  -6  -1   81.15    4.55
  -2   6  -1   72.04    4.23
  -2   6  -1   71.89    4.59
   2   6   1   78.61    4.79
   2   6   1   79.40    4.83
  -2   6  -1   68.13    4.30
  -2  -6  -1   70.60    4.23
   2  -6   1   72.76    4.11
  -2  -6  -1   75.28    4.24
   2  -6   1   77.52    4.20
   2  -6   1   73.30    4.11
  -2  -6  -2   30.81    2.83
   2   6   2   32.36    3.12
   2   6   2   32.74    3.11
  -2  -6  -2   31.69    2.72
  -2   6  -2   28.63    2.75
  -2   6  -2   29.81    2.87
  -2  -6  -2   32.15    2.85
   2  -6   2   28.90    2.47
   2  -6   2   32.78    2.67
  -2   6  -2   35.36    2.91
   2   6   2   32.69    2.98
   2   6   2   35.49    3.01
  -2  -6  -3   23.32    2.37
  -2  -6  -3   25.61    2.64
   2   6   3   22.81    2.42
  -2  -6  -3   23.91    2.49
   2   6   3   21.92    2.52
   2   6   3   24.18    2.63
  -2   6  -3   21.93    2.40
  -2   6  -3   26.54    2.65
   2   6   3   26.71    2.90
   2  -6   3   19.66    2.09
   2  -6   3   23.46    2.24
  -2   6  -3   22.76    2.30
  -2  -6  -4   66.05    4.18
   2  -6   4   65.97    3.73
  -2   6  -4   64.51    4.27
  -2  -6  -4   65.79    4.28
   2   6   4   61.64    4.19
   2  -6   4   64.16    3.76
  -2   6  -4   65.96    4.15
   2   6   4   60.12    4.47
  -2   6  -4   61.72    3.81
  -2  -6  -4   64.16    3.98
   2   6   4   64.24    4.47
   2   6   4   56.75    3.81
  -2   6  -5   58.81    3.91
  -2  -6  -5   59.52    4.06
  -2  -6  -5   53.16    3.56
  -2   6  -5   61.39    4.21
   2   6   5   56.65    4.35
  -2  -6  -5   54.12    3.91
   2  -6   5   54.12    3.41
  -2  -6  -5   55.67    3.80
   2   6   5   54.09    3.80
   2   6   6  119.78    6.15
   2  -6   6  124.59    5.42
  -2  -6  -6  121.08    5.99
  -2   6  -6  128.51    5.86
   2   6   6  115.23    6.32
   2  -6   6  129.55    5.44
  -2  -6  -6  129.02    6.01
  -2  -6  -6  130.52    5.75
  -2   6  -6  126.47    6.17
   2  -6   7    2.36    0.79
   2   6   7    2.28    0.94
  -2  -6  -7    2.32    0.81
  -2   6  -7    2.10    0.91
   2  -6   7    1.49    0.68
   2   6   7    1.33    0.88
  -2  -6  -7    1.89    0.72
  -2  -6  -7    1.83    0.78
  -2   6  -7    1.69    0.74
  -2  -6  -8   75.07    4.11
  -2  -6  -8   75.24    4.46
   2  -6   8   77.28    3.91
  -2  -6  -8   78.08    3.86
  -2   6  -8   76.60    4.50
   2   6   8   66.76    4.31
   2   6   8   73.64    4.60
   2  -6   8   75.68    4.02
  -2   6  -8   80.33    4.17
   2  -6   9   25.02    2.16
  -2  -6  -9   23.99    2.28
  -2   6  -9   19.72    1.88
   2   6   9   24.33    2.38
  -2   6  -9   25.09    2.34
  -2   6  -9   20.22    1.92
   2   6   9   23.14    2.36
  -2  -6  -9   21.78    1.99
   2  -6   9   25.65    2.16
   2   6  10   11.16    1.43
  -2  -6 -10   12.10    1.46
  -2  -6 -10   12.95    1.31
   2  -6  10   14.72    1.52
   2   6  10   13.05    1.55
  -2   6 -10   13.34    1.40
   2  -6  10   14.61    1.42
   2  -6  11    0.11    0.25
  -2  -6 -11    0.42    0.24
   2  -7  -9   13.46    1.26
   2   7  -9   15.78    1.51
   2  -7  -9   15.96    1.45
  -2  -7   9   17.70    1.53
   2  -7  -8    1.39    0.52
  -2   7   8    1.04    0.41
  -2   7   8    0.23    1.06
  -2  -7   8    2.26    0.67
   2  -7  -7    4.17    0.90
  -2  -7   7    5.10    1.00
   2   7  -7    2.98    0.87
  -2   7   7    4.07    0.92
   2  -7  -7    4.38    0.98
  -2  -7   7    4.99    0.99
   2   7  -6    3.42    1.00
  -2  -7   6    3.21    0.75
  -2  -7   6    3.45    0.96
   2  -7  -6    1.88    0.71
  -2   7   6    0.94    0.50
  -2   7   6    0.01    1.41
  -2  -7   6    3.17    0.84
  -2  -7   5    0.65    0.49
  -2  -7   5   -0.11    0.47
  -2   7   5   -0.03    0.51
   2  -7  -5    1.01    0.80
  -2   7   5   -0.42    1.14
   2   7  -5    0.27    0.59
  -2  -7   5    0.18    0.50
  -2  -7   5   -0.11    0.41
   2   7  -4    9.37    1.71
   2   7  -4    7.95    1.45
  -2  -7   4   12.71    1.66
  -2   7   4   11.15    1.78
   2  -7  -4    8.96    1.45
  -2  -7   4    8.74    1.43
  -2   7   4    8.90    3.24
  -2  -7   4   10.26    1.54
  -2  -7   4   10.46    1.50
  -2   7   3    0.24    1.50
  -2   7   3    4.32    1.24
   2   7  -3    2.17    0.71
  -2  -7   3    2.16    0.83
  -2  -7   3    2.25    0.71
   2   7  -3    2.37    0.87
  -2  -7   2    0.55    0.47
  -2  -7   2    2.10    0.85
  -2   7   2    1.05    0.66
  -2   7   2    1.38    1.78
   2   7  -2    1.66    0.69
   2  -7  -2    1.65    0.67
  -2  -7   2    1.31    0.68
   2   7  -2    1.63    0.82
  -2   7   2    0.58    0.52
   2   7  -1   17.30    2.14
  -2   7   1   20.61    2.49
   2   7  -1   18.34    2.21
  -2   7   1   16.93    2.07
  -2  -7   1   16.47    2.06
  -2  -7   1   17.64    2.09
   2   7  -1   17.56    2.29
  -2  -7   1   17.43    1.98
   2  -7  -1   15.11    1.90
  -2  -7   1   17.09    2.01
  -2   7   0   17.30    2.17
  -2  -7   0   20.27    2.20
  -2  -7   0   21.15    2.24
  -2   7   0   19.41    2.39
  -2  -7   0   21.12    2.24
   2   7   0   18.89    2.30
  -2  -7   0   20.85    2.23
   2   7   0   20.54    2.40
   2  -7   0   22.11    2.29
  -2  -7   0   20.48    2.19
  -2  -7  -1   15.03    1.94
  -2   7  -1   17.30    2.14
  -2  -7  -1   15.09    1.86
  -2  -7  -1   15.51    1.95
   2   7   1   15.20    2.08
   2  -7   1   12.85    1.70
  -2  -7  -1   17.34    2.12
   2   7   1   16.44    2.20
  -2  -7  -1   15.76    1.93
  -2  -7  -2   65.64    3.90
   2   7   2   63.62    4.18
  -2  -7  -2   74.54    4.39
  -2   7  -2   75.44    4.45
  -2  -7  -2   64.93    3.79
  -2  -7  -2   65.77    4.15
   2  -7   2   69.36    3.86
   2   7   2   64.28    4.42
  -2   7  -3   38.86    3.08
  -2  -7  -3   33.15    2.72
  -2  -7  -3   31.19    2.90
   2   7   3   34.24    3.25
  -2  -7  -3   33.05    2.90
   2   7   3   29.17    2.79
   2  -7   3   37.11    2.78
  -2  -7  -3   36.09    2.69
   2  -7   3   34.24    2.65
   2   7   4    6.90    1.48
  -2   7  -4   10.32    1.57
  -2   7  -4   10.58    1.60
   2   7   4    8.36    1.41
  -2  -7  -4    9.19    1.55
   2  -7   4    8.42    1.26
  -2  -7  -4    8.64    1.35
  -2  -7  -4    8.97    1.55
   2   7   5    5.16    1.24
  -2  -7  -5    5.28    1.03
  -2  -7  -5    4.17    0.95
   2  -7   5    3.88    0.90
  -2  -7  -5    3.96    1.08
  -2   7  -5    3.97    0.98
  -2  -7  -5    3.97    1.04
  -2   7  -5    4.75    1.13
   2  -7   6    1.71    0.61
  -2   7  -6    1.54    0.70
   2   7   6    1.68    0.72
   2  -7   6    2.08    0.65
  -2   7  -6    1.12    0.59
  -2  -7  -6    0.94    0.65
  -2  -7  -6    1.34    0.60
  -2  -7  -6    2.41    0.86
   2  -7   7    0.58    0.37
  -2  -7  -7    0.45    0.44
  -2   7  -7    0.92    0.52
   2   7   7    0.68    0.57
  -2   7  -7    1.15    0.61
  -2  -7  -7    0.78    0.49
  -2  -7  -7    0.74    0.54
   2  -7   7    0.06    0.39
  -2   7  -8   11.36    1.22
  -2  -7  -8   12.03    1.41
  -2   7  -8   12.03    1.45
   2   7   8   12.16    1.53
  -2  -7  -8   13.19    1.31
  -2  -7  -8   12.79    1.44
   2  -7   8   11.98    1.31
   2  -7   8   11.58    1.33
  -2  -7  -9   11.56    1.22
   2   7   9   12.04    1.31
  -2  -7  -9   12.24    1.17
   2  -7   9   13.24    1.21
   2  -7   9   13.11    1.20
   2   8  -7    0.85    0.42
   2  -8  -7    1.84    0.46
  -2  -8   6    1.13    0.44
   2  -8  -6    0.88    0.37
  -2   8   6    0.11    0.23
  -2   8   6    0.07    0.88
   2  -8  -6    0.56    0.34
   2   8  -6    0.13    0.39
  -2  -8   6    1.43    0.50
   2   8  -5    0.37    0.40
  -2   8   5    0.36    0.31
  -2   8   5    0.54    1.27
   2  -8  -5    0.14    0.32
   2  -8  -5    1.17    0.45
  -2  -8   5    0.88    0.40
  -2  -8   5    0.59    0.38
  -2  -8   5    0.59    0.28
   2   8  -4    0.32    0.39
  -2   8   4    0.46    0.43
  -2  -8   4    0.17    0.31
  -2  -8   4    1.15    0.54
   2  -8  -4    0.88    0.47
  -2  -8   4    0.50    0.37
  -2  -8   3    1.71    0.62
  -2   8   3    1.84    0.72
   2   8  -3    1.44    0.58
  -2  -8   3    1.70    0.63
  -2  -8   3    1.29    0.59
   2  -8  -3    1.57    0.60
  -2  -8   2    8.96    1.29
  -2  -8   2    9.23    1.24
   2   8  -2    9.77    1.40
  -2   8   2    6.81    1.27
  -2  -8   2    9.26    1.36
   2  -8  -2    7.66    1.14
   2   8  -2    8.44    1.47
  -2  -8   1    2.90    0.83
  -2   8   1    1.90    0.79
  -2  -8   1    3.25    0.79
  -2  -8   1    4.51    0.90
   2   8  -1    3.67    1.02
   2  -8  -1    3.70    0.85
  -2  -8   0    2.17    0.69
   2   8   0    3.18    0.91
  -2   8   0    1.31    0.63
  -2  -8   0    2.46    0.78
   2  -8   0    2.68    0.70
  -2   8  -1    5.03    1.05
  -2  -8  -1    6.12    1.11
   2  -8   1    4.92    0.88
   2   8   1    5.22    1.13
  -2  -8  -1    7.10    1.16
   2  -8   1    5.93    1.05
  -2  -8  -1    5.54    1.05
   2   8   1    6.04    1.20
  -2  -8  -1    6.51    1.11
  -2  -8  -2   10.74    1.41
  -2  -8  -2   11.04    1.41
   2   8   2   11.45    1.54
  -2   8  -2   10.48    1.46
   2   8   2    9.99    1.52
  -2  -8  -2   10.00    1.28
   2  -8   2    9.69    1.27
  -2  -8  -2   11.88    1.55
  -2  -8  -3    1.24    0.48
  -2   8  -3    1.03    0.53
   2  -8   3    1.30    0.52
  -2  -8  -3    1.13    0.53
   2   8   3    1.89    0.57
  -2  -8  -3    1.51    0.66
  -2  -8  -3    1.15    0.40
   2   8   3    1.95    0.71
  -2  -8  -4    0.78    0.41
   2  -8   4    0.11    0.33
  -2   8  -4    0.99    0.52
   2   8   4    0.15    0.39
  -2  -8  -4    0.26    0.32
   2   8   4    0.05    0.27
  -2  -8  -4    0.60    0.37
  -2  -8  -5   -0.08    0.30
  -2  -8  -5    0.42    0.31
  -2   8  -5    0.63    0.40
   2   8   5   -0.21    0.34
   2  -8   5    0.17    0.26
  -2   8  -5   -0.49    0.34
  -2  -8  -5    0.01    0.30
   2  -8   5   -0.17    0.42
   2  -8   6    0.50    0.33
   2   8   6    0.56    0.45
  -2  -8  -6    0.72    0.41
  -2  -8  -6    0.19    0.34
   2  -8   6    0.42    0.27
  -3   0  15    0.44    0.40
   3   0 -14   24.12    2.20
   3   0 -14   21.89    1.94
  -3   0  14   24.61    2.32
   3   0 -14   20.49    2.08
  -3   0  13    2.59    0.92
   3   0 -13    1.16    0.54
   3   0 -13    2.36    0.86
   3   0 -13    1.52    0.70
  -3   0  13    1.58    0.62
   3   0 -12    6.04    1.30
   3   0 -12    3.95    1.13
  -3   0  12    4.89    1.13
   3   0 -12    7.57    1.59
  -3   0  12    6.71    1.43
   3   0 -11    4.64    1.26
  -3   0  11    5.57    1.18
   3   0 -11    6.65    1.40
   3   0 -11    4.37    1.08
  -3   0  11    5.92    1.43
   3   0 -11    5.06    1.25
  -3   0  11    6.99    1.39
  -3   0  10    2.26    0.76
  -3   0  10    3.86    1.08
   3   0 -10    2.33    0.85
  -3   0  10    2.72    0.93
  -3   0  10    3.73    0.99
   3   0 -10    3.54    1.01
  -3   0  10    3.63    0.91
  -3   0   9    2.29    0.77
   3   0  -9    2.10    0.74
   3   0  -8  292.22    8.76
  -3   0   8  254.12    7.56
   3   0  -7    3.16    0.91
  -3   0   7    1.91    0.64
   3   0  -6  265.38    7.47
  -3   0   6  246.88    6.36
  -3   0   5  834.81   14.09
  -3   0   5  816.57   13.71
   3   0  -5  817.65   13.59
   3   0  -4    0.08    0.30
  -3   0   4    0.29    0.27
   3   0  -4    0.36    0.38
   3   0  -4    0.27    0.25
   3   0  -3  415.95    8.90
  -3   0   3  467.93    8.05
  -3   0   3  416.45    8.83
   3   0  -3  489.49    8.87
  -3   0   3  443.64    8.12
  -3   0   3  428.83    7.63
   3   0  -2   28.73    1.68
  -3   0   2   31.70    1.82
   3   0  -2   32.25    1.45
  -3   0   2   31.21    1.34
  -3   0   2   32.86    1.45
   3   0  -1 8014.08   98.52
  -3   0   1 7643.23   99.03
   3   0  -1 7482.81   96.81
   3   0  -1 7644.90   97.26
   3   0  -1 7135.35   96.75
   3   0  -1 8417.52   98.45
  -3   0   1 7711.25   97.24
   3   0   0 3832.14   51.88
   3   0   0 3647.66   51.43
  -3   0   0 4286.84   52.82
  -3   0   0 4346.54   51.51
   3   0   0 4015.50   51.90
   3   0   1 2744.23   37.41
  -3   0  -1 2819.05   37.82
  -3   0  -1 2886.34   36.15
   3   0   1 2838.72   37.45
   3   0   2  878.16   12.66
   3   0   2  816.66   12.62
  -3   0  -2  822.44   10.92
  -3   0  -2  794.71   13.18
   3   0   2  924.04   12.83
   3   0   2  809.56   12.59
  -3   0  -2  900.78   10.98
   3   0   3  723.13   11.29
   3   0   3  709.30   11.35
  -3   0  -3  708.94   11.97
  -3   0  -3  694.61    9.48
   3   0   3  716.84   11.32
   3   0   4   84.63    2.90
  -3   0  -4   78.83    2.80
   3   0   4   88.29    2.94
   3   0   4   86.33    2.90
  -3   0  -4   80.25    3.17
   3   0   5    8.44    0.91
   3   0   5    9.65    1.03
  -3   0  -5    9.02    0.95
  -3   0  -5    9.38    1.15
   3   0   6  213.03    5.71
  -3   0  -6  210.51    5.63
  -3   0  -6  196.11    6.04
   3   0   6  206.58    5.47
   3   0   7   77.33    3.50
   3   0   7   77.53    3.39
  -3   0  -7   76.48    3.83
  -3   0  -8  458.02   11.43
   3   0   8  497.63   11.01
  -3   0  -9   60.44    3.96
  -3   0  -9   71.94    4.16
  -3   0  -9   71.67    4.65
   3   0  10  140.10    5.79
  -3   0 -10  107.48    5.40
  -3   0 -10  131.81    6.14
   3   0  10  141.62    6.17
  -3   0 -10  110.49    5.64
   3   0  10  115.24    5.71
  -3   0 -10  127.36    6.46
  -3   0 -11   22.82    2.54
  -3   0 -11   25.72    2.85
   3   0  11   25.97    2.68
   3   0  11   24.16    2.59
   3   0  12   35.32    3.05
  -3   0 -12   35.50    3.23
   3   0  12   35.14    3.06
  -3   0 -13   11.00    1.66
   3   0  13   11.91    1.59
   3   0  13    9.16    1.43
   3   0  13   10.91    1.57
  -3   0 -14   80.49    3.93
   3   0  14   95.28    4.17
  -3   1  15    5.20    0.84
   3   1 -15    3.44    0.68
   3  -1 -14   15.23    1.77
   3   1 -14   11.35    1.39
   3  -1 -14   14.10    1.60
  -3   1  14   13.86    1.72
  -3  -1  14   14.20    1.66
   3  -1 -14   13.22    1.54
   3   1 -14   13.92    1.73
   3  -1 -13   15.73    2.01
   3   1 -13   13.98    1.77
   3  -1 -13   14.79    1.89
  -3   1  13   14.38    1.95
  -3  -1  13   13.68    1.86
   3  -1 -13   14.46    1.88
   3   1 -13   15.34    2.04
  -3  -1  13   13.87    1.73
   3  -1 -12   25.07    2.79
   3   1 -12   27.42    2.73
  -3   1  12   26.36    2.84
  -3   1  12   23.54    2.38
  -3  -1  12   25.11    2.70
   3  -1 -12   23.16    2.60
   3  -1 -12   23.78    2.62
   3   1 -12   26.77    2.92
  -3   1  12   22.37    2.32
  -3  -1  12   23.50    2.44
   3  -1 -11   13.50    2.04
   3  -1 -11   11.05    1.73
  -3  -1  11   11.16    1.73
   3  -1 -11   15.72    2.20
  -3   1  11    9.32    1.63
  -3   1  11   12.75    2.02
  -3  -1  11   12.44    1.92
  -3  -1  11   11.11    1.73
  -3   1  11   13.19    1.84
   3   1 -11    9.23    1.67
   3  -1 -11    9.33    1.70
  -3  -1  10  155.66    6.55
  -3   1  10  137.39    6.15
  -3   1  10  146.53    6.80
  -3  -1  10  149.35    6.23
   3  -1 -10  150.63    6.61
   3  -1 -10  151.82    6.77
  -3   1  10  164.22    6.71
   3   1 -10  142.56    6.73
  -3  -1  10  156.13    6.75
  -3   1  10  142.76    6.53
   3  -1  -9   15.37    1.81
   3   1  -9   16.61    2.00
  -3   1   9   16.94    2.04
  -3  -1   9   16.05    1.86
   3  -1  -9   16.44    2.09
  -3   1   8    7.13    1.20
   3  -1  -8    8.85    1.38
  -3  -1   8    9.53    1.29
   3  -1  -8    6.75    1.25
   3   1  -8    9.56    1.51
   3   1  -8    9.36    1.26
   3  -1  -7   17.41    1.83
   3  -1  -7   21.15    2.11
  -3  -1   7   18.16    1.63
   3   1  -7   18.67    1.78
  -3   1   7   20.36    1.95
   3   1  -6  184.74    5.94
   3  -1  -6  200.25    6.42
  -3  -1   6  181.70    5.11
   3  -1  -6  195.54    6.38
   3   1  -6  172.64    5.37
  -3   1   6  192.88    5.86
  -3  -1   5  930.52   14.80
   3   1  -5  778.50   15.09
   3  -1  -5  877.44   15.87
   3   1  -5  858.00   14.73
  -3  -1   5  844.90   13.77
  -3   1   5  851.95   14.85
   3  -1  -5  822.79   15.40
   3  -1  -4  153.50    5.01
  -3  -1   4  151.91    4.13
   3   1  -4  152.82    4.45
  -3   1   4  146.58    4.41
  -3  -1   3  479.91    7.86
   3  -1  -3  406.01    7.98
   3   1  -3  387.38    8.18
  -3  -1   3  404.66    7.42
  -3  -1   3  376.16    7.89
   3  -1  -3  454.92    8.80
  -3   1   3  367.36    7.41
   3  -1  -3  406.69    6.87
  -3  -1   3  406.99    8.89
   3   1  -3  434.89    8.77
   3  -1  -3  430.35    7.57
   3   1  -3  403.80    7.65
  -3   1   3  417.96    7.54
  -3   1   3  404.39    7.93
   3   1  -3  395.14    8.00
  -3  -1   2  249.37    6.10
   3  -1  -2  254.73    4.98
  -3   1   2  248.45    5.71
   3  -1  -2  254.60    5.11
   3  -1  -2  260.18    6.02
   3   1  -2  275.14    6.10
   3   1  -2  224.44    5.80
  -3   1   2  257.82    5.21
   3  -1  -2  252.26    4.85
  -3  -1   2  297.28    5.85
   3  -1  -2  281.25    5.21
   3   1  -2  239.74    5.11
   3  -1  -2  280.16    5.90
  -3   1   2  246.17    5.49
  -3  -1   2  258.78    5.11
   3   1  -2  254.09    5.72
   3   1  -1  806.62   11.87
  -3  -1   1  791.28   13.21
  -3   1   1  744.98   12.43
  -3   1   1  796.38   12.15
  -3   1   1  763.04   12.71
  -3   1   1  796.89   11.93
  -3  -1   1  835.98   12.71
   3  -1  -1  784.47   11.47
   3  -1  -1  809.38   12.89
   3   1   0  498.62    7.79
   3   1   0  601.60   10.00
   3  -1   0  512.15    9.27
   3   1   0  483.17    8.41
  -3  -1   0  515.71    8.17
  -3  -1   0  573.79    9.16
  -3   1   0  509.94    8.64
  -3   1   0  505.36    8.82
   3  -1   0  503.03    8.17
   3  -1   0  550.62    7.46
   3   1   1  954.11   16.47
   3   1   1 1147.06   16.47
   3  -1   1 1117.41   15.37
   3   1   1  994.06   17.10
  -3  -1  -1 1117.60   16.68
   3   1   1 1094.25   16.89
  -3   1  -1 1119.51   16.48
   3   1   1 1225.93   15.05
  -3   1  -1 1118.41   15.85
  -3   1  -1 1108.39   16.59
   3   1   2 3556.16   45.41
  -3   1  -2 4061.36   46.57
  -3   1  -2 3944.80   45.48
  -3   1  -2 3837.13   45.90
  -3  -1  -2 3743.56   46.39
   3  -1   2 3544.67   45.24
  -3  -1  -2 3396.29   45.90
   3   1   3   96.66    3.05
   3   1   3  112.22    3.36
  -3  -1  -3  108.52    3.47
   3  -1   3   87.34    2.65
  -3   1  -3   91.17    3.27
  -3  -1  -3  104.18    3.37
   3   1   3  106.42    3.27
   3   1   4  126.94    3.87
   3  -1   4  140.89    3.85
   3   1   4  114.66    3.71
  -3   1  -4  128.87    4.22
  -3  -1  -4  138.46    4.22
  -3  -1  -4  122.83    4.00
   3  -1   4  133.78    3.40
   3  -1   4  132.85    3.81
   3   1   5  163.19    4.78
   3   1   5  159.77    4.65
   3  -1   5  162.22    4.59
   3  -1   5  149.52    4.14
  -3   1  -5  137.81    4.79
  -3  -1  -5  155.69    4.86
  -3  -1  -5  160.33    4.93
   3  -1   5  146.12    4.03
  -3   1  -6  246.19    6.99
   3  -1   6  235.55    6.20
   3  -1   6  234.29    6.07
   3   1   6  223.37    6.11
  -3  -1  -6  225.15    6.50
   3   1   6  237.35    6.44
   3  -1   6  235.38    5.82
   3  -1   6  237.56    6.13
   3   1   7  245.09    7.03
   3  -1   7  268.39    6.95
   3   1   7  255.06    6.71
  -3   1  -7  233.72    7.36
  -3  -1  -7  274.46    7.49
   3  -1   7  246.61    6.49
   3  -1   7  247.08    6.51
   3  -1   8  510.85   10.77
   3   1   8  522.25   11.78
  -3  -1  -8  490.03   11.69
   3  -1   8  502.32   10.97
   3  -1   8  511.06   11.21
   3  -1   9   10.46    1.44
   3  -1   9   12.15    1.57
  -3   1  -9   12.87    1.87
   3   1   9    9.46    1.39
  -3  -1  -9   10.39    1.51
  -3  -1  -9   12.49    1.83
  -3   1  -9   10.74    1.66
  -3   1  -9   12.75    1.81
   3  -1   9    9.63    1.54
  -3  -1  -9   11.36    1.82
  -3   1  -9   13.72    1.93
   3   1   9   11.29    1.70
   3   1   9   12.71    1.73
   3   1  10   92.36    4.83
   3  -1  10  107.68    4.93
  -3  -1 -10   96.38    5.45
  -3   1 -10   87.07    5.02
  -3   1 -10   88.99    4.98
   3  -1  10   96.52    4.98
   3  -1  10   93.50    4.56
  -3  -1 -10   89.09    5.36
  -3   1 -10   98.52    5.61
   3   1  10   88.92    5.03
   3   1  10   97.09    5.19
  -3   1 -11    1.70    0.73
  -3  -1 -11    2.54    0.95
  -3  -1 -11    3.80    1.21
   3  -1  11    2.67    0.89
  -3   1 -11    4.09    1.15
   3   1  11    4.03    1.11
  -3   1 -11    3.16    0.94
   3   1  11    4.23    1.10
   3  -1  11    4.67    1.24
   3   1  11    1.81    0.77
  -3  -1 -12    4.08    1.12
   3   1  12    5.75    1.22
   3   1  12    6.42    1.30
   3  -1  12    5.41    1.25
  -3  -1 -12    6.23    1.34
  -3   1 -12    5.50    1.25
   3   1  12    3.55    0.95
   3  -1  12    6.43    1.38
   3  -1  12    6.89    1.36
   3  -1  13    3.02    0.85
   3  -1  13    4.30    0.97
  -3  -1 -13    4.77    1.12
   3   1  13    4.48    0.98
   3  -1  13    3.55    0.90
  -3  -1 -13    2.80    0.84
  -3   1 -13    3.83    1.04
   3  -1  13    4.45    1.02
   3   1  14   29.14    2.36
  -3  -1 -14   24.41    1.99
  -3  -1 -14   24.34    1.95
   3  -1  14   26.95    2.12
  -3   1 -14   26.58    2.18
   3  -2 -14    8.41    1.06
  -3   2  14    8.28    1.26
   3  -2 -14   10.56    1.37
  -3  -2  14    9.31    1.29
   3   2 -14    7.49    1.22
  -3  -2  14    6.84    0.96
  -3   2  13    2.86    0.82
   3   2 -13    2.98    0.85
   3  -2 -13    3.23    0.92
   3  -2 -13    2.84    0.86
   3  -2 -13    3.51    0.89
  -3   2  13    4.05    1.12
  -3  -2  13    3.85    1.01
  -3  -2  13    3.43    0.87
  -3   2  12    3.98    1.04
   3  -2 -12    3.57    1.02
   3  -2 -12    3.64    1.07
  -3  -2  12    3.94    1.03
  -3   2  12    4.36    1.17
   3   2 -12    4.99    1.23
   3   2 -12    4.17    1.03
  -3  -2  12    3.79    0.97
  -3   2  11   18.80    2.38
   3  -2 -11   19.57    2.44
   3  -2 -11   19.15    2.34
  -3  -2  11   20.79    2.26
  -3   2  11   19.00    2.18
  -3   2  11   17.69    2.39
  -3  -2  11   22.71    2.50
   3  -2 -11   17.01    2.21
   3   2 -11   19.39    2.36
   3   2 -11   18.79    2.38
  -3   2  11   18.39    2.11
  -3  -2  11   19.53    2.27
  -3   2  10   53.09    3.96
  -3  -2  10   53.48    3.87
   3  -2 -10   53.30    4.02
   3  -2 -10   59.35    3.75
   3  -2 -10   60.68    4.19
  -3   2  10   49.17    3.64
   3   2 -10   57.56    4.20
  -3  -2  10   62.88    4.08
   3   2 -10   55.77    3.72
  -3   2  10   57.74    3.86
  -3  -2  10   57.45    3.71
  -3   2  10   56.74    4.28
   3   2 -10   54.82    3.97
  -3   2  10   58.73    4.16
   3  -2  -9  303.88    9.68
   3  -2  -9  305.15    9.07
  -3   2   9  302.93   10.01
  -3  -2   9  297.69    8.53
   3   2  -9  271.65    9.40
  -3   2   9  277.88    9.04
   3   2  -9  309.36    9.17
  -3   2   9  284.21    9.43
  -3   2   9  290.07    9.20
  -3  -2   9  310.36    9.34
   3   2  -9  302.94    9.52
   3  -2  -8  528.92   12.79
   3  -2  -8  524.88   12.42
  -3  -2   8  488.18   11.21
   3   2  -8  495.76   11.90
  -3   2   8  500.24   12.44
   3  -2  -7   39.04    2.63
   3  -2  -7   47.81    3.15
   3  -2  -7   46.84    3.19
  -3  -2   7   47.15    2.67
   3   2  -7   50.86    3.21
  -3   2   7   44.74    3.08
  -3   2   6    0.94    0.52
  -3  -2   6    1.15    0.50
   3  -2  -6    1.74    0.68
  -3  -2   6    2.17    0.61
   3  -2  -6    1.20    0.66
   3   2  -6    1.48    0.56
  -3  -2   6    1.90    0.51
  -3  -2   5  185.03    5.17
   3  -2  -5  151.31    5.47
   3   2  -5  160.88    5.07
   3  -2  -5  186.94    5.82
   3  -2  -5  180.77    5.90
  -3  -2   5  170.83    4.97
  -3  -2   5  171.36    4.55
  -3   2   5  168.38    5.53
   3   2  -5  160.95    5.34
  -3  -2   4  418.99    7.51
  -3  -2   4  441.87    8.33
  -3  -2   4  402.67    8.32
  -3   2   4  418.97    9.04
   3  -2  -4  420.13    9.09
   3   2  -4  415.69    8.95
   3  -2  -4  415.71    9.23
   3   2  -3  751.88   11.88
  -3   2   3  710.97   12.41
   3   2  -3  719.32   13.00
   3   2  -3  704.58   12.93
   3  -2  -3  769.12   13.06
   3  -2  -3  710.59   13.06
  -3   2   3  749.21   13.11
   3  -2  -3  724.36   11.89
   3   2  -2 2140.50   29.80
   3   2  -2 2185.56   29.55
  -3  -2   2 2004.76   30.68
  -3   2   2 2191.80   29.76
   3  -2  -2 2094.60   29.97
   3  -2  -2 2117.89   29.33
   3  -2  -2 2200.59   30.19
   3   2  -2 2145.08   30.24
   3  -2  -2 2136.26   30.59
  -3   2   2 2183.26   30.66
  -3  -2   2 2182.36   29.47
   3   2  -2 2207.24   30.72
  -3   2   2 2150.16   29.57
   3   2  -2 1939.25   30.18
  -3  -2   2 2160.98   30.20
   3  -2  -2 2016.51   28.98
  -3  -2   1  461.90    8.13
   3   2  -1  391.00    7.34
  -3  -2   1  362.77    7.93
   3  -2  -1  439.18    7.50
  -3  -2   1  449.39    7.42
   3   2  -1  446.69    8.37
  -3   2   1  417.82    8.12
   3  -2  -1  429.11    7.99
   3   2  -1  400.76    7.89
  -3   2   1  436.00    7.56
  -3  -2   1  442.55    7.71
   3  -2  -1  399.99    6.70
   3  -2   0  159.68    4.01
   3  -2   0  149.45    3.90
   3  -2   0  144.17    4.18
  -3  -2   0  143.16    3.75
   3   2   0  137.44    4.08
  -3   2   0  147.20    4.19
   3   2   0  140.64    4.20
  -3   2   0  147.66    3.64
  -3  -2   0  169.14    4.32
  -3   2   0  141.35    3.73
   3  -2   0  138.99    2.96
   3   2   1  639.00   10.86
   3   2   1  748.89   12.01
   3  -2   1  691.36   11.34
  -3  -2  -1  607.84   10.79
   3  -2   1  668.38   11.54
   3   2   1  614.87   10.32
   3   2   1  708.52   11.50
  -3   2  -1  683.80   11.53
   3  -2   1  679.57   11.17
  -3   2  -1  692.59   11.05
  -3  -2  -1  681.42   11.76
   3  -2   1  713.62   10.97
  -3   2  -1  687.05   11.08
   3  -2   1  612.43    9.25
   3   2   2   80.19    2.92
   3   2   2   89.84    3.17
   3   2   2  103.81    3.65
  -3  -2  -2   92.46    2.95
   3  -2   2   80.17    2.92
  -3  -2  -2   85.30    3.28
   3  -2   2   91.50    2.70
  -3   2  -2   88.76    3.05
   3   2   2   95.11    3.19
  -3   2  -2   78.82    2.80
   3  -2   2   76.60    2.53
  -3   2  -2   89.01    3.14
  -3   2  -2   75.19    2.55
   3  -2   2   78.22    2.64
  -3  -2  -2   93.60    2.37
   3   2   3  319.50    7.04
   3   2   3  313.06    7.01
  -3  -2  -3  301.82    6.53
  -3   2  -3  309.26    7.03
   3  -2   3  302.73    6.07
  -3  -2  -3  314.66    7.38
  -3   2  -3  313.07    6.71
   3  -2   3  316.35    6.69
   3   2   4  471.87    9.59
   3   2   4  506.15    9.71
  -3  -2  -4  476.46   10.05
   3  -2   4  462.87    8.75
   3  -2   4  496.68    9.11
   3   2   4  508.74    9.39
  -3   2  -4  512.79    9.96
  -3   2  -4  520.55    9.54
   3   2   5  104.28    4.15
   3   2   5  111.81    4.07
  -3  -2  -5  123.33    4.65
  -3   2  -5  113.76    4.38
   3  -2   5  118.80    4.01
   3  -2   5  116.45    3.79
   3   2   6   58.83    3.21
   3   2   6   58.85    3.02
  -3  -2  -6   59.62    3.38
  -3   2  -6   66.34    3.53
   3  -2   6   61.86    2.89
   3   2   7   63.60    3.58
   3  -2   7   68.39    3.41
   3  -2   7   59.65    3.11
   3  -2   7   68.31    3.33
  -3  -2  -7   62.96    3.71
  -3   2  -7   62.04    3.66
   3   2   8  150.16    6.04
   3  -2   8  167.52    5.55
   3  -2   8  156.65    5.62
  -3  -2  -8  155.38    6.32
  -3   2  -8  146.44    6.21
   3  -2   8  155.67    5.54
   3   2   9   74.59    4.35
   3  -2   9   77.45    3.98
  -3  -2  -9   66.05    4.10
  -3  -2  -9   71.16    4.68
   3   2   9   75.92    4.67
  -3  -2  -9   64.84    4.13
  -3   2  -9   64.55    4.19
  -3   2  -9   73.34    4.51
   3  -2   9   67.56    3.76
  -3   2  -9   71.14    4.59
  -3   2  -9   66.35    4.37
   3  -2   9   76.36    4.31
   3   2   9   68.39    4.34
   3   2   9   62.08    4.13
   3   2  10   23.73    2.50
  -3  -2 -10   24.46    2.48
  -3  -2 -10   25.26    2.60
   3   2  10   25.60    2.78
   3  -2  10   21.64    2.18
  -3   2 -10   23.12    2.60
  -3   2 -10   20.96    2.44
   3  -2  10   24.89    2.54
  -3   2 -10   25.44    2.78
   3   2  10   18.33    2.28
  -3  -2 -10   23.43    2.76
   3   2  10   21.99    2.54
  -3  -2 -10   25.88    2.75
  -3   2 -11   92.68    5.10
  -3  -2 -11   93.77    5.37
  -3   2 -11  101.27    5.55
   3   2  11   94.68    5.33
   3  -2  11   97.34    5.11
   3  -2  11   91.25    4.64
  -3  -2 -11   93.25    5.19
  -3   2 -11   85.95    4.94
   3   2  11   86.25    5.04
  -3   2 -12   10.73    1.64
  -3  -2 -12   11.72    1.67
   3   2  12   15.33    1.98
   3  -2  12   15.10    1.92
  -3   2 -12   13.66    1.80
   3  -2  12   13.95    1.90
  -3   2 -12   13.79    1.91
   3  -2  12   13.81    1.80
   3   2  13   12.40    1.71
   3  -2  13   11.13    1.51
   3   2  13   12.42    1.57
  -3   2 -13   13.93    1.72
   3  -2  13   13.10    1.65
   3  -2  13   13.25    1.57
  -3  -2 -13   11.31    1.62
   3   2  14    2.96    0.74
  -3  -2 -14    3.07    0.73
  -3   2 -14    3.43    0.73
   3  -2  14    2.45    0.59
   3  -2  14    4.50    0.88
   3  -3 -14   16.63    1.56
  -3   3  14   17.00    1.56
   3  -3 -14   18.47    1.49
  -3   3  13    4.80    1.03
  -3   3  13    3.79    0.92
  -3  -3  13    3.04    0.78
   3  -3 -13    5.34    1.05
   3   3 -13    3.93    0.86
   3   3 -13    3.33    0.83
   3  -3 -13    4.52    1.00
  -3  -3  13    5.17    0.97
   3  -3 -13    3.39    0.67
  -3   3  12   -0.50    0.67
   3  -3 -12    0.94    0.53
   3  -3 -12    1.07    0.58
   3  -3 -12    0.65    0.57
  -3  -3  12    0.88    0.58
  -3   3  12    1.87    0.80
   3  -3 -12    1.43    0.74
   3   3 -12    0.67    0.45
   3   3 -12    0.62    0.47
  -3  -3  12    1.16    0.52
   3  -3 -11    7.43    1.36
  -3   3  11    6.85    1.45
  -3  -3  11   10.57    1.72
   3  -3 -11    7.91    1.46
  -3   3  11    7.25    1.55
  -3  -3  11    8.77    1.42
   3   3 -11    7.42    1.47
   3   3 -11    7.67    1.43
  -3  -3  11    8.26    1.50
   3   3 -10   10.23    1.74
   3  -3 -10   11.16    1.81
   3  -3 -10    8.80    1.51
   3  -3 -10    7.66    1.48
   3  -3 -10   11.58    1.79
  -3   3  10    9.64    1.74
   3   3 -10   10.11    1.72
  -3   3  10    7.15    1.53
  -3  -3  10    7.37    1.35
  -3  -3  10    8.99    1.43
   3   3 -10    9.47    1.57
  -3  -3  10    8.85    1.61
  -3   3   9  540.05   14.47
   3  -3  -9  563.41   14.00
   3  -3  -9  575.97   13.84
   3  -3  -9  555.37   14.23
  -3   3   9  563.88   13.95
  -3  -3   9  552.32   13.15
  -3   3   9  523.75   13.95
  -3   3   9  534.14   14.64
   3   3  -9  580.34   14.49
  -3  -3   9  585.81   12.97
  -3  -3   9  579.37   13.86
   3  -3  -9  540.17   14.04
   3   3  -9  539.41   13.91
   3   3  -9  575.21   13.98
  -3   3   9  518.86   13.43
   3  -3  -8  377.45   10.60
   3   3  -8  349.21   10.76
  -3   3   8  392.00   10.79
   3  -3  -8  373.98   10.28
  -3   3   8  349.84   11.11
   3  -3  -8  368.48   10.73
   3   3  -8  349.99   10.56
  -3   3   8  339.76   10.46
   3   3  -8  365.46   10.44
  -3  -3   8  378.45    9.50
  -3  -3   8  382.31   10.36
   3  -3  -7   23.18    2.32
   3  -3  -7   20.51    2.01
  -3  -3   7   24.02    2.14
  -3   3   7   21.94    2.28
   3   3  -7   23.61    2.35
   3  -3  -7   24.53    2.40
  -3  -3   7   24.32    1.97
   3  -3  -6   63.64    3.76
   3  -3  -6   63.15    3.61
   3  -3  -6   73.22    3.81
  -3  -3   6   64.49    3.34
  -3  -3   6   66.51    3.06
  -3   3   6   61.28    3.70
   3   3  -6   64.21    3.70
   3  -3  -5   41.65    2.91
   3  -3  -5   36.44    2.57
  -3  -3   5   38.50    2.11
  -3   3   5   42.35    2.87
   3   3  -5   37.72    2.68
  -3  -3   5   39.66    2.44
  -3   3   4  353.33    8.78
   3  -3  -4  343.20    8.80
   3  -3  -4  360.63    8.38
   3   3  -4  338.62    8.57
  -3  -3   4  345.66    7.82
   3  -3  -3  383.34    8.34
   3  -3  -3  386.73    9.17
   3  -3  -3  386.22    8.51
  -3  -3   3  400.01    8.32
   3  -3  -3  362.43    9.02
   3   3  -3  391.93    8.23
  -3   3   3  390.82    9.11
   3   3  -3  386.69    8.99
  -3   3   3  377.09    8.42
   3   3  -2 1553.36   24.62
   3  -3  -2 1608.19   25.40
   3  -3  -2 1617.66   25.64
  -3  -3   2 1629.49   24.47
   3  -3  -2 1687.74   25.98
  -3   3   2 1675.34   25.65
   3   3  -2 1684.42   25.53
  -3   3   2 1611.40   24.79
   3   3  -1  352.49    7.90
   3  -3  -1  371.61    8.06
   3   3  -1  390.94    8.39
   3  -3  -1  396.18    8.70
   3   3  -1  356.92    7.35
   3  -3  -1  369.51    8.41
  -3  -3   1  366.44    7.92
  -3   3   1  376.46    8.37
  -3  -3   1  374.49    7.69
  -3   3   1  359.56    7.90
   3   3   0  572.40   10.74
   3   3   0  564.15   10.27
   3  -3   0  585.56   11.15
   3  -3   0  553.10   10.46
   3  -3   0  542.19   10.68
  -3  -3   0  568.42   10.57
  -3   3   0  542.23   10.69
  -3  -3   0  562.58   10.13
  -3   3   0  541.00   10.41
   3   3   0  566.91   10.68
   3   3   1   97.61    3.56
  -3  -3  -1  107.32    3.51
  -3   3  -1  101.74    3.61
  -3   3  -1   94.33    3.62
   3  -3   1   96.19    3.47
  -3  -3  -1  102.67    3.73
   3  -3   1   96.25    3.25
   3  -3   1  100.27    3.78
   3  -3   1   99.64    3.32
   3   3   1   97.62    3.59
   3   3   2   25.87    1.86
  -3   3  -2   27.14    1.72
  -3   3  -2   25.79    1.85
  -3  -3  -2   24.54    1.63
   3  -3   2   23.59    1.66
  -3   3  -2   23.22    1.70
  -3  -3  -2   27.59    2.02
   3   3   3   23.39    1.89
  -3  -3  -3   24.45    2.01
  -3   3  -3   23.78    1.75
   3  -3   3   26.54    1.88
  -3  -3  -3   20.05    1.48
  -3   3  -3   25.69    1.84
   3  -3   3   25.27    1.67
   3   3   4   45.52    2.80
   3  -3   4   46.42    2.49
   3  -3   4   46.00    2.52
  -3   3  -4   43.54    2.54
  -3   3  -4   43.74    2.59
  -3  -3  -4   46.56    2.93
   3   3   5   98.04    4.46
  -3  -3  -5  101.19    4.68
   3  -3   5  100.32    3.91
  -3   3  -5  102.83    4.34
   3  -3   5   98.02    3.89
  -3   3  -5   92.59    3.97
   3   3   6   39.35    2.94
   3  -3   6   33.39    2.33
  -3  -3  -6   37.85    2.96
  -3   3  -6   34.04    2.63
   3  -3   6   43.33    2.66
   3   3   7   27.31    2.58
  -3  -3  -7   29.01    2.73
   3  -3   7   32.71    2.39
  -3   3  -7   28.66    2.57
   3  -3   7   32.00    2.41
   3   3   8   50.01    3.61
  -3  -3  -8   51.46    3.58
   3  -3   8   48.69    3.16
  -3  -3  -8   51.27    3.79
  -3  -3  -8   44.02    3.64
  -3   3  -8   54.90    3.86
  -3   3  -8   46.18    3.50
  -3   3  -8   51.03    3.83
   3   3   8   48.50    3.80
  -3  -3  -8   47.40    3.58
   3  -3   8   48.92    3.16
  -3   3  -8   52.77    3.84
   3   3   9    3.41    1.12
   3   3   9    3.74    1.14
  -3  -3  -9    4.71    1.21
  -3  -3  -9    3.64    1.07
  -3   3  -9    3.71    1.06
   3   3   9    3.88    1.11
  -3   3  -9    3.49    1.06
  -3  -3  -9    3.87    0.99
   3  -3   9    3.21    0.84
   3  -3   9    3.73    0.91
  -3   3  -9    3.41    1.07
   3   3  10  234.16    9.12
  -3   3 -10  231.96    8.46
  -3  -3 -10  232.77    9.00
  -3  -3 -10  225.38    8.21
   3   3  10  238.36    8.88
   3  -3  10  239.06    7.81
   3   3  10  247.03    8.85
  -3   3 -10  221.92    8.25
  -3   3 -10  220.43    8.41
   3   3  11   44.51    3.70
  -3  -3 -11   39.83    3.53
  -3  -3 -11   41.01    3.16
   3   3  11   39.73    3.36
  -3   3 -11   42.13    3.30
  -3   3 -11   41.80    3.28
  -3   3 -11   36.52    3.15
   3  -3  11   48.53    3.42
   3   3  12    5.36    1.19
  -3  -3 -12    5.64    1.05
  -3   3 -12    5.03    1.00
  -3   3 -12    4.09    0.95
   3  -3  12    6.06    1.21
   3   3  12    5.56    1.15
   3  -3  12    6.62    1.22
  -3   3 -12    6.23    1.21
   3  -3  12    7.74    1.37
   3   3  13    2.56    0.78
   3   3  13    1.78    0.55
  -3   3 -13    2.38    0.67
   3  -3  13    2.41    0.75
   3  -3  13    2.58    0.73
   3  -3  13    3.20    0.68
  -3  -3 -13    2.07    0.74
  -3   4  13   26.64    1.98
   3  -4 -13   26.72    1.84
   3  -4 -13   25.50    1.91
  -3   4  13   23.61    1.92
   3   4 -13   24.99    1.92
   3  -4 -13   24.87    1.92
  -3  -4  13   27.26    1.96
  -3   4  12   19.92    2.06
   3  -4 -12   19.27    1.90
   3  -4 -12   16.84    1.85
   3  -4 -12   19.16    1.98
   3   4 -12   23.85    2.24
  -3   4  12   19.04    2.04
  -3  -4  12   20.55    2.01
  -3   4  11    1.06    0.69
   3  -4 -11    0.75    0.52
   3  -4 -11    0.99    0.51
   3   4 -11    0.48    0.63
   3  -4 -11    0.95    0.58
  -3   4  11    0.58    0.51
  -3  -4  11    1.37    0.72
  -3   4  10    2.95    1.12
  -3  -4  10    1.35    0.44
  -3   4  10    3.15    1.15
   3  -4 -10    2.84    0.82
   3   4 -10    2.44    0.89
  -3  -4  10    2.79    0.88
  -3   4   9   16.37    2.35
   3  -4  -9   13.68    1.97
  -3   4   9   12.83    2.09
  -3  -4   9   18.69    1.97
   3   4  -9   14.46    2.05
   3   4  -9   17.90    2.20
  -3  -4   9   16.95    2.10
   3  -4  -9   17.34    2.14
   3  -4  -8  232.48    8.25
   3  -4  -8  236.49    8.31
   3   4  -8  205.44    8.03
  -3   4   8  201.23    8.39
  -3   4   8  206.65    8.48
   3  -4  -8  209.84    7.64
   3   4  -8  176.80    7.41
  -3  -4   8  223.12    7.82
  -3   4   8  222.75    8.25
   3   4  -8  221.32    8.13
  -3  -4   8  231.05    7.18
  -3   4   7  334.26   10.83
   3  -4  -7  348.62   10.17
   3  -4  -7  343.26   10.20
   3  -4  -7  345.36   10.10
  -3  -4   7  341.04    9.80
  -3  -4   7  327.79    9.38
   3   4  -7  336.04   10.52
   3   4  -7  333.73   10.22
   3   4  -7  349.08   10.44
  -3   4   7  315.28   10.68
  -3  -4   7  354.77    8.90
  -3  -4   7  365.55    9.74
   3   4  -7  352.80   10.42
  -3   4   7  337.13   10.34
  -3  -4   7  349.16    9.84
  -3  -4   6  100.58    4.08
   3  -4  -6  101.75    5.05
   3  -4  -6  102.04    5.07
  -3  -4   6  103.92    4.62
  -3   4   6   96.26    5.04
   3  -4  -6   95.48    4.73
   3   4  -6   99.52    5.06
  -3   4   6  101.58    4.84
   3  -4  -5   36.85    2.86
   3  -4  -5   34.55    2.75
  -3   4   5   34.16    2.64
   3  -4  -5   31.81    2.74
  -3   4   5   33.23    2.74
   3   4  -5   33.31    2.78
  -3  -4   5   36.39    2.53
   3  -4  -4   78.06    3.99
   3  -4  -4   75.74    3.97
   3  -4  -4   78.52    4.12
   3  -4  -4   76.09    4.11
  -3   4   4   78.50    3.92
  -3  -4   4   73.49    3.54
  -3   4   4   64.89    3.77
   3   4  -4   71.91    3.92
   3  -4  -3   26.64    2.22
   3  -4  -3   25.34    2.21
   3  -4  -3   26.44    2.35
   3  -4  -3   31.25    2.47
  -3   4   3   26.92    2.26
  -3  -4   3   27.05    2.07
   3   4  -3   26.63    2.24
  -3   4   3   27.68    2.21
   3   4  -3   28.46    2.14
   3  -4  -2   53.95    3.19
   3  -4  -2   44.94    2.69
   3  -4  -2   43.99    2.88
   3  -4  -2   49.76    3.08
  -3   4   2   44.65    2.79
  -3   4   2   44.02    2.81
  -3  -4   2   44.41    2.60
   3   4  -2   45.12    2.80
   3   4  -2   49.48    2.88
   3   4  -1  638.04   12.89
   3  -4  -1  664.89   13.30
   3  -4  -1  651.44   12.88
  -3   4   1  620.07   12.78
  -3  -4   1  659.35   12.31
  -3   4   1  618.42   12.58
   3   4  -1  635.63   12.58
   3   4   0  355.22    8.88
   3  -4   0  365.63    9.06
   3  -4   0  361.31    8.51
   3  -4   0  344.84    8.32
  -3   4   0  357.65    8.73
  -3   4   0  363.22    8.72
  -3  -4   0  366.30    8.50
   3   4   0  365.14    8.48
  -3  -4   0  366.57    8.45
   3   4   0  360.44    8.53
   3   4   0  368.96    8.61
  -3  -4  -1   56.83    3.01
  -3   4  -1   48.74    2.83
   3  -4   1   50.98    2.63
  -3  -4  -1   60.73    2.96
   3  -4   1   53.57    2.76
   3  -4   1   52.64    2.93
  -3   4  -1   53.08    2.95
   3   4   1   56.21    3.18
   3   4   1   54.80    3.04
   3   4   1   57.29    3.12
   3   4   2    2.61    0.71
   3   4   2    3.88    0.87
   3  -4   2    2.06    0.57
  -3   4  -2    2.53    0.65
  -3  -4  -2    2.68    0.67
  -3  -4  -2    2.93    0.71
  -3   4  -2    3.06    0.73
   3   4   3   38.79    2.71
   3  -4   3   41.77    2.68
  -3  -4  -3   39.17    2.86
   3  -4   3   33.02    2.23
  -3  -4  -3   34.42    2.34
  -3   4  -3   34.46    2.42
   3   4   3   36.12    2.71
   3   4   4   28.40    2.51
   3   4   4   25.34    2.24
  -3  -4  -4   28.54    2.55
   3  -4   4   26.27    2.14
   3  -4   4   27.18    2.16
  -3   4  -4   22.94    2.02
   3   4   5    9.01    1.39
   3   4   5    9.54    1.51
  -3  -4  -5    9.72    1.53
  -3   4  -5    9.81    1.38
   3  -4   5    9.91    1.34
   3  -4   5   10.65    1.38
  -3   4  -5   10.83    1.46
   3   4   6   14.86    1.97
   3   4   6   13.99    1.74
  -3   4  -6   15.66    1.84
  -3  -4  -6   17.95    2.23
   3  -4   6   17.85    1.86
   3   4   7   42.13    3.65
  -3  -4  -7   35.26    3.11
  -3   4  -7   42.20    3.39
  -3  -4  -7   39.24    3.38
  -3   4  -7   38.07    3.31
  -3  -4  -7   40.61    3.50
   3   4   7   38.20    3.48
   3   4   7   34.13    3.04
   3   4   7   35.14    3.35
  -3  -4  -7   35.87    3.22
  -3  -4  -7   36.41    2.86
   3   4   7   37.87    3.27
   3  -4   7   39.61    2.88
  -3   4  -7   39.75    3.26
  -3   4  -7   36.42    3.00
   3   4   8   70.40    4.61
   3   4   8   69.02    4.80
   3   4   8   70.10    4.77
   3  -4   8   66.80    3.83
  -3  -4  -8   72.13    4.75
  -3  -4  -8   70.92    4.82
   3   4   8   77.96    5.11
  -3   4  -8   66.56    4.23
  -3   4  -8   64.12    4.40
  -3   4  -8   66.34    4.32
  -3  -4  -8   64.67    4.44
   3  -4   8   66.93    3.88
  -3   4  -8   73.25    4.58
   3   4   9   11.60    1.93
  -3  -4  -9    8.73    1.66
   3   4   9    8.95    1.66
  -3   4  -9   10.46    1.79
   3   4   9   10.11    1.80
  -3   4  -9    8.66    1.54
   3  -4   9   10.42    1.54
  -3   4  -9    6.08    1.36
   3   4  10    4.35    1.25
   3  -4  10    7.35    1.43
  -3   4 -10    5.53    1.34
   3   4  10    6.99    1.42
  -3  -4 -10    4.48    1.15
   3   4  10    5.87    1.35
  -3   4 -10    4.59    1.23
   3   4  11    8.64    1.52
  -3  -4 -11    8.24    1.33
  -3  -4 -11    7.85    1.48
  -3  -4 -11    7.95    1.35
  -3   4 -11    7.61    1.26
   3   4  11    8.70    1.45
   3  -4  11    8.21    1.42
  -3   4 -11    9.15    1.45
   3   4  12    4.73    1.00
  -3  -4 -12    4.07    0.95
  -3  -4 -12    4.32    0.80
  -3   4 -12    5.19    0.94
   3   4  12    4.82    0.96
   3  -4  12    5.30    1.00
   3  -4  12    5.81    1.02
   3  -4  12    5.62    0.92
   3  -4  13    0.81    0.37
   3  -4  13    0.62    0.34
  -3   5  12    4.74    0.85
   3  -5 -12    4.56    0.83
   3  -5 -12    3.52    0.73
   3   5 -12    5.16    0.89
  -3  -5  12    5.04    0.86
  -3   5  11   15.67    1.83
   3  -5 -11   18.14    1.84
   3  -5 -11   17.44    1.82
   3   5 -11   18.42    1.94
  -3  -5  11   16.57    1.76
  -3   5  10    7.81    1.47
   3  -5 -10    6.42    1.27
   3   5 -10    7.25    1.37
  -3   5  10    5.86    1.29
   3  -5 -10    6.86    1.27
  -3   5  10    5.63    1.06
  -3  -5  10    6.39    1.29
  -3   5   9   24.92    2.74
   3  -5  -9   24.61    2.52
   3   5  -9   24.40    2.61
   3  -5  -9   25.82    2.57
   3   5  -9   26.23    2.57
  -3  -5   9   26.90    2.57
  -3   5   9   23.15    2.60
  -3   5   8   14.78    2.18
  -3  -5   8   13.40    1.87
   3   5  -8   17.35    2.22
   3  -5  -8   17.10    2.06
  -3   5   8   19.74    2.47
  -3  -5   8   16.19    2.03
   3   5  -8   19.02    2.34
  -3   5   7  234.99    9.17
  -3  -5   7  227.07    8.05
   3   5  -7  233.03    8.73
  -3  -5   7  241.69    7.94
  -3   5   7  229.28    8.98
  -3  -5   7  256.20    8.22
   3   5  -7  250.44    8.78
   3   5  -7  264.37    8.95
   3  -5  -7  233.09    8.20
  -3  -5   7  252.78    8.27
  -3   5   6  147.56    7.08
  -3  -5   6  154.59    6.10
   3   5  -6  155.21    6.86
  -3  -5   6  136.61    5.96
  -3  -5   6  163.40    6.21
   3   5  -6  161.63    6.74
   3   5  -6  154.61    6.86
   3  -5  -6  149.59    6.50
  -3   5   6  152.18    7.09
  -3   5   6  140.36    6.43
   3   5  -6  147.90    6.46
  -3   5   6  144.38    6.27
  -3  -5   6  127.40    5.75
  -3   5   5    3.24    0.99
   3  -5  -5    2.85    0.99
  -3  -5   5    2.26    0.76
   3   5  -5    2.85    0.78
   3  -5  -5    1.90    0.74
  -3  -5   5    2.42    0.81
  -3  -5   5    2.69    0.79
  -3  -5   5    2.26    0.70
   3   5  -5    3.46    0.93
  -3   5   5    1.65    0.59
  -3   5   5    2.63    0.96
   3   5  -5    1.46    0.62
   3   5  -5    2.80    0.90
  -3  -5   5    3.92    0.93
   3  -5  -4   13.01    1.74
   3  -5  -4   13.26    1.81
  -3   5   4   15.04    1.88
  -3  -5   4   13.71    1.66
   3   5  -4   14.87    1.88
  -3   5   4   12.58    1.72
   3  -5  -3   55.64    3.44
   3  -5  -3   50.93    3.49
  -3   5   3   50.03    3.37
  -3  -5   3   52.04    3.19
   3   5  -3   58.10    3.64
  -3   5   3   56.62    3.63
  -3  -5   2    5.17    1.00
   3  -5  -2    6.57    1.21
   3   5  -2    4.93    1.01
  -3   5   2    4.71    1.00
  -3   5   2    5.30    1.05
   3   5  -2    4.17    0.98
   3  -5  -1  242.44    7.50
  -3   5   1  232.12    7.30
  -3  -5   1  219.38    6.92
   3  -5  -1  219.77    7.21
   3  -5  -1  239.08    7.66
  -3   5   1  231.81    7.47
   3   5  -1  225.07    7.45
   3   5   0  393.85   10.31
  -3   5   0  391.58    9.80
  -3  -5   0  376.16    9.45
   3  -5   0  390.92    9.73
   3  -5   0  390.81   10.08
  -3   5   0  371.44    9.88
  -3   5  -1  125.97    5.14
   3   5   1  108.25    4.94
  -3  -5  -1  121.79    4.94
   3  -5   1  119.87    4.84
   3  -5   1  121.35    5.09
  -3   5  -1  110.07    4.90
   3   5   1  129.19    5.56
   3   5   2   62.68    3.91
  -3  -5  -2   69.37    3.71
   3  -5   2   65.18    3.78
   3  -5   2   67.14    3.67
  -3   5  -2   72.51    3.90
   3   5   2   75.68    4.23
   3   5   2   64.64    4.01
   3   5   3   12.11    1.73
   3  -5   3   11.87    1.57
  -3  -5  -3   14.03    1.67
   3  -5   3   10.13    1.36
  -3   5  -3    9.76    1.45
   3   5   3   11.97    1.73
   3   5   3   13.03    1.82
   3   5   4    4.71    1.03
   3   5   4    5.93    1.34
  -3  -5  -4    4.78    1.23
  -3   5  -4    4.47    0.96
   3   5   4    5.57    1.33
   3   5   4    4.57    1.24
   3   5   4    7.27    1.55
  -3  -5  -4    5.07    1.10
   3   5   4    6.40    1.33
   3  -5   4    5.43    1.10
  -3  -5  -4    3.77    0.91
  -3  -5  -4    4.55    1.02
   3  -5   4    5.27    1.06
  -3  -5  -4    4.37    0.95
  -3   5  -4    3.14    0.84
   3   5   5   12.28    1.75
   3   5   5   12.42    1.89
  -3   5  -5   12.59    1.92
  -3  -5  -5   13.20    1.96
  -3  -5  -5   11.10    1.69
   3   5   5   11.30    1.97
  -3   5  -5   13.04    1.88
   3   5   5   12.79    2.02
  -3  -5  -5   11.77    1.87
   3   5   5   11.77    1.77
   3  -5   5   12.71    1.62
  -3  -5  -5   12.76    1.70
   3  -5   5   11.61    1.60
   3   5   5   12.14    1.91
  -3   5  -5   12.61    1.65
  -3  -5  -6   29.82    3.06
  -3   5  -6   37.99    3.21
  -3  -5  -6   35.80    3.35
   3   5   6   30.33    3.19
  -3   5  -6   38.16    3.29
  -3  -5  -6   31.35    2.87
   3   5   6   30.47    3.04
   3  -5   6   35.76    2.79
  -3  -5  -6   35.88    2.85
   3   5   6   33.21    3.37
   3   5   6   33.57    3.24
  -3  -5  -7   69.17    4.65
   3   5   7   71.69    4.95
  -3  -5  -7   76.14    4.85
   3   5   7   74.84    4.65
  -3   5  -7   80.59    4.89
  -3  -5  -7   73.45    4.32
   3  -5   7   75.95    4.14
  -3   5  -7   76.57    4.65
  -3   5  -7   74.68    4.43
   3   5   7   63.99    4.65
   3   5   7   72.67    4.83
   3   5   8   43.96    3.69
  -3   5  -8   49.36    3.61
  -3  -5  -8   47.30    3.81
  -3   5  -8   46.11    3.66
  -3  -5  -8   47.28    3.30
   3   5   8   40.18    3.52
   3  -5   8   47.29    3.24
  -3   5  -8   49.58    3.59
   3   5   8   48.44    3.98
   3  -5   8   48.61    3.23
   3   5   9   18.32    2.28
  -3   5  -9   21.11    2.27
  -3   5  -9   16.54    2.07
   3   5   9   17.84    2.31
  -3  -5  -9   19.14    2.30
  -3   5  -9   21.53    2.33
   3   5  10    4.54    1.07
  -3  -5 -10    4.25    0.93
  -3  -5 -10    4.49    1.05
  -3   5 -10    6.13    1.13
  -3  -5 -10    4.39    0.97
   3   5  10    6.24    1.24
   3  -5  10    7.42    1.27
  -3   5 -10    5.72    1.13
   3   5  11    1.40    0.44
  -3  -5 -11    0.91    0.40
   3   5  11    1.42    0.48
   3  -5  11    1.01    0.51
  -3  -5 -11    1.56    0.56
  -3   5 -11    0.98    0.34
   3  -5  12    0.63    0.30
  -3   6  11    2.36    0.58
   3  -6 -11    2.12    0.52
   3  -6 -11    2.05    0.47
   3   6 -11    3.71    0.70
  -3  -6  11    2.28    0.55
  -3   6  10    8.14    1.26
   3  -6 -10    8.29    1.16
   3  -6 -10    8.78    1.13
   3   6 -10    7.99    1.14
   3   6 -10    9.89    1.31
  -3  -6  10    8.34    1.21
  -3   6   9    3.45    0.89
   3  -6  -9    3.31    0.85
   3   6  -9    4.24    0.98
   3   6  -9    3.99    0.93
   3  -6  -9    3.23    0.81
  -3   6   9    0.69    1.20
  -3  -6   9    4.28    0.90
  -3   6   8    2.68    0.91
   3  -6  -8    1.26    0.54
   3   6  -8    2.29    0.75
  -3   6   8    1.20    1.08
   3   6  -8    1.66    0.71
  -3  -6   8    1.55    0.66
  -3   6   7   40.61    3.57
   3  -6  -7   56.60    3.67
  -3  -6   7   57.76    3.52
   3   6  -7   46.45    3.63
   3   6  -7   53.88    3.61
  -3  -6   7   57.54    3.72
  -3   6   7   33.26    5.33
  -3  -6   7   48.25    3.36
  -3   6   6   67.39    4.64
   3  -6  -6   73.82    4.23
  -3  -6   6   59.05    3.83
  -3  -6   6   60.38    3.78
  -3   6   6   59.65    3.95
   3   6  -6   66.56    4.48
  -3   6   6   46.39    6.31
  -3  -6   6   62.37    3.79
   3  -6  -6   49.35    3.67
  -3  -6   6   62.04    3.80
  -3   6   5   23.07    2.74
  -3  -6   5   23.03    2.30
  -3  -6   5   26.23    2.43
  -3   6   5   26.15    4.81
  -3   6   5   21.92    2.47
   3   6  -5   25.37    2.79
  -3  -6   5   27.36    2.52
  -3  -6   5   26.41    2.50
   3  -6  -5   20.05    2.34
   3  -6  -5   21.26    2.29
   3   6  -5   24.80    2.54
  -3  -6   5   25.90    2.40
  -3   6   4    1.74    0.73
  -3  -6   4    1.73    0.70
  -3  -6   4    2.89    0.89
   3   6  -4    1.90    0.86
  -3   6   4    1.20    0.73
   3  -6  -4    2.24    0.79
   3   6  -4    1.66    0.69
  -3  -6   4    2.34    0.88
  -3  -6   4    1.60    0.60
   3  -6  -4    2.57    0.90
  -3   6   4    1.12    1.73
  -3  -6   4    1.87    0.49
  -3   6   3   49.68    3.60
  -3  -6   3   52.77    3.50
  -3   6   3   43.36    5.99
  -3   6   3   47.92    3.69
   3   6  -3   47.70    3.82
   3   6  -3   51.04    3.65
  -3  -6   3   51.45    3.50
  -3  -6   3   50.78    3.38
   3  -6  -3   52.61    3.70
   3  -6  -3   50.56    3.62
  -3  -6   2   16.37    1.94
  -3   6   2   14.45    1.99
   3   6  -2   16.87    2.26
  -3  -6   2   17.74    2.04
  -3   6   2   19.00    3.74
  -3  -6   2   16.00    1.94
  -3  -6   2   14.63    1.80
   3  -6  -2   14.96    1.94
   3  -6  -2   16.97    2.07
  -3   6   2   11.51    1.71
  -3   6   2   14.83    1.93
  -3  -6   1  223.77    7.49
   3   6  -1  219.00    8.29
  -3   6   1  214.68    8.20
   3  -6  -1  209.53    7.49
   3   6  -1  208.82    8.28
  -3   6   1  205.35    7.50
  -3  -6   1  225.01    7.48
  -3  -6   1  207.33    7.24
   3  -6  -1  228.49    7.91
  -3   6   1  226.19    7.99
  -3   6   1  228.50    7.95
  -3  -6   1  215.16    7.64
  -3  -6   1  222.49    7.76
  -3  -6   0  218.78    7.43
  -3   6   0  221.80    8.39
   3   6   0  215.12    8.41
  -3  -6   0  241.87    8.16
  -3  -6   0  226.03    7.45
  -3  -6   0  200.62    7.19
   3  -6   0  223.06    7.60
   3  -6   0  225.43    7.75
  -3   6   0  229.97    7.91
  -3   6   0  230.47    8.07
   3   6   0  215.47    8.12
   3   6   0  255.26    8.63
  -3  -6   0  201.40    7.53
   3   6   1    3.11    1.04
  -3  -6  -1    3.32    0.92
  -3   6  -1    3.94    1.11
   3   6   1    1.47    0.76
   3   6   1    3.05    1.15
  -3  -6  -1    1.81    0.84
  -3  -6  -1    2.31    0.72
  -3  -6  -1    3.14    1.06
   3   6   1    2.89    0.92
   3  -6   1    3.83    1.06
  -3  -6  -1    2.03    0.61
   3  -6   1    4.06    1.02
   3  -6   1    3.69    0.98
  -3   6  -1    2.48    0.88
  -3  -6  -2  163.52    6.27
   3   6   2  158.30    7.13
  -3  -6  -2  170.61    7.06
  -3   6  -2  163.85    6.84
  -3  -6  -2  169.94    6.13
  -3  -6  -2  174.78    6.93
   3   6   2  158.16    7.20
  -3  -6  -2  169.34    6.47
   3  -6   2  174.39    6.61
  -3   6  -2  163.52    6.50
   3   6   2  173.20    7.08
   3   6   2  179.00    7.17
   3   6   3   53.92    4.15
  -3   6  -3   45.58    3.53
   3   6   3   51.75    3.98
   3  -6   3   53.23    3.48
   3  -6   3   53.14    3.48
  -3  -6  -3   53.81    3.74
  -3  -6  -3   54.88    3.88
  -3  -6  -3   54.28    3.53
  -3   6  -3   50.71    3.45
   3   6   3   52.59    3.88
   3   6   3   55.19    3.84
  -3  -6  -4   23.76    2.61
   3   6   4   20.74    2.46
   3  -6   4   25.26    2.34
  -3   6  -4   26.37    2.70
  -3  -6  -4   24.12    2.59
  -3   6  -4   26.52    2.69
  -3  -6  -4   24.13    2.51
   3   6   4   23.93    2.83
  -3  -6  -5   42.24    3.43
  -3   6  -5   40.66    3.27
   3   6   5   35.58    3.50
  -3   6  -5   36.54    3.18
   3  -6   5   37.07    2.83
  -3  -6  -5   39.04    3.12
   3   6   5   38.82    3.25
  -3  -6  -5   32.63    2.97
  -3  -6  -6   25.44    2.70
   3  -6   6   30.77    2.55
  -3   6  -6   29.75    2.81
  -3   6  -6   30.76    2.91
   3   6   6   30.98    3.23
  -3  -6  -6   30.60    2.79
   3  -6   6   31.38    2.59
  -3  -6  -6   29.00    2.59
  -3  -6  -7   46.04    3.52
  -3   6  -7   42.90    3.23
   3   6   7   38.66    3.52
  -3   6  -7   53.19    3.75
  -3  -6  -7   45.53    3.07
  -3  -6  -7   44.81    3.25
   3  -6   7   48.03    3.22
  -3  -6  -8    5.25    1.15
  -3  -6  -8    4.45    0.96
  -3   6  -8    4.64    1.02
  -3   6  -8    3.80    0.97
   3   6   8    5.02    1.27
   3  -6   8    3.74    0.90
  -3  -6  -9    7.20    1.25
   3   6   9    6.87    1.29
  -3   6  -9    9.17    1.29
   3  -6   9    9.05    1.33
  -3  -6  -9    7.47    1.12
   3  -6   9    6.45    0.99
  -3  -6 -10   10.45    1.27
   3   6  10   10.99    1.39
   3  -6  10   10.79    1.25
   3   7  -9   40.43    2.32
   3  -7  -9   41.99    2.21
  -3  -7   9   40.74    2.25
   3  -7  -8    3.76    0.71
   3   7  -8    4.35    0.91
   3  -7  -8    4.65    0.85
  -3  -7   8    5.33    0.92
  -3  -7   7    1.32    0.48
   3   7  -7    0.86    0.51
   3  -7  -7    0.83    0.52
  -3   7   7   -0.57    1.14
  -3  -7   7    1.07    0.50
  -3  -7   6    0.92    0.42
  -3   7   6    1.40    0.58
  -3  -7   6    1.78    0.67
   3   7  -6    1.75    0.63
   3  -7  -6    1.87    0.67
  -3   7   6    0.48    1.39
  -3  -7   6    2.51    0.75
  -3   7   5    0.25    0.38
  -3  -7   5    1.62    0.76
  -3   7   5    0.56    1.47
  -3  -7   5    2.14    0.74
   3  -7  -5    1.42    0.55
   3   7  -5    1.34    0.72
  -3  -7   5    0.81    0.41
  -3  -7   4    5.80    1.22
  -3  -7   4    4.52    1.09
  -3  -7   4    5.89    1.17
  -3   7   4    3.49    1.01
   3   7  -4    5.45    1.14
   3  -7  -4    4.01    0.98
  -3   7   4    6.77    2.37
   3   7  -4    6.48    1.48
  -3  -7   4    3.84    0.95
  -3  -7   3    3.82    0.92
   3   7  -3    3.15    1.05
  -3   7   3    4.41    1.18
  -3  -7   3    3.61    1.00
  -3   7   3    1.55    1.42
  -3  -7   3    2.78    0.86
   3   7  -3    3.62    1.01
  -3  -7   2    0.84    0.45
  -3   7   2    0.17    0.56
   3   7  -2   -0.23    0.52
  -3  -7   2    0.87    0.60
  -3  -7   2    0.91    0.46
  -3   7   2    0.52    1.19
   3   7  -2    0.29    0.55
  -3  -7   1   -0.51    0.62
  -3  -7   1    0.45    0.46
  -3   7   1    1.39    0.89
   3   7  -1    0.38    0.47
   3   7  -1   -0.11    0.53
  -3  -7   1    0.36    0.63
  -3  -7   0    1.30    0.69
  -3   7   0    0.55    0.55
  -3  -7   0    1.38    0.65
   3   7   0    2.34    0.86
  -3  -7   0    2.10    0.84
   3   7   0    1.83    0.72
   3   7   0    0.65    0.49
  -3  -7   0    1.67    0.62
  -3  -7  -1   10.56    1.66
  -3  -7  -1    9.41    1.43
  -3  -7  -1    8.25    1.39
   3   7   1    8.23    1.55
  -3  -7  -1   10.72    1.67
  -3   7  -1   10.17    1.67
  -3   7  -2    7.02    1.38
   3   7   2   10.13    1.72
  -3  -7  -2    6.39    1.33
   3   7   2    8.22    1.59
   3  -7   2    7.11    1.25
  -3  -7  -2    9.57    1.44
  -3  -7  -2    7.27    1.33
  -3  -7  -2    7.93    1.28
   3   7   3   15.27    2.10
  -3  -7  -3   14.71    1.71
  -3   7  -3   18.02    2.11
   3   7   3   15.74    2.13
  -3  -7  -3   17.62    2.17
  -3  -7  -3   17.20    2.14
   3  -7   3   17.29    1.86
  -3  -7  -4   22.20    2.04
  -3  -7  -4   30.38    2.78
   3   7   4   29.28    2.93
   3   7   4   26.51    2.63
  -3   7  -4   28.95    2.63
  -3  -7  -4   26.28    2.54
  -3  -7  -5    9.54    1.46
   3  -7   5   10.33    1.39
  -3   7  -5   10.59    1.49
   3   7   5   14.82    2.00
  -3   7  -5    9.92    1.48
  -3  -7  -5   10.11    1.57
  -3  -7  -5   12.32    1.67
  -3  -7  -6   13.97    1.67
  -3  -7  -6   15.49    1.85
   3  -7   6   13.44    1.49
  -3  -7  -6   15.40    1.72
  -3   7  -6   16.59    1.86
   3   7   6   12.88    1.82
  -3   7  -6   15.21    1.76
   3  -7   6   15.59    1.71
  -3  -7  -7    0.84    0.43
  -3  -7  -7    1.70    0.65
  -3   7  -7    1.44    0.58
  -3  -7  -7    1.37    0.56
   3   7   7    1.27    0.65
   3  -7   7    1.63    0.53
  -3  -7  -8   25.30    1.95
  -3   7  -8   28.05    1.91
   3   7   8   24.05    2.08
   3  -7   8   26.74    1.91
  -3  -7  -8   26.42    1.89
   3  -7   8   26.00    1.82
  -3   8   6    2.80    0.65
   3  -8  -6    3.78    0.69
   3   8  -6    4.59    0.84
  -3   8   5    0.03    0.31
  -3  -8   5    1.07    0.42
   3   8  -5    0.82    0.51
   3  -8  -5    0.90    0.41
  -3  -8   5    0.66    0.37
  -3  -8   4    6.18    0.98
   3  -8  -4    5.02    0.89
  -3  -8   4    5.44    0.94
  -3   8   4    3.69    0.87
   3   8  -4    4.59    0.98
  -3  -8   3    1.02    0.45
  -3  -8   3    1.73    0.61
  -3   8   3    0.67    0.49
   3   8  -3    1.59    0.66
   3   8  -3    1.61    0.62
   3  -8  -3    1.60    0.50
  -3  -8   2    8.91    1.15
   3   8  -2    9.95    1.44
  -3  -8   2    9.27    1.29
   3   8  -2    9.57    1.45
  -3  -8   2   10.12    1.39
  -3   8   2    7.70    1.34
  -3  -8   1    3.22    0.75
  -3  -8   1    2.27    0.70
  -3   8   1    1.93    0.75
   3  -8  -1    2.65    0.68
   3   8  -1    3.50    0.85
   3   8  -1    3.56    0.93
  -3  -8   0    3.84    0.86
  -3   8   0    3.05    0.93
   3  -8   0    1.78    0.54
   3   8   0    2.98    0.87
  -3  -8   0    2.79    0.75
   3   8   1    3.85    0.88
  -3   8  -1    5.88    1.12
  -3  -8  -1    6.87    1.12
  -3  -8  -1    6.55    1.09
   3   8   1    5.36    1.13
  -3  -8  -1    6.18    1.07
   3  -8   1    6.04    1.02
   3   8   2    7.26    1.25
   3   8   2    6.84    1.25
  -3  -8  -2    9.60    1.25
  -3   8  -2    9.06    1.37
  -3  -8  -2    9.50    1.16
  -3  -8  -2    9.36    1.36
   3  -8   2    8.69    1.15
  -3  -8  -3    0.94    0.43
  -3  -8  -3    1.24    0.50
   3   8   3    0.66    0.49
   3   8   3    0.95    0.48
  -3  -8  -3    1.07    0.52
  -3   8  -3    0.69    0.43
  -3  -8  -4    1.66    0.51
  -3   8  -4    2.13    0.60
   3  -8   4    0.65    0.39
  -3  -8  -4    1.09    0.37
   3   8   4    1.78    0.65
   3   8   4    1.28    0.52
  -3  -8  -4    0.74    0.40
   3  -8   5    1.04    0.43
   3   8   5    0.55    0.50
  -3  -8  -5    0.94    0.42
  -3   8  -5    0.41    0.27
   3  -8   5    0.37    0.25
   3   8   6    1.44    0.49
  -3  -8  -6    2.33    0.54
   3  -8   6    1.07    0.35
   4   0 -14   11.03    1.43
   4   0 -14    8.89    1.19
  -4   0  14    9.28    1.33
   4   0 -14   10.77    1.44
  -4   0  14    8.30    1.13
   4   0 -13    6.40    1.27
   4   0 -13    4.47    1.06
  -4   0  13    4.37    1.07
   4   0 -13    5.76    1.30
  -4   0  13    3.48    0.88
   4   0 -12    0.41    0.61
  -4   0  12    2.54    0.84
  -4   0  12    1.00    0.62
   4   0 -12    1.56    0.85
   4   0 -12    1.34    0.71
  -4   0  12    0.91    0.53
   4   0 -11    8.92    1.62
   4   0 -11   10.11    1.87
  -4   0  11    7.49    1.35
  -4   0  11   10.23    1.83
  -4   0  11    7.78    1.46
   4   0 -10   90.34    5.12
  -4   0  10   92.79    4.97
  -4   0  10   94.16    5.29
   4   0 -10   90.46    5.36
  -4   0  10   90.24    5.13
  -4   0  10  104.03    5.39
  -4   0   9    6.90    1.31
   4   0  -9    9.58    1.61
  -4   0   8    0.45    0.43
   4   0  -8    0.50    0.48
  -4   0   8    0.33    0.35
   4   0  -7  157.88    6.37
  -4   0   7  173.98    5.68
   4   0  -7  163.10    6.50
  -4   0   7  177.58    6.04
   4   0  -6   37.18    2.78
  -4   0   6   33.21    2.16
  -4   0   6   33.44    2.32
   4   0  -5   14.92    1.72
  -4   0   5   17.44    1.54
  -4   0   5   18.48    1.46
   4   0  -5   18.54    1.48
  -4   0   5   17.00    1.50
  -4   0   4   61.17    2.72
  -4   0   4   56.63    2.34
   4   0  -4   56.94    3.18
  -4   0   4   57.16    2.57
   4   0  -4   56.03    2.56
  -4   0   3  260.60    5.75
   4   0  -3  246.52    6.84
   4   0  -3  257.10    5.96
   4   0  -2 1226.40   17.97
   4   0  -2 1203.04   18.50
  -4   0   2 1197.95   18.75
  -4   0   2 1238.69   18.37
   4   0  -2 1224.57   19.04
   4   0  -2 1258.32   18.87
  -4   0   1  447.57    8.72
   4   0  -1  474.83    9.10
   4   0  -1  511.38    7.74
   4   0  -1  473.61    9.83
  -4   0   1  470.06    8.96
   4   0  -1  513.01    8.12
  -4   0   1  503.38    7.89
   4   0  -1  476.41    7.90
  -4   0   1  524.61   10.03
   4   0  -1  510.60    9.13
  -4   0   1  492.51    8.45
   4   0  -1  491.60    7.66
   4   0   0  316.53    7.41
   4   0   0  295.08    5.63
   4   0   0  341.92    7.00
  -4   0   0  272.60    6.33
  -4   0   0  320.14    5.10
  -4   0   0  314.11    6.33
  -4   0   0  331.51    5.96
   4   0   0  309.90    5.63
   4   0   1 1895.76   26.20
   4   0   1 1845.25   26.43
   4   0   1 1950.82   28.62
  -4   0  -1 1950.50   27.58
   4   0   1 1837.25   26.85
  -4   0  -1 2000.77   26.17
  -4   0  -1 1916.50   26.97
  -4   0  -1 1960.11   24.81
   4   0   1 1819.87   26.37
   4   0   2  288.23    5.97
   4   0   2  295.95    5.88
  -4   0  -2  287.02    6.58
   4   0   2  274.94    5.93
  -4   0  -2  277.55    6.00
   4   0   2  279.79    5.85
   4   0   3  306.96    6.45
   4   0   3  305.28    6.38
  -4   0  -3  286.24    6.95
   4   0   3  299.23    6.42
   4   0   4  182.86    4.95
   4   0   4  178.30    4.90
  -4   0  -4  194.07    5.05
  -4   0  -4  183.00    5.53
   4   0   4  200.50    5.17
   4   0   5   61.44    2.78
   4   0   5   58.03    2.78
  -4   0  -5   65.31    3.27
   4   0   6   18.44    1.57
   4   0   6   18.14    1.66
  -4   0  -6   17.43    1.79
   4   0   7   35.21    2.45
  -4   0  -7   39.93    2.89
   4   0   7   36.65    2.48
   4   0   8 1286.05   22.03
   4   0   8 1255.74   21.52
  -4   0  -9   65.72    4.25
  -4   0  -9   54.68    3.89
  -4   0  -9   58.73    3.95
  -4   0  -9   66.64    4.58
   4   0   9   63.51    4.01
   4   0  10  325.05    9.45
  -4   0 -10  276.86   10.06
   4   0  10  279.90    9.29
   4   0  10  316.98    9.81
  -4   0 -10  270.47    9.20
  -4   0 -11    4.13    1.13
   4   0  11    4.86    1.20
   4   0  11    5.39    1.26
  -4   0 -12   -0.45    0.47
  -4   0 -12    0.59    0.64
   4   0  12    0.11    0.50
   4   0  12   -0.53    0.68
   4   0  13    1.12    0.63
  -4   0 -13    0.77    0.46
   4   0  13    0.63    0.45
   4   0  13   -0.32    0.51
  -4   0 -14   12.63    1.40
   4  -1 -14    3.13    0.80
   4   1 -14    4.10    0.83
  -4  -1  14    3.98    0.85
  -4   1  14    3.16    0.82
   4  -1 -14    4.43    0.84
   4   1 -14    4.29    0.89
   4  -1 -14    4.42    0.95
  -4  -1  14    4.64    0.85
   4  -1 -13    0.82    0.64
   4   1 -13    0.91    0.51
   4  -1 -13    2.53    0.88
  -4   1  13    0.74    0.51
  -4  -1  13    2.70    0.86
   4  -1 -13    1.40    0.66
   4   1 -13    1.34    0.66
  -4   1  13    1.39    0.64
  -4  -1  13    1.11    0.55
   4  -1 -12   14.70    2.10
   4   1 -12   11.52    1.78
   4  -1 -12   12.32    1.91
  -4   1  12   15.33    1.91
  -4  -1  12   14.12    1.94
  -4   1  12   12.86    1.94
   4  -1 -12   12.86    1.93
   4   1 -12   13.76    2.04
  -4   1  12   13.33    1.79
  -4  -1  12   14.00    1.88
  -4   1  11  128.40    5.97
  -4  -1  11  143.19    6.47
   4  -1 -11  144.57    6.61
  -4   1  11  144.03    6.84
  -4  -1  11  153.33    6.79
   4  -1 -11  134.24    6.43
   4   1 -11  142.54    6.83
  -4   1  11  135.79    6.21
  -4  -1  10  196.08    7.63
  -4  -1  10  229.60    7.90
  -4   1  10  198.86    8.11
  -4  -1  10  211.52    7.95
  -4  -1  10  195.60    7.28
   4  -1 -10  178.92    7.51
   4  -1 -10  205.62    7.99
   4   1 -10  185.43    7.90
   4   1 -10  217.19    7.96
  -4   1  10  183.20    7.34
  -4   1  10  204.08    8.02
  -4   1  10  193.54    7.55
  -4  -1  10  205.58    7.87
   4  -1  -9   73.32    4.20
   4  -1  -9   64.94    4.29
   4  -1  -9   64.37    4.23
  -4   1   9   72.45    4.27
   4   1  -9   68.72    4.34
  -4   1   9   64.36    4.29
  -4  -1   9   64.33    3.79
  -4  -1   9   58.01    3.66
   4   1  -9   59.54    4.18
  -4   1   9   60.28    3.99
  -4   1   9   66.25    4.13
  -4  -1   9   72.57    4.29
   4  -1  -8  105.37    5.07
   4  -1  -8  110.90    5.38
   4   1  -8   94.88    5.09
  -4  -1   8  107.33    4.59
  -4   1   8   92.21    4.75
   4  -1  -7   11.55    1.68
   4  -1  -7   11.96    1.71
  -4  -1   7   14.21    1.50
   4   1  -7   13.30    1.56
  -4   1   7   12.85    1.62
   4   1  -7   12.89    1.71
  -4  -1   6   54.04    2.93
   4  -1  -6   48.56    3.20
   4   1  -6   53.22    3.29
  -4  -1   6   51.35    2.58
   4   1  -6   53.41    2.95
  -4   1   6   50.51    2.97
   4  -1  -6   49.18    3.31
  -4  -1   5  188.51    5.59
   4  -1  -5  188.53    6.52
  -4  -1   5  196.99    5.03
  -4   1   5  205.06    6.01
   4   1  -5  201.47    5.89
   4  -1  -4   33.18    2.38
   4   1  -4   37.11    2.52
   4  -1  -4   30.71    2.33
  -4  -1   4   35.93    2.12
  -4   1   4   30.88    1.91
  -4   1   4   33.03    2.09
   4   1  -4   29.96    2.01
  -4  -1   3  124.97    4.10
   4   1  -3  126.77    4.66
   4  -1  -3  143.92    4.87
   4  -1  -3  124.08    3.33
  -4   1   3  124.00    3.76
   4  -1  -3  136.20    3.51
  -4  -1   3  130.31    3.67
  -4   1   3  129.71    4.15
   4   1  -3  123.06    4.15
  -4  -1   3  121.07    3.44
   4  -1  -3  131.26    3.67
   4  -1  -2   29.80    1.68
   4  -1  -2   32.20    1.97
  -4   1   2   27.24    1.85
  -4   1   2   29.29    1.59
   4  -1  -2   29.55    1.59
   4  -1  -2   28.66    1.54
   4   1  -2   25.91    1.51
  -4   1   2   27.81    1.56
  -4  -1   2   32.33    1.85
  -4  -1   2   26.52    1.40
  -4   1   2   29.46    1.74
  -4   1   2   28.78    1.39
  -4  -1   2   29.81    1.52
   4  -1  -2   29.13    1.41
  -4  -1   2   23.95    1.26
   4   1  -2   24.54    1.73
   4   1  -1 1516.96   22.77
  -4  -1   1 1772.72   24.24
  -4   1   1 1605.97   23.40
   4   1  -1 1690.42   24.16
   4   1  -1 1727.32   25.09
  -4   1   1 1621.20   23.08
   4  -1  -1 1627.96   23.56
  -4  -1   1 1640.56   23.99
  -4   1   1 1598.28   23.73
   4  -1  -1 1688.71   24.72
   4  -1  -1 1599.70   22.11
   4   1   0  534.15   10.34
   4  -1   0  479.81    9.83
   4   1   0  524.16    7.65
   4   1   0  520.58    8.77
  -4  -1   0  503.90    8.05
   4  -1   0  507.62    7.17
  -4  -1   0  428.46    8.86
   4   1   0  450.92    9.15
  -4   1   0  493.35    8.34
   4  -1   0  536.14    9.24
  -4   1   0  511.24    9.07
  -4   1   0  473.52    8.87
   4  -1   0  451.05    7.95
  -4   1   0  485.58    7.74
   4   1   0  513.18    9.55
   4   1   1  662.63   10.77
   4   1   1  676.95   11.48
   4  -1   1  676.10   12.49
   4  -1   1  737.25   10.13
  -4  -1  -1  708.69   10.44
  -4   1  -1  699.08   11.92
  -4  -1  -1  725.48   12.02
  -4  -1  -1  670.67   11.86
   4  -1   1  664.21   11.69
  -4   1  -1  690.71   10.78
  -4   1  -1  689.19   11.47
  -4   1  -1  699.75   10.68
   4   1   1  662.46   12.19
   4   1   2 3227.28   44.08
   4   1   2 3180.74   42.79
  -4  -1  -2 3417.62   44.12
   4   1   2 3280.08   43.51
  -4  -1  -2 2968.49   41.46
  -4   1  -2 3331.52   44.05
  -4   1  -2 3434.69   43.27
   4  -1   2 3291.83   43.68
  -4  -1  -2 3473.37   44.04
   4  -1   2 3176.36   42.39
   4   1   3  458.50    8.77
   4   1   3  441.62    9.30
   4   1   3  494.10    9.31
  -4  -1  -3  478.44    9.46
  -4   1  -3  383.03    8.99
   4  -1   3  460.79    8.06
   4  -1   3  564.91    9.57
  -4  -1  -3  468.51    9.47
   4  -1   3  424.11    8.58
   4   1   4  664.98   11.76
   4   1   4  655.14   12.24
   4   1   4  661.69   12.05
   4  -1   4  614.84   11.53
  -4   1  -4  619.55   12.24
  -4  -1  -4  571.88   11.87
   4  -1   4  654.70   11.53
  -4  -1  -4  584.01   11.87
   4  -1   4  712.72   11.95
   4   1   5   93.92    3.78
   4  -1   5   94.18    3.71
   4  -1   5  120.11    4.09
   4   1   5  110.10    4.08
  -4  -1  -5  102.16    4.18
  -4   1  -5  108.41    4.41
  -4  -1  -5  106.19    4.19
   4  -1   5  107.30    3.90
   4   1   6   76.40    3.62
   4  -1   6   77.55    3.44
   4  -1   6   73.82    3.41
   4   1   6   77.56    3.57
  -4   1  -6   65.27    3.64
  -4  -1  -6   73.55    3.62
   4  -1   6   78.60    3.49
  -4  -1  -6   74.93    3.72
   4  -1   7   13.57    1.49
   4  -1   7   14.92    1.59
   4   1   7   12.72    1.47
  -4  -1  -7   11.93    1.50
  -4   1  -7   11.93    1.63
  -4  -1  -7   12.05    1.53
   4  -1   8  400.91    9.64
   4   1   8  425.11   10.57
   4  -1   8  395.57    9.89
  -4  -1  -8  381.30   10.12
  -4   1  -8  365.62   10.60
   4   1   9  351.40    9.85
   4  -1   9  362.76    9.66
  -4   1  -9  301.85    9.85
  -4  -1  -9  339.79   10.65
  -4   1  -9  324.84   10.15
  -4   1  -9  319.59   10.10
  -4  -1  -9  323.50   10.73
  -4   1  -9  341.79   10.94
   4   1   9  293.63    9.49
   4   1   9  279.30    9.23
   4  -1  10   29.81    2.77
   4   1  10   18.20    2.05
  -4  -1 -10   19.30    2.50
  -4   1 -10   19.49    2.37
  -4  -1 -10   25.25    2.81
  -4   1 -10   21.55    2.64
  -4   1 -10   21.29    2.44
   4   1  10   22.62    2.48
   4  -1  10   19.94    2.37
   4   1  10   20.95    2.39
   4   1  11   56.37    4.07
  -4  -1 -11   57.22    4.23
  -4   1 -11   60.21    4.33
   4   1  11   55.64    3.88
   4  -1  11   59.33    3.98
   4   1  11   49.80    3.73
   4  -1  11   58.20    3.95
  -4  -1 -12   15.52    2.02
   4   1  12   16.59    2.06
  -4  -1 -12   15.67    2.06
   4  -1  12   18.90    2.22
  -4   1 -12   17.62    2.20
   4   1  12   15.82    1.97
   4  -1  12   17.19    2.10
   4   1  12   16.59    2.02
  -4  -1 -13   12.55    1.63
   4   1  13   12.05    1.54
   4  -1  13   12.42    1.58
  -4  -1 -13   12.15    1.57
  -4   1 -13   12.23    1.65
   4  -1  13   13.14    1.64
   4  -1  13   13.04    1.65
   4   1  14   15.56    1.55
  -4   1 -14   12.23    1.37
   4  -1  14   13.77    1.40
   4  -2 -14   20.39    1.81
   4  -2 -14   15.10    1.40
  -4   2  14   19.96    1.84
  -4  -2  14   18.59    1.59
   4   2 -14   19.69    1.81
  -4  -2  14   18.39    1.59
   4  -2 -13    1.05    0.52
  -4   2  13    0.49    0.56
  -4  -2  13    0.42    0.50
   4   2 -13    0.17    0.38
   4  -2 -13   -0.04    0.51
  -4  -2  13    1.63    0.63
   4  -2 -12   18.21    2.23
   4   2 -12   20.96    2.14
   4  -2 -12   19.72    2.36
  -4  -2  12   24.73    2.45
   4   2 -12   22.12    2.48
  -4   2  12   21.84    2.51
   4   2 -12   20.57    2.15
  -4   2  12   19.18    2.05
  -4  -2  12   20.56    2.27
   4  -2 -11   39.23    3.41
   4  -2 -11   41.91    3.54
  -4   2  11   41.49    3.61
  -4  -2  11   43.72    3.39
  -4   2  11   40.87    3.29
   4   2 -11   45.11    3.69
   4   2 -11   42.73    3.39
  -4  -2  11   40.82    3.17
  -4   2  11   38.09    3.14
  -4  -2  11   40.95    3.36
   4  -2 -10  126.95    5.82
   4  -2 -10  130.61    6.28
  -4   2  10  113.78    5.68
  -4   2  10  122.61    6.36
  -4  -2  10  118.38    5.46
  -4  -2  10  131.25    5.95
   4   2 -10  130.86    6.45
   4   2 -10  126.84    6.09
  -4   2  10  123.76    6.27
  -4   2  10  117.78    5.78
  -4  -2  10  130.56    6.10
   4  -2  -9  536.81   13.40
  -4  -2   9  526.36   12.89
   4  -2  -9  586.40   14.37
  -4   2   9  555.79   14.53
  -4  -2   9  571.89   12.89
   4   2  -9  533.97   14.10
   4   2  -9  600.52   14.36
  -4   2   9  539.45   14.12
   4   2  -9  574.81   13.43
  -4   2   9  486.34   13.25
  -4  -2   9  559.11   13.74
  -4   2   9  557.11   13.75
   4  -2  -8  363.04   10.32
   4  -2  -8  327.59   10.04
   4   2  -8  339.24   10.02
  -4  -2   8  337.86    8.84
  -4   2   8  328.69   10.07
   4   2  -8  339.80    9.76
   4  -2  -7  238.15    7.94
   4  -2  -7  241.10    7.95
  -4  -2   7  234.27    6.60
  -4   2   7  233.40    7.87
   4   2  -7  254.87    7.87
   4  -2  -6  422.51   11.02
  -4  -2   6  460.17    9.47
   4  -2  -6  432.20   10.92
   4  -2  -6  492.77   11.87
   4   2  -6  437.06   10.55
  -4   2   6  464.06   11.22
   4   2  -6  427.65   10.65
   4  -2  -5   69.49    3.78
  -4  -2   5   80.35    3.51
   4   2  -5   75.00    3.65
  -4  -2   5   68.27    3.18
   4  -2  -5   69.82    3.65
  -4   2   5   70.56    3.66
   4   2  -5   73.95    3.61
   4  -2  -4  372.66    9.23
   4   2  -4  335.88    8.83
   4  -2  -4  376.78    8.84
  -4  -2   4  388.25    8.58
  -4  -2   4  361.89    7.87
  -4   2   4  356.66    8.76
   4   2  -4  351.01    8.60
   4   2  -3  314.46    6.69
  -4   2   3  325.88    8.00
   4  -2  -3  348.19    7.95
   4  -2  -3  330.86    8.36
   4  -2  -3  351.10    8.17
  -4  -2   3  378.28    8.10
   4  -2  -3  350.94    7.09
  -4  -2   3  340.25    7.16
   4   2  -3  327.50    8.25
   4   2  -3  331.84    8.02
   4  -2  -2 3622.71   49.75
   4  -2  -2 3403.33   47.44
  -4  -2   2 3474.10   49.10
   4  -2  -2 3492.52   48.73
  -4  -2   2 3659.11   47.98
  -4   2   2 3630.50   49.61
   4   2  -2 3601.15   49.76
   4   2  -1  230.23    5.16
  -4   2   1  241.18    5.22
   4  -2  -1  227.90    5.71
  -4  -2   1  202.50    5.57
  -4   2   1  221.74    5.85
  -4  -2   1  216.28    4.92
  -4   2   1  229.13    5.02
   4   2  -1  216.58    6.04
  -4   2   0  706.60   11.47
  -4  -2   0  638.29   11.96
  -4   2   0  669.74   12.07
   4  -2   0  670.33   11.33
  -4   2   0  688.54   11.07
  -4  -2   0  617.85   10.55
   4   2   0  653.64   12.43
   4   2   1  239.85    5.56
   4   2   1  249.27    6.09
   4  -2   1  236.82    6.16
   4   2   1  241.04    6.23
  -4   2  -1  263.68    6.08
   4  -2   1  244.01    6.22
  -4  -2  -1  269.54    6.18
  -4  -2  -1  247.30    6.25
  -4   2  -1  256.38    6.22
  -4   2  -1  269.62    5.66
   4   2   2  381.08    7.83
  -4   2  -2  373.86    8.10
   4   2   2  389.04    8.28
  -4  -2  -2  399.01    8.08
   4  -2   2  373.57    7.98
   4   2   2  410.40    8.55
  -4   2  -2  379.82    8.06
  -4   2  -2  367.33    7.46
   4   2   3  186.03    5.31
   4   2   3  191.69    5.56
  -4   2  -3  202.66    5.72
  -4  -2  -3  189.66    5.77
  -4  -2  -3  169.26    5.07
   4   2   3  178.21    5.44
   4  -2   3  195.63    5.16
  -4   2  -3  197.08    5.12
   4   2   4   11.16    1.28
   4   2   4   12.10    1.38
  -4  -2  -4   12.83    1.34
   4  -2   4   10.05    1.04
   4   2   4   14.14    1.46
   4  -2   4   10.61    1.11
  -4   2  -4   10.50    1.28
   4   2   5   38.87    2.55
   4   2   5   46.47    2.78
  -4   2  -5   41.15    2.73
  -4  -2  -5   40.02    2.80
   4  -2   5   43.87    2.56
   4  -2   5   42.99    2.26
   4  -2   5   45.53    2.60
   4   2   6  104.63    4.59
   4   2   6  100.91    4.35
  -4  -2  -6   99.62    4.68
   4  -2   6  111.99    4.45
  -4   2  -6   91.47    4.44
   4  -2   6   96.00    3.78
   4  -2   6   86.92    3.93
   4   2   7  167.54    6.31
  -4   2  -7  164.11    6.47
   4   2   7  162.02    5.91
   4  -2   7  172.65    6.03
   4  -2   7  189.22    6.18
  -4  -2  -7  167.63    6.50
   4  -2   7  161.40    5.40
   4  -2   7  197.39    6.24
   4   2   8   35.04    2.93
   4  -2   8   39.28    2.76
   4  -2   8   40.89    2.88
  -4  -2  -8   38.98    3.16
  -4  -2  -8   37.47    3.35
  -4  -2  -8   39.68    3.37
  -4   2  -8   35.60    3.06
  -4   2  -8   32.93    2.95
   4   2   8   39.98    3.39
   4  -2   8   35.08    2.52
  -4   2  -8   41.12    3.35
  -4   2  -8   43.09    3.48
   4   2   8   30.36    2.77
   4   2   8   38.77    3.10
   4   2   9   43.44    3.41
   4  -2   9   39.57    2.92
  -4  -2  -9   33.77    3.01
  -4  -2  -9   32.58    3.22
  -4   2  -9   33.20    3.06
   4   2   9   36.93    3.36
   4  -2   9   34.38    2.88
  -4  -2  -9   35.67    2.95
  -4  -2  -9   34.38    3.16
  -4   2  -9   33.63    3.22
  -4   2  -9   41.04    3.42
  -4   2  -9   29.95    2.96
   4   2   9   33.46    3.01
   4   2   9   31.27    2.94
   4   2  10  126.68    6.01
   4  -2  10  119.29    5.30
   4   2  10  124.40    6.26
  -4  -2 -10  115.61    5.62
  -4  -2 -10  111.40    6.08
  -4   2 -10  121.04    6.03
   4  -2  10  117.34    5.50
  -4  -2 -10  112.29    5.88
  -4   2 -10  120.01    6.14
  -4   2 -10   97.37    5.47
   4   2  10  112.92    5.73
   4   2  10  120.70    5.89
  -4  -2 -11   39.86    3.30
  -4   2 -11   36.67    3.18
   4   2  11   44.82    3.61
   4  -2  11   41.58    3.17
  -4   2 -11   39.08    3.36
   4  -2  11   45.05    3.42
   4   2  12   13.31    1.89
  -4  -2 -12   14.20    1.95
   4   2  12   13.46    1.77
   4  -2  12   15.08    1.78
  -4  -2 -12   11.74    1.63
  -4   2 -12   10.74    1.66
   4   2  12   12.44    1.72
   4  -2  12   12.78    1.74
   4  -2  12   13.06    1.72
   4   2  13    2.11    0.66
   4   2  13    2.26    0.65
   4  -2  13    1.40    0.54
  -4  -2 -13    2.29    0.79
  -4   2 -13    2.46    0.75
   4  -2  13    2.22    0.70
   4  -2  13    2.08    0.70
   4  -3 -13    3.99    0.74
   4  -3 -13    3.24    0.82
  -4   3  13    3.77    0.94
   4  -3 -13    2.77    0.70
   4   3 -13    4.08    0.90
   4   3 -13    3.52    0.85
  -4  -3  13    3.33    0.79
   4  -3 -12    4.73    1.14
   4  -3 -12    4.36    1.10
  -4   3  12    5.72    1.26
   4   3 -12    6.46    1.31
   4   3 -12    6.04    1.24
  -4  -3  12    4.63    1.09
   4  -3 -11    0.92    0.60
   4  -3 -11    1.67    0.79
  -4   3  11    0.88    0.78
   4   3 -11    0.82    0.53
   4   3 -11    1.00    0.69
  -4   3  11    0.85    0.63
  -4  -3  11    0.44    0.57
  -4   3  10   31.64    3.02
   4  -3 -10   35.62    3.09
   4  -3 -10   34.88    3.17
  -4   3  10   32.89    3.22
  -4  -3  10   31.38    2.62
   4   3 -10   32.24    3.03
   4   3 -10   36.81    3.24
  -4   3  10   31.17    2.90
  -4  -3  10   35.14    3.11
  -4   3   9    7.78    1.53
   4  -3  -9    6.87    1.36
  -4   3   9    8.24    1.50
   4  -3  -9    5.76    1.29
  -4  -3   9    6.52    1.26
   4  -3  -9    6.41    1.29
  -4   3   9    6.37    1.51
  -4  -3   9    7.47    1.21
   4   3  -9    6.43    1.44
   4   3  -9    6.76    1.36
   4  -3  -9    6.99    1.43
   4   3  -9    6.19    1.28
  -4   3   9    8.50    1.55
  -4  -3   9    7.19    1.42
  -4   3   9    6.66    1.43
  -4   3   8  390.63   11.53
   4  -3  -8  451.16   11.99
   4  -3  -8  462.03   12.08
  -4   3   8  406.05   11.30
  -4  -3   8  402.86   10.86
   4   3  -8  427.96   12.09
  -4  -3   8  444.39   10.35
   4   3  -8  381.63   11.25
  -4   3   8  416.81   12.00
   4   3  -8  417.14   11.88
   4   3  -8  423.75   11.62
  -4   3   8  396.43   12.14
  -4   3   8  406.26   11.56
  -4  -3   8  434.41   11.44
   4  -3  -7   18.94    2.20
   4  -3  -7   17.97    2.07
   4  -3  -7   19.72    2.08
  -4   3   7   18.74    2.22
   4   3  -7   24.42    2.48
   4  -3  -6  225.17    7.47
   4  -3  -6  266.25    8.38
   4  -3  -6  251.13    7.97
  -4  -3   6  255.75    7.46
  -4   3   6  236.36    8.07
   4   3  -6  240.98    7.89
  -4  -3   5    1.50    0.43
   4  -3  -5    1.36    0.58
   4  -3  -5    2.40    0.70
   4  -3  -5    2.26    0.76
  -4  -3   5    2.26    0.57
   4   3  -5    1.83    0.69
  -4   3   5    1.62    0.62
   4  -3  -4  127.76    4.97
   4  -3  -4  133.61    4.82
   4  -3  -4  117.60    5.07
  -4  -3   4  140.23    4.90
   4  -3  -4  133.34    5.30
  -4   3   4  125.81    5.17
   4   3  -4  123.71    5.04
  -4  -3   4  129.17    4.53
   4  -3  -3  251.19    7.38
   4  -3  -3  249.04    6.95
  -4  -3   3  277.17    7.08
   4   3  -3  260.91    7.43
   4  -3  -3  260.86    7.54
  -4  -3   3  262.79    6.49
  -4   3   3  256.00    7.42
  -4   3   3  248.51    6.40
   4   3  -3  239.49    6.31
   4   3  -2  909.43   15.71
   4  -3  -2  884.73   16.47
   4  -3  -2  958.78   17.13
  -4   3   2  952.83   16.87
  -4  -3   2  966.07   15.49
  -4   3   2  969.18   15.73
   4   3  -2  926.92   16.75
   4   3  -1    6.39    0.94
   4  -3  -1    8.90    1.21
  -4  -3   1    7.28    0.91
  -4  -3   1    8.55    1.13
   4  -3  -1    7.94    1.13
  -4   3   1    7.82    0.96
   4   3  -1    8.92    1.21
  -4   3   1    8.49    1.16
   4  -3   0  636.75   12.61
   4  -3   0  626.93   12.18
  -4  -3   0  599.13   11.97
  -4   3   0  617.86   12.21
  -4  -3   0  624.56   11.08
  -4   3   0  598.42   11.36
   4   3   0  632.91   12.46
   4   3   1  114.54    4.04
   4  -3   1  122.27    4.52
   4  -3   1  121.08    4.19
  -4   3  -1  113.01    4.27
  -4  -3  -1  125.56    4.53
  -4  -3  -1  110.29    3.66
  -4   3  -1  121.91    4.08
   4   3   1  121.92    4.55
   4   3   2   35.99    2.28
  -4   3  -2   33.18    2.12
  -4   3  -2   33.36    2.09
  -4   3  -2   34.28    2.25
  -4  -3  -2   34.17    2.38
   4  -3   2   33.49    2.05
   4   3   2   36.17    2.40
   4   3   3  139.16    5.08
  -4   3  -3  145.19    4.96
  -4  -3  -3  142.76    5.43
   4  -3   3  145.55    4.94
  -4   3  -3  152.21    4.85
   4  -3   3  140.94    4.38
   4   3   4  119.87    4.95
  -4  -3  -4  128.53    5.34
  -4   3  -4  129.34    4.92
   4  -3   4  131.16    4.52
   4  -3   4  126.34    4.57
  -4   3  -4  119.94    4.50
   4   3   5    1.04    0.59
  -4   3  -5    0.90    0.47
   4  -3   5    1.28    0.43
   4  -3   5    1.28    0.50
  -4  -3  -5    0.77    0.52
   4   3   6   33.63    2.81
  -4  -3  -6   31.17    2.84
   4  -3   6   32.60    2.34
  -4   3  -6   32.58    2.69
   4  -3   6   32.99    2.52
   4   3   7   15.70    2.02
   4  -3   7   15.39    1.82
  -4  -3  -7   11.28    1.85
  -4   3  -7   15.57    1.98
  -4   3  -7   12.18    1.73
  -4  -3  -7   11.87    1.82
  -4   3  -7   12.05    1.81
   4   3   7   14.36    2.07
   4  -3   7   11.60    1.43
  -4  -3  -7   11.51    1.73
  -4   3  -7   14.53    1.97
   4  -3   7   17.32    1.88
   4   3   8   72.85    4.52
   4  -3   8   62.11    3.74
  -4  -3  -8   57.22    4.12
  -4  -3  -8   66.29    4.31
  -4  -3  -8   56.24    4.25
  -4   3  -8   62.31    4.13
  -4   3  -8   74.69    4.65
   4  -3   8   68.00    3.74
  -4   3  -8   60.80    4.19
   4   3   8   62.07    4.47
   4   3   9   29.40    2.93
   4   3   9   30.98    3.13
   4  -3   9   27.60    2.47
  -4  -3  -9   27.55    2.58
  -4  -3  -9   28.10    2.77
  -4   3  -9   28.15    2.89
  -4  -3  -9   27.59    2.85
   4   3   9   26.69    2.93
   4  -3   9   30.28    2.55
  -4   3  -9   28.86    2.91
   4   3  10   42.06    3.58
  -4  -3 -10   39.00    3.03
  -4  -3 -10   39.68    3.24
   4   3  10   41.89    3.62
   4   3  10   49.75    3.91
  -4   3 -10   40.23    3.33
   4  -3  10   46.68    3.37
  -4   3 -10   41.80    3.37
  -4   3 -10   39.62    3.36
   4   3  11   20.98    2.41
  -4  -3 -11   19.69    2.45
   4   3  11   19.40    2.35
   4   3  11   20.00    2.27
   4  -3  11   21.83    2.24
  -4   3 -11   17.86    2.12
  -4   3 -11   20.02    2.19
   4   3  12    3.10    0.84
  -4   3 -12    1.79    0.61
   4   3  12    2.80    0.78
   4  -3  12    2.32    0.80
   4   3  12    3.35    0.91
   4  -3  12    3.03    0.81
  -4  -3 -12    2.78    0.89
  -4   3 -12    1.60    0.60
   4  -3  12    3.13    0.94
   4   3  13    8.60    1.14
  -4  -3 -13    8.09    1.17
   4   3  13   10.53    1.28
   4  -3  13    8.03    1.11
  -4   3 -13    8.27    1.10
   4  -3  13    9.35    1.20
   4  -3  13    9.52    1.16
   4  -4 -13   22.93    1.60
   4  -4 -13   22.53    1.71
  -4   4  13   21.53    1.76
   4   4 -13   22.33    1.69
  -4  -4  13   24.39    1.78
  -4   4  12   45.58    2.86
   4  -4 -12   53.60    3.06
   4  -4 -12   48.43    2.95
   4  -4 -12   49.98    3.07
  -4   4  12   44.87    3.09
   4   4 -12   49.84    3.09
  -4  -4  12   48.76    3.03
  -4   4  11   21.83    2.27
   4  -4 -11   20.87    2.13
   4   4 -11   25.85    2.48
  -4   4  11   18.73    2.26
  -4  -4  11   27.37    2.49
  -4   4  10   22.13    2.49
   4  -4 -10   25.33    2.56
  -4   4  10   26.63    2.87
   4   4 -10   26.50    2.70
  -4  -4  10   28.04    2.72
  -4   4   9    3.34    1.06
  -4  -4   9    3.01    0.84
  -4   4   9    2.70    1.02
   4  -4  -9    4.52    1.01
   4   4  -9    2.57    0.94
  -4  -4   9    3.72    1.11
  -4   4   8    9.91    1.73
   4  -4  -8   10.07    1.62
   4  -4  -8   10.43    1.73
   4  -4  -8   12.03    1.78
  -4   4   8    9.86    1.81
  -4  -4   8   13.70    1.80
   4   4  -8   10.66    1.78
   4   4  -8   12.87    1.91
   4   4  -8   13.14    2.05
  -4   4   8    8.51    1.59
  -4  -4   8   12.12    1.79
  -4   4   7  201.51    8.01
   4  -4  -7  216.38    7.95
  -4   4   7  196.75    7.68
   4  -4  -7  211.18    7.54
  -4  -4   7  213.64    7.43
   4   4  -7  189.68    7.82
  -4   4   7  193.36    8.18
   4  -4  -7  187.48    7.45
   4   4  -7  193.55    7.50
  -4  -4   7  204.05    7.18
  -4   4   7  198.24    7.91
   4   4  -7  181.74    7.48
   4   4  -7  208.94    7.96
  -4  -4   7  218.15    7.62
  -4  -4   7  206.60    7.34
   4  -4  -6  414.94   11.28
  -4   4   6  409.11   11.56
  -4  -4   6  365.02   10.25
   4   4  -6  402.47   11.48
   4  -4  -6  393.46   11.21
   4   4  -6  359.13   10.77
  -4   4   6  415.19   12.09
   4  -4  -6  428.65   11.26
  -4  -4   6  420.43   10.53
  -4   4   6  414.67   11.61
   4   4  -6  402.85   11.34
  -4  -4   5   67.55    3.64
   4  -4  -5   66.69    4.02
   4  -4  -5   58.51    3.70
   4  -4  -5   63.91    4.00
   4  -4  -5   76.58    4.31
  -4   4   5   61.51    4.00
   4   4  -5   65.13    4.02
   4  -4  -4   30.70    2.59
   4  -4  -4   28.22    2.52
   4  -4  -4   29.86    2.63
   4  -4  -4   29.84    2.64
  -4  -4   4   32.52    2.39
  -4   4   4   27.68    2.54
   4   4  -4   31.68    2.67
  -4   4   4   31.77    2.40
   4  -4  -3   11.51    1.52
   4  -4  -3   14.42    1.77
   4  -4  -3   15.04    1.79
   4  -4  -3   15.12    1.84
  -4   4   3   11.68    1.56
  -4  -4   3   13.85    1.50
  -4   4   3   13.30    1.53
   4   4  -3   12.41    1.65
   4   4  -3   11.69    1.42
   4  -4  -2   35.31    2.51
   4  -4  -2   40.97    2.92
   4  -4  -2   39.46    2.83
   4  -4  -2   35.54    2.74
  -4   4   2   35.77    2.70
  -4  -4   2   33.73    2.30
  -4   4   2   36.91    2.51
   4   4  -2   31.48    2.54
   4   4  -2   34.34    2.48
   4   4  -1  464.16   11.02
   4  -4  -1  502.46   11.78
   4  -4  -1  505.44   11.32
   4  -4  -1  501.11   11.52
  -4  -4   1  545.45   11.25
  -4   4   1  492.94   11.42
  -4  -4   1  496.12   10.44
  -4   4   1  472.36   10.65
   4   4  -1  510.82   11.45
   4   4   0  290.60    8.02
   4  -4   0  273.90    8.01
   4  -4   0  267.29    7.29
  -4   4   0  266.68    7.63
  -4  -4   0  283.60    7.68
  -4  -4   0  262.02    6.94
   4  -4   0  248.24    6.87
  -4   4   0  267.09    7.33
   4   4   0  266.88    7.55
   4   4   1   60.35    3.49
  -4   4  -1   54.34    3.15
  -4  -4  -1   50.78    3.09
  -4  -4  -1   54.62    2.87
   4  -4   1   52.47    3.06
  -4   4  -1   55.85    3.04
   4   4   1   53.54    3.07
   4   4   2   11.51    1.55
  -4   4  -2   10.84    1.40
  -4  -4  -2   10.92    1.48
  -4  -4  -2   10.00    1.21
   4  -4   2    9.85    1.29
  -4   4  -2   12.09    1.41
   4   4   2   10.36    1.43
   4   4   3   88.41    4.46
  -4  -4  -3   89.63    4.49
   4  -4   3   95.09    4.38
  -4   4  -3   86.96    4.04
   4  -4   3   92.37    3.92
   4   4   3   93.16    4.56
   4   4   4   58.38    3.76
   4   4   4   55.39    3.54
  -4  -4  -4   61.16    3.91
   4  -4   4   57.44    3.27
   4  -4   4   64.13    3.50
  -4   4  -4   58.51    3.34
   4   4   5   16.23    2.03
   4   4   5   16.25    1.96
  -4   4  -5   13.71    1.72
  -4  -4  -5   15.49    2.07
   4  -4   5   15.89    1.70
   4  -4   5   13.94    1.64
   4   4   6   56.44    4.02
   4   4   6   59.73    3.83
  -4   4  -6   57.91    3.95
  -4   4  -6   52.45    3.53
  -4  -4  -6   61.63    4.25
  -4  -4  -6   54.12    4.07
  -4  -4  -6   59.03    4.17
   4   4   6   57.64    4.18
  -4   4  -6   58.01    4.06
   4   4   6   55.32    4.24
  -4  -4  -6   57.13    3.59
   4  -4   6   60.86    3.51
   4   4   6   57.65    3.89
  -4   4  -6   57.35    3.87
   4   4   6   54.60    4.29
   4   4   7   16.98    2.22
  -4  -4  -7   16.91    2.27
  -4  -4  -7   13.75    2.07
   4   4   7   15.38    2.30
  -4   4  -7   13.85    1.88
   4   4   7   16.12    2.31
   4   4   7   16.66    2.25
  -4   4  -7   11.67    1.83
  -4   4  -7   16.06    2.14
   4  -4   7   15.96    1.81
  -4  -4  -7   15.37    2.18
  -4   4  -7   14.86    1.99
   4   4   8   16.24    2.27
   4  -4   8   19.64    2.14
  -4  -4  -8   16.91    2.26
  -4  -4  -8   17.58    2.46
   4   4   8   18.29    2.53
  -4  -4  -8   20.05    2.53
   4   4   8   19.34    2.56
   4   4   8   20.96    2.48
   4  -4   8   18.34    1.98
  -4   4  -8   20.86    2.46
  -4   4  -8   16.17    2.15
  -4  -4  -9   54.86    3.80
  -4  -4  -9   58.39    4.32
   4   4   9   60.09    4.36
  -4  -4  -9   58.56    4.08
   4   4   9   57.12    4.29
   4  -4   9   56.02    3.49
  -4   4  -9   61.06    4.09
  -4   4  -9   52.31    3.82
   4   4  10   12.45    1.82
  -4  -4 -10   14.39    1.81
  -4  -4 -10   15.42    2.11
  -4   4 -10   11.04    1.67
   4   4  10   13.95    1.98
   4   4  10   12.12    1.86
   4  -4  10   14.17    1.85
  -4   4 -10    9.59    1.62
   4   4  11   -0.04    0.29
  -4  -4 -11    0.58    0.39
  -4  -4 -11    1.32    0.50
   4   4  11    0.09    0.43
  -4   4 -11   -0.01    0.36
   4  -4  11    0.70    0.46
   4   4  11    0.05    0.39
  -4   4 -12    3.33    0.71
  -4  -4 -12    5.67    1.03
   4  -4  12    5.54    0.95
   4   4  12    5.43    1.02
   4  -4  12    6.37    1.03
   4  -4  12    6.35    0.91
   4  -5 -12   21.83    1.63
   4  -5 -12   20.96    1.59
   4   5 -12   23.04    1.76
  -4  -5  12   24.40    1.77
  -4   5  11    4.01    0.89
   4  -5 -11    4.57    0.87
   4  -5 -11    4.67    0.94
   4   5 -11    5.29    1.04
  -4   5  11    4.46    0.87
  -4  -5  11    4.62    0.91
  -4   5  10    3.65    0.91
   4  -5 -10    4.94    1.06
   4  -5 -10    3.11    0.88
  -4   5  10    3.40    0.98
   4   5 -10    3.05    0.87
  -4   5  10    3.50    0.90
  -4  -5  10    4.32    1.06
  -4   5   9    5.77    1.31
   4  -5  -9    6.72    1.24
   4   5  -9    7.44    1.33
  -4   5   9    6.42    1.41
  -4   5   9    2.04    1.50
   4   5  -9    7.54    1.45
  -4  -5   9    6.93    1.17
  -4   5   9    7.73    1.45
  -4  -5   9    5.64    1.17
  -4   5   8    6.12    1.42
   4   5  -8    7.35    1.47
  -4  -5   8    4.90    1.19
  -4   5   8    5.55    1.38
  -4   5   8    2.57    1.90
   4   5  -8    5.90    1.41
  -4   5   8    4.46    1.05
  -4  -5   8    7.59    1.41
  -4   5   7   32.11    3.16
   4  -5  -7   33.90    3.01
  -4  -5   7   37.13    3.03
  -4  -5   7   31.21    2.79
   4   5  -7   32.35    3.19
   4   5  -7   30.00    2.92
  -4   5   7   35.63    3.39
  -4   5   7   22.11    4.17
  -4  -5   7   30.77    2.71
   4   5  -7   36.16    3.19
   4   5  -7   34.01    3.08
  -4   5   7   30.46    2.99
  -4  -5   7   35.11    2.89
  -4   5   6   16.33    2.31
   4  -5  -6   16.37    2.12
  -4  -5   6   20.54    2.21
  -4  -5   6   21.00    2.21
   4   5  -6   16.14    2.19
   4   5  -6   14.88    2.06
  -4   5   6   16.24    3.76
  -4   5   6   16.48    2.22
  -4  -5   6   15.72    1.96
   4   5  -6   16.98    2.20
   4  -5  -6   18.01    2.21
  -4   5   6   15.94    2.21
   4   5  -6   17.94    2.24
  -4  -5   6   21.01    2.23
  -4   5   5   26.09    2.82
  -4  -5   5   26.99    2.49
   4  -5  -5   25.50    2.55
   4  -5  -5   25.66    2.64
  -4  -5   5   29.47    2.54
   4   5  -5   24.53    2.67
  -4   5   5   27.25    4.66
  -4   5   5   27.26    2.72
  -4  -5   5   26.32    2.40
   4   5  -5   24.33    2.54
   4   5  -5   28.87    2.89
  -4   5   5   25.99    2.70
   4   5  -5   30.47    2.90
  -4  -5   5   28.76    2.50
  -4   5   4   10.12    1.69
   4  -5  -4   10.37    1.56
  -4  -5   4    9.27    1.39
   4  -5  -4   10.49    1.70
   4   5  -4   10.40    1.78
  -4   5   4   13.04    3.26
  -4  -5   4    9.25    1.44
  -4  -5   4   10.38    1.53
   4   5  -4    8.10    1.56
  -4  -5   4    9.44    1.40
   4   5  -4    9.23    1.53
  -4   5   4    8.43    1.52
   4   5  -4    9.18    1.55
  -4   5   4    8.40    1.39
  -4   5   4    6.89    1.41
   4   5  -3    5.59    1.33
  -4  -5   3    4.01    0.88
   4  -5  -3    4.84    1.09
   4   5  -3    4.35    1.17
  -4   5   3    3.82    1.38
  -4  -5   3    3.63    0.90
  -4  -5   3    4.48    1.01
  -4   5   3    4.34    1.14
  -4   5   3    3.07    0.74
   4   5  -3    3.98    1.02
  -4   5   3    4.47    1.07
   4   5  -2    6.85    1.18
   4  -5  -2    7.96    1.37
  -4  -5   2    7.17    1.15
  -4   5   2    4.49    0.94
   4   5  -2    8.49    1.38
  -4   5   2    7.30    1.29
   4  -5  -1   32.80    2.65
  -4   5   1   29.31    2.57
  -4  -5   1   32.37    2.46
   4  -5  -1   32.22    2.58
   4  -5  -1   35.60    2.84
  -4   5   1   30.84    2.52
   4   5  -1   32.08    2.72
   4  -5   0  492.05   11.51
  -4   5   0  546.85   12.49
  -4  -5   0  496.81   11.46
   4  -5   0  521.76   12.41
  -4   5   0  493.29   11.83
   4   5   0  524.06   12.85
   4   5   1  163.59    6.63
  -4   5  -1  163.40    6.25
  -4  -5  -1  170.82    5.93
   4  -5   1  165.41    6.21
  -4   5  -1  175.12    6.30
   4   5   2   40.30    3.24
  -4  -5  -2   45.31    3.21
  -4  -5  -2   40.54    2.74
   4  -5   2   47.17    3.29
   4  -5   2   38.82    2.83
  -4   5  -2   43.76    3.01
   4   5   2   44.70    3.31
   4   5   3   50.95    3.68
  -4  -5  -3   48.46    3.52
   4   5   3   51.32    4.07
  -4   5  -3   50.64    3.55
   4   5   3   48.03    3.78
  -4  -5  -3   47.49    3.46
   4   5   3   48.51    3.75
  -4  -5  -3   47.89    3.45
   4  -5   3   51.97    3.43
   4  -5   3   50.75    3.18
  -4   5  -3   47.09    3.19
  -4  -5  -3   49.30    3.41
   4   5   3   45.68    3.47
   4   5   3   49.27    3.64
   4   5   4   35.11    3.04
  -4  -5  -4   26.97    2.74
   4   5   4   36.57    3.54
   4   5   4   32.88    3.22
  -4   5  -4   39.57    3.24
   4   5   4   29.09    3.01
  -4  -5  -4   34.96    2.98
  -4   5  -4   36.54    3.11
   4   5   4   33.67    3.13
   4  -5   4   33.00    2.67
  -4  -5  -4   37.94    3.17
  -4  -5  -4   32.85    2.77
   4  -5   4   34.40    2.76
  -4   5  -4   37.21    2.86
   4   5   4   35.03    3.17
   4   5   5    7.89    1.52
   4   5   5    7.44    1.53
  -4  -5  -5    6.56    1.38
  -4   5  -5    7.05    1.44
   4   5   5    6.42    1.54
  -4   5  -5    6.91    1.40
   4   5   5    7.01    1.53
  -4  -5  -5    8.94    1.55
   4   5   5    7.94    1.53
   4  -5   5    7.08    1.25
  -4  -5  -5    6.30    1.33
  -4  -5  -5    7.97    1.33
   4  -5   5    6.25    1.14
  -4   5  -5    4.15    1.01
   4   5   5    5.51    1.38
  -4  -5  -6  163.22    7.08
   4   5   6  156.31    7.62
   4   5   6  145.74    7.04
  -4   5  -6  192.32    7.47
  -4   5  -6  208.97    7.92
   4   5   6  165.66    7.70
  -4  -5  -6  169.05    6.74
   4   5   6  146.63    6.66
   4  -5   6  174.35    6.43
  -4  -5  -6  174.01    6.48
   4   5   6  167.57    7.49
  -4  -5  -7   41.12    3.43
  -4   5  -7   36.45    3.24
   4   5   7   32.68    3.36
   4   5   7   33.30    3.14
   4   5   7   36.17    3.49
  -4  -5  -7   34.89    2.89
  -4   5  -7   38.30    3.26
   4  -5   7   37.23    2.87
  -4   5  -7   38.23    3.10
  -4  -5  -8   38.35    3.26
  -4   5  -8   37.47    3.15
   4   5   8   37.29    3.42
   4   5   8   34.28    3.01
   4   5   8   43.39    3.73
  -4  -5  -8   40.41    2.93
  -4   5  -8   37.02    3.01
  -4  -5  -9   17.65    2.07
   4   5   9   16.80    2.12
   4   5   9   18.46    2.33
  -4   5  -9   21.53    2.21
  -4   5  -9   16.53    1.90
  -4  -5 -10    2.33    0.71
  -4  -5 -10    2.31    0.73
  -4   5 -10    2.81    0.79
   4   5  10    2.93    0.92
   4  -5  10    3.19    0.84
  -4  -5 -11   -0.07    0.31
  -4   5 -11    0.46    0.36
   4   5  11    0.30    0.34
  -4  -5 -11    0.49    0.36
   4  -5  11    0.26    0.34
   4  -6 -10    1.13    0.45
   4  -6 -10   -0.15    0.32
  -4   6  10    1.05    0.84
   4   6 -10    0.35    0.37
  -4  -6  10    0.19    0.27
  -4   6   9   22.09    2.15
   4  -6  -9   21.67    1.92
   4   6  -9   25.59    2.16
   4   6  -9   25.43    2.22
  -4  -6   9   23.97    2.13
  -4   6   8   10.75    1.67
   4  -6  -8   12.03    1.57
  -4  -6   8   13.51    1.59
   4   6  -8   14.62    1.83
   4   6  -8   14.34    1.80
  -4   6   8   10.63    1.46
  -4  -6   8   14.47    1.72
  -4   6   7    4.27    1.20
   4  -6  -7    2.82    0.85
   4   6  -7    3.81    1.12
  -4  -6   7    4.50    1.02
  -4   6   7    3.06    1.93
   4   6  -7    4.22    1.08
  -4   6   7    5.40    1.20
  -4  -6   7    3.70    0.93
  -4   6   6   35.64    3.26
   4  -6  -6   34.32    2.76
  -4  -6   6   34.67    2.87
  -4  -6   6   35.28    2.88
   4   6  -6   37.61    3.31
  -4   6   6   27.04    4.77
  -4   6   6   33.81    2.97
  -4  -6   6   38.56    2.91
  -4   6   5    7.07    1.56
  -4  -6   5    6.59    1.26
  -4  -6   5    5.85    1.21
   4   6  -5    6.00    1.32
   4   6  -5    7.90    1.60
  -4   6   5    6.29    2.73
  -4  -6   5    6.80    1.22
   4  -6  -5    7.68    1.37
  -4   6   5    8.61    1.57
  -4  -6   5    6.45    1.21
  -4   6   4    4.02    1.06
  -4  -6   4    1.94    0.66
   4   6  -4    1.90    0.91
  -4   6   4    3.14    2.20
   4   6  -4    4.92    1.10
  -4  -6   4    3.33    0.85
  -4  -6   4    2.96    0.84
   4  -6  -4    3.88    1.03
   4  -6  -4    2.05    0.76
  -4   6   4    2.53    0.80
  -4  -6   4    3.27    0.94
   4   6  -3    2.81    1.03
  -4  -6   3    3.18    0.90
  -4  -6   3    4.54    1.10
  -4   6   3    1.78    0.76
  -4   6   3    2.93    1.17
   4   6  -3    1.64    0.70
  -4  -6   3    2.65    0.74
   4  -6  -3    1.97    0.55
   4  -6  -3    3.33    1.03
  -4   6   3    2.63    0.84
  -4  -6   3    2.05    0.72
  -4  -6   2   28.53    2.58
  -4   6   2   28.12    2.80
   4   6  -2   27.46    2.94
   4   6  -2   29.24    2.89
  -4  -6   2   25.06    2.43
  -4  -6   2   26.56    2.42
   4  -6  -2   23.77    2.37
   4  -6  -2   26.35    2.60
  -4   6   2   24.70    2.58
  -4   6   2   25.77    2.47
  -4  -6   2   28.42    2.71
   4   6  -1   17.56    2.27
   4   6  -1   15.70    2.14
  -4   6   1   16.01    2.16
  -4  -6   1   14.99    1.83
  -4  -6   1   14.48    1.99
  -4   6   1   17.70    2.09
   4   6  -1   19.88    2.42
  -4  -6   1   16.32    1.89
  -4  -6   1   16.97    2.09
  -4  -6   1   16.84    1.90
   4  -6  -1   15.54    1.90
   4  -6  -1   16.10    2.03
  -4   6   1   16.42    2.03
  -4   6   1   17.35    2.16
   4   6   0   58.13    4.11
  -4   6   0   54.44    3.83
  -4  -6   0   45.64    3.56
   4   6   0   53.99    4.10
   4   6   0   55.05    4.03
  -4  -6   0   59.70    3.70
  -4  -6   0   59.44    3.63
  -4  -6   0   55.33    3.51
   4  -6   0   55.99    3.72
  -4   6   0   55.43    3.65
  -4   6   0   59.05    4.08
  -4  -6   0   57.84    3.92
   4   6   0   57.01    3.99
  -4   6  -1  103.60    5.36
  -4  -6  -1  107.59    4.99
   4   6   1  100.68    5.46
  -4  -6  -1  107.25    5.42
   4   6   1  110.00    5.99
  -4  -6  -1  109.37    4.86
  -4  -6  -1  107.21    5.41
  -4  -6  -1  106.73    4.92
   4  -6   1  103.80    5.24
   4  -6   1  106.78    5.10
  -4   6  -1  112.55    5.23
   4   6   1  116.09    5.80
  -4  -6  -2    1.14    0.45
  -4   6  -2    0.87    0.63
   4   6   2    0.79    0.61
   4   6   2   -0.29    0.65
   4   6   2    1.48    0.77
  -4  -6  -2   -0.22    0.61
  -4  -6  -2    0.42    0.37
   4  -6   2    1.78    0.72
  -4  -6  -2    0.80    0.70
  -4  -6  -3    3.13    0.82
  -4  -6  -3    3.08    0.97
  -4  -6  -3    1.88    0.83
   4   6   3    2.88    1.08
  -4   6  -3    4.35    1.22
   4  -6   3    2.10    0.65
  -4  -6  -3    4.84    1.24
   4   6   3    3.25    1.03
  -4  -6  -4   12.08    1.86
  -4   6  -4   11.73    1.79
  -4   6  -4   11.26    1.72
   4   6   4   13.83    2.09
  -4  -6  -4   12.66    1.87
   4   6   4   11.83    1.91
   4  -6   4   11.63    1.58
  -4  -6  -4   14.68    1.93
  -4  -6  -5   36.57    3.19
   4   6   5   32.21    3.22
   4   6   5   34.02    3.11
  -4   6  -5   37.22    3.13
  -4   6  -5   34.36    2.94
  -4  -6  -5   34.40    3.03
   4  -6   5   33.79    2.70
  -4  -6  -5   33.99    2.86
  -4  -6  -6   57.77    3.94
  -4   6  -6   52.90    3.70
  -4   6  -6   59.10    3.90
   4   6   6   57.44    4.27
  -4  -6  -6   53.69    3.65
   4   6   6   61.43    3.93
  -4  -6  -6   57.33    3.57
  -4  -6  -7   47.50    3.48
   4   6   7   44.22    3.61
  -4  -6  -7   47.94    3.02
  -4  -6  -7   54.12    3.44
  -4   6  -7   60.71    3.75
   4  -6   7   55.27    3.23
  -4  -6  -8    6.46    1.26
  -4   6  -8    5.59    1.08
   4   6   8    5.85    1.27
  -4  -6  -8    5.36    0.98
  -4  -6  -9   24.04    2.09
   4   6   9   20.67    2.10
  -4   6  -9   21.69    1.87
   4  -6   9   24.67    1.99
  -4  -6 -10    2.23    0.56
  -4   6 -10    1.92    0.46
   4  -6  10    3.07    0.67
   4   6  10    2.88    0.67
   4  -7  -8   18.19    1.52
   4   7  -8   21.70    1.84
  -4  -7   8   19.33    1.57
   4   7  -7    3.62    0.85
  -4   7   7    2.97    1.33
   4  -7  -7    3.20    0.72
  -4  -7   7    2.55    0.72
  -4  -7   7    4.10    0.81
  -4  -7   6    7.58    1.17
   4   7  -6    5.62    1.17
   4  -7  -6    6.22    1.03
  -4   7   6    5.01    1.86
  -4  -7   6    8.48    1.18
   4   7  -5    0.52    0.60
  -4  -7   5    0.70    0.48
  -4  -7   5    1.21    0.62
  -4   7   5    0.48    0.37
   4  -7  -5    0.87    0.48
  -4   7   5    0.52    1.07
  -4  -7   4    0.35    0.46
  -4  -7   4    0.55    0.46
  -4   7   4    0.78    0.50
  -4   7   4    0.14    0.96
   4   7  -4    0.11    0.35
   4   7  -4    0.02    0.46
  -4  -7   3   12.82    1.58
  -4  -7   3   12.70    1.71
  -4   7   3   14.44    1.90
   4   7  -3   15.89    2.12
   4   7  -3   15.49    1.93
  -4   7   3   14.11    1.82
  -4   7   3   16.42    3.42
  -4  -7   2    4.65    1.05
  -4   7   2    2.97    1.01
  -4  -7   2    2.70    0.83
   4   7  -2    3.68    1.07
  -4   7   2    5.87    1.96
   4   7  -2    3.14    0.95
  -4  -7   2    4.62    1.14
  -4   7   2    4.32    1.03
  -4  -7   1    2.23    0.88
  -4  -7   1    1.21    0.61
  -4   7   1    2.77    0.91
   4   7  -1    3.47    1.00
   4   7  -1    2.22    0.83
  -4  -7   1    2.03    0.75
  -4  -7   0   10.13    1.57
  -4  -7   0   11.42    1.57
  -4   7   0   10.60    1.64
   4   7   0   11.70    1.80
  -4  -7   0   10.06    1.45
  -4  -7  -1    0.73    0.59
  -4   7  -1    0.21    0.45
   4   7   1   -0.31    0.54
  -4  -7  -1    0.14    0.44
   4   7   1    0.01    0.52
  -4  -7  -1   -0.29    0.49
  -4  -7  -1   -0.12    0.57
  -4  -7  -2   14.67    1.95
  -4  -7  -2   15.07    2.00
   4   7   2   12.19    1.78
   4   7   2   11.95    1.91
  -4  -7  -2   12.65    1.58
  -4   7  -2   13.34    1.87
  -4  -7  -3   10.67    1.38
  -4   7  -3   12.29    1.75
   4   7   3   10.46    1.68
  -4  -7  -3   10.28    1.59
   4   7   3    9.52    1.66
  -4  -7  -3    9.58    1.51
  -4   7  -4    8.04    1.37
   4   7   4    6.03    1.31
  -4  -7  -4    6.35    1.27
   4   7   4    6.59    1.38
  -4  -7  -4    6.08    1.17
  -4  -7  -5    5.98    1.10
  -4   7  -5    5.95    1.15
   4   7   5    6.63    1.31
  -4  -7  -5    5.82    1.12
   4   7   5    5.42    1.09
  -4  -7  -5    7.32    1.22
   4  -7   6    0.11    0.30
  -4   7  -6    0.29    0.46
  -4  -7  -6    0.43    0.30
   4   7   6    0.21    0.40
  -4  -7  -6    0.27    0.37
  -4  -7  -6    0.39    0.38
  -4  -7  -7    0.62    0.39
  -4   7  -7    0.04    0.32
  -4  -7  -7   -0.23    0.31
   4   7   7    0.20    0.39
   4  -7   7   -0.41    0.32
  -4  -7  -8    1.65    0.49
  -4   7  -8    2.12    0.53
   4   7   8    1.33    0.49
   4  -7   8    2.18    0.55
   4   8  -6    1.28    0.45
  -4  -8   5    1.15    0.43
  -4   8   5    0.63    0.37
   4  -8  -5    1.14    0.41
  -4  -8   4    0.99    0.41
  -4   8   4    0.51    0.33
   4  -8  -4    0.98    0.41
  -4  -8   3    1.96    0.57
  -4   8   3    1.83    0.68
   4   8  -3    3.16    0.84
   4   8  -3    2.14    0.55
  -4  -8   2    2.66    0.72
  -4   8   2    1.89    0.66
   4   8  -2    2.71    0.75
   4   8  -2    1.93    0.63
  -4  -8   1    2.42    0.67
   4  -8  -1    1.15    0.41
  -4   8   1    2.26    0.76
   4   8  -1    1.08    0.56
   4   8  -1    2.21    0.75
  -4  -8   0    0.91    0.48
  -4   8   0    0.63    0.46
  -4  -8   0    0.64    0.39
   4   8   0    0.50    0.37
  -4  -8  -1   -0.21    0.36
  -4   8  -1    0.45    0.53
   4   8   1    0.90    0.66
   4  -8   1    0.57    0.36
  -4  -8  -2   11.01    1.23
   4   8   2    8.30    1.27
  -4  -8  -2   10.67    1.37
  -4   8  -2   11.54    1.41
  -4  -8  -3    7.75    0.96
  -4   8  -3    8.83    1.18
   4   8   3    6.32    1.00
  -4  -8  -3    6.77    1.05
   4   8   3    6.57    1.08
  -4   8  -4    0.34    0.29
   4  -8   4    1.07    0.41
  -4  -8  -4    1.11    0.52
   4   8   4   -0.17    0.26
   4   8   4    0.55    0.36
  -4  -8  -5    0.51    0.37
  -4   8  -5   -0.20    0.32
   4  -8   5    0.29    0.24
   5   0 -14    1.01    0.41
   5   0 -14    1.42    0.52
  -5   0  14    1.27    0.52
   5   0 -14    0.82    0.38
  -5   0  14    0.47    0.37
   5   0 -13   -0.08    0.43
   5   0 -13    0.93    0.65
  -5   0  13    0.34    0.45
  -5   0  13    0.56    0.41
   5   0 -13    0.54    0.51
  -5   0  13    1.87    0.73
   5   0 -12    0.69    0.49
  -5   0  12    0.71    0.67
   5   0 -12    0.94    0.66
  -5   0  12    1.20    0.69
   5   0 -12    1.89    0.73
  -5   0  12    1.55    0.79
  -5   0  11    3.02    0.92
   5   0 -11    2.34    0.91
  -5   0  11    1.66    0.74
  -5   0  11    3.22    0.94
  -5   0  10   13.78    1.93
  -5   0  10   16.25    2.17
   5   0 -10   15.91    2.24
  -5   0  10   13.52    2.01
  -5   0  10   16.86    2.17
  -5   0   9    9.62    1.60
  -5   0   9    9.18    1.56
   5   0  -9    9.31    1.65
  -5   0   9    9.67    1.58
  -5   0   9    8.13    1.34
  -5   0   9    8.34    1.47
  -5   0   8    1.69    0.70
   5   0  -8    1.14    0.70
   5   0  -8    2.29    0.90
   5   0  -7  418.92   11.67
  -5   0   7  429.34   10.69
  -5   0   6    0.46    0.34
   5   0  -6    0.69    0.58
  -5   0   6    0.03    0.31
  -5   0   5   20.71    1.77
   5   0  -5   20.66    2.14
  -5   0   5   21.16    1.80
   5   0  -5   17.89    1.62
   5   0  -4   32.01    2.57
  -5   0   4   30.19    2.05
  -5   0   4   30.33    2.02
   5   0  -4   29.51    2.01
   5   0  -3  223.37    7.02
  -5   0   3  197.77    5.57
  -5   0   3  211.45    5.45
   5   0  -3  192.00    5.60
  -5   0   2    2.91    0.48
   5   0  -2    3.19    0.69
   5   0  -2    2.91    0.50
   5   0  -2    3.38    0.69
  -5   0   2    4.02    0.73
   5   0  -2    3.39    0.74
  -5   0   2    4.29    0.64
   5   0  -1  884.39   15.56
   5   0  -1  934.72   13.44
   5   0  -1  869.66   15.29
   5   0  -1  925.44   14.04
  -5   0   1  900.70   15.32
  -5   0   1  927.24   15.15
  -5   0   1  842.99   14.21
   5   0  -1  936.14   13.47
   5   0   0  154.96    3.72
  -5   0   0  143.26    4.51
  -5   0   0  141.03    4.20
  -5   0   0  145.01    3.84
   5   0   0  140.34    3.60
   5   0   1   73.70    2.63
   5   0   1   69.96    2.46
   5   0   1   75.55    3.39
  -5   0  -1   71.61    3.15
  -5   0  -1   68.85    2.82
   5   0   1   78.02    2.72
   5   0   2  347.58    7.32
   5   0   2  358.52    7.23
  -5   0  -2  334.59    8.10
  -5   0  -2  361.90    7.66
   5   0   2  382.28    7.56
   5   0   3  787.30   12.91
   5   0   3  682.11   12.33
  -5   0  -3  745.23   13.85
  -5   0  -3  667.53   12.55
   5   0   3  725.42   12.70
  -5   0  -4  346.13    8.85
  -5   0  -4  342.53    8.01
   5   0   5    9.41    1.19
   5   0   5    8.67    1.13
  -5   0  -5    7.47    1.21
   5   0   6   42.27    2.72
   5   0   6   43.47    2.83
  -5   0  -6   41.10    3.00
   5   0   7   87.25    4.21
  -5   0  -7   78.38    4.42
   5   0   7   84.91    4.18
   5   0   8  317.13    9.00
  -5   0  -8  294.27    9.77
   5   0   8  306.12    8.72
  -5   0  -8  268.70    9.12
  -5   0  -8  299.43   10.14
  -5   0  -8  267.51    9.01
   5   0   8  289.80    8.79
  -5   0  -9   22.30    2.57
  -5   0  -9   20.90    2.39
  -5   0  -9   20.98    2.40
  -5   0  -9   23.29    2.70
   5   0   9   21.19    2.31
  -5   0 -10   25.77    2.73
  -5   0 -10   22.67    2.73
   5   0  10   27.11    2.66
   5   0  10   27.70    2.69
  -5   0 -11   87.53    4.83
  -5   0 -11   80.81    4.99
   5   0  11   92.03    4.89
   5   0  11   84.91    4.77
   5   0  12   12.86    1.80
  -5   0 -12   11.60    1.75
   5   0  12   12.79    1.67
   5   0  12   12.31    1.71
  -5   0 -13   17.16    1.81
   5   0  13   22.38    2.03
  -5   0 -13   19.08    1.90
   5   0  13   18.73    1.79
   5   0  13   20.82    1.98
   5  -1 -14   30.46    2.23
   5   1 -14   30.51    2.06
   5  -1 -14   32.83    2.23
   5   1 -14   28.72    2.21
  -5   1  14   22.70    1.69
  -5  -1  14   32.31    2.13
  -5   1  14   29.31    2.16
  -5  -1  14   26.38    1.91
   5  -1 -13    1.94    0.72
   5   1 -13    1.81    0.63
   5  -1 -13    2.04    0.71
  -5   1  13    1.62    0.66
  -5  -1  13    2.25    0.72
   5  -1 -13    1.57    0.58
   5   1 -13    2.47    0.88
  -5   1  13    1.96    0.61
  -5  -1  13    1.82    0.64
   5  -1 -12    0.43    0.61
   5   1 -12    0.01    0.51
   5   1 -12   -0.16    0.34
  -5  -1  12    0.70    0.36
   5  -1 -12    1.13    0.77
  -5   1  12   -0.26    0.45
  -5  -1  12    0.39    0.49
  -5   1  12   -0.17    0.43
   5  -1 -12    0.30    0.46
   5   1 -12   -0.08    0.60
  -5   1  12    0.68    0.53
  -5  -1  12    0.21    0.43
  -5  -1  11   15.31    1.96
  -5   1  11   13.69    1.90
  -5   1  11   14.75    2.13
  -5  -1  11   13.93    1.91
   5  -1 -11   15.38    2.14
   5   1 -11   16.25    2.28
  -5  -1  11   15.38    2.08
  -5   1  11   13.36    1.94
  -5  -1  10  142.00    6.13
   5   1 -10  174.53    7.31
  -5   1  10  142.48    6.44
  -5  -1  10  153.36    6.61
  -5   1  10  159.70    7.13
  -5  -1  10  167.18    6.89
   5  -1 -10  152.75    6.89
   5   1 -10  173.25    7.58
   5  -1 -10  157.48    7.12
  -5   1  10  155.26    6.83
  -5  -1  10  166.35    7.01
   5  -1  -9   96.19    5.12
   5   1  -9  109.81    5.84
  -5   1   9   96.75    5.08
  -5  -1   9  108.97    5.21
  -5   1   9   96.57    5.33
  -5  -1   9   89.89    4.57
   5  -1  -9   99.51    5.45
   5  -1  -9   87.31    5.03
  -5   1   9   95.29    5.29
  -5  -1   9   97.62    5.09
  -5   1   9   92.19    5.08
  -5  -1   9   96.14    5.15
   5  -1  -8  165.87    7.08
  -5  -1   8  168.67    6.04
  -5   1   8  157.94    6.66
  -5  -1   8  156.71    6.26
   5  -1  -7  379.89   10.92
   5  -1  -7  401.71   11.47
   5   1  -7  424.55   11.33
  -5  -1   7  387.82    9.30
  -5   1   7  377.31   10.35
   5   1  -7  409.52   10.13
  -5  -1   7  377.02    9.77
   5  -1  -6  146.48    6.23
   5   1  -6  145.16    6.08
  -5  -1   6  137.90    5.22
  -5   1   6  126.39    5.24
   5   1  -6  130.20    5.11
  -5  -1   6  129.63    4.85
  -5  -1   5   53.50    3.00
   5  -1  -5   57.11    3.63
   5   1  -5   62.69    3.77
  -5   1   5   52.97    3.12
   5   1  -5   54.57    3.08
  -5  -1   5   53.96    2.77
   5   1  -4   21.88    2.18
  -5   1   4   22.27    1.72
  -5  -1   4   18.53    1.69
   5  -1  -4   19.49    2.00
  -5   1   4   20.19    1.80
  -5  -1   4   19.07    1.49
   5   1  -4   18.53    1.72
   5   1  -3  131.81    5.26
   5  -1  -3  113.83    4.92
  -5   1   3  135.18    4.24
  -5  -1   3  118.09    4.39
  -5   1   3  136.45    4.54
   5   1  -3  123.18    4.57
   5  -1  -3  137.55    4.25
   5  -1  -2   51.64    2.59
  -5   1   2   57.50    2.58
  -5  -1   2   59.21    2.33
   5  -1  -2   53.17    2.48
   5  -1  -2   59.89    2.52
  -5   1   2   58.14    2.55
  -5  -1   2   57.71    2.80
  -5   1   2   53.90    2.66
   5   1  -2   58.38    3.05
   5   1  -1   57.23    2.36
   5  -1  -1   52.73    2.68
  -5  -1   1   67.67    3.01
  -5   1   1   57.53    2.62
   5   1  -1   50.33    2.67
   5  -1  -1   61.49    2.65
  -5   1   1   58.04    2.48
  -5  -1   1   57.56    2.86
  -5   1   1   57.98    2.64
   5   1   0   17.30    1.36
  -5  -1   0   16.52    1.46
   5   1   0   18.76    1.64
   5  -1   0   20.97    1.55
  -5   1   0   17.54    1.44
  -5   1   0   17.30    1.27
  -5  -1   0   19.01    1.59
  -5   1   0   20.26    1.50
   5   1   0   23.02    1.81
   5   1   1    5.12    0.67
   5   1   1    6.12    1.05
   5   1   1    5.80    0.84
  -5  -1  -1    6.14    0.93
   5   1   1    5.30    0.90
  -5   1  -1    4.46    0.81
  -5   1  -1    5.49    0.72
   5  -1   1    4.75    0.76
  -5  -1  -1    5.15    0.81
  -5   1  -1    4.54    0.70
   5   1   2  910.70   15.24
   5   1   2  775.09   12.97
   5   1   2  784.41   13.85
  -5   1  -2  757.21   14.06
   5  -1   2  730.76   12.98
   5   1   2  665.57   14.09
   5  -1   2  799.82   13.81
  -5   1  -2  790.21   13.22
  -5  -1  -2  750.22   14.02
  -5  -1  -2  805.64   14.13
   5  -1   2  808.50   13.36
   5   1   3  738.09   14.83
   5   1   3  793.75   13.86
   5   1   3  857.01   14.79
   5  -1   3  844.93   14.21
  -5  -1  -3  836.36   15.02
  -5   1  -3  863.35   15.28
   5  -1   3  773.81   14.12
  -5  -1  -3  718.16   14.19
   5  -1   3  859.77   14.21
   5   1   4    1.88    0.52
   5  -1   4    3.39    0.73
   5   1   4    2.46    0.73
   5   1   4    3.03    0.73
  -5  -1  -4    2.83    0.73
  -5   1  -4    2.44    0.71
   5  -1   4    3.72    0.75
   5  -1   4    4.31    0.77
   5   1   5   56.46    3.04
   5  -1   5   69.46    3.34
   5  -1   5   62.16    3.16
   5   1   5   58.55    3.26
  -5   1  -5   57.13    3.43
  -5  -1  -5   58.32    3.22
  -5  -1  -5   59.94    3.43
   5  -1   5   56.19    3.01
   5   1   6   90.63    4.19
   5  -1   6   91.28    4.03
   5  -1   6   92.22    4.09
   5   1   6   95.19    4.33
  -5  -1  -6   83.85    4.33
  -5   1  -6   82.81    4.41
  -5  -1  -6   87.96    4.18
   5  -1   6   92.71    4.12
   5  -1   7   39.54    2.71
   5  -1   7   34.15    2.58
   5   1   7   37.29    2.79
  -5  -1  -7   31.81    2.56
  -5  -1  -7   36.55    2.92
  -5   1  -7   31.76    2.83
   5   1   8  147.16    6.20
   5  -1   8  149.09    5.89
   5   1   8  151.78    5.98
  -5   1  -8  133.80    6.24
  -5   1  -8  141.26    6.31
  -5  -1  -8  142.58    6.77
  -5   1  -8  133.86    6.56
   5   1   8  136.05    5.87
   5   1   9  336.46    9.89
   5  -1   9  345.92    9.64
  -5   1  -9  305.91    9.91
  -5  -1  -9  317.56   10.65
  -5   1  -9  285.47    9.79
  -5  -1  -9  309.19   10.60
  -5   1  -9  308.32   10.57
   5   1   9  315.45    9.66
  -5   1 -10    3.11    0.87
  -5  -1 -10    4.08    1.13
  -5  -1 -10    3.79    1.15
  -5   1 -10    1.94    0.88
   5   1  10    2.65    0.80
   5  -1  10    3.69    1.08
   5   1  10    3.43    1.00
  -5  -1 -11    3.58    1.08
   5   1  11    3.03    0.96
  -5  -1 -11    3.52    1.17
  -5   1 -11    3.63    1.10
   5   1  11    3.51    1.00
   5  -1  11    3.88    1.07
   5   1  11    3.58    0.99
   5  -1  11    6.03    1.37
  -5  -1 -12   12.55    1.76
  -5   1 -12   12.42    1.77
  -5  -1 -12   10.80    1.61
   5   1  12   10.96    1.56
   5  -1  12   11.92    1.61
   5  -1  12   11.18    1.61
   5   1  12   13.39    1.86
   5   1  13    1.45    0.63
  -5  -1 -13    0.81    0.36
   5   1  13    2.49    0.70
   5   1  13    1.15    0.50
   5  -1  13    1.21    0.55
  -5  -1 -13    1.18    0.42
  -5   1 -13    1.12    0.54
   5  -1  13    0.90    0.48
   5  -1  13    1.62    0.56
   5  -2 -14   38.38    2.32
  -5   2  14   36.76    2.29
   5   2 -14   42.37    2.45
  -5  -2  14   37.37    2.18
   5  -2 -13   15.19    1.72
   5  -2 -13   12.86    1.62
  -5   2  13   13.50    1.70
   5   2 -13   11.90    1.64
  -5  -2  13   12.24    1.51
   5  -2 -12    7.56    1.39
   5   2 -12    6.07    1.14
   5  -2 -12    8.42    1.47
  -5   2  12    6.13    1.29
   5   2 -12    5.96    1.27
   5   2 -12    8.30    1.33
  -5   2  12    5.73    1.12
  -5  -2  12    9.95    1.55
   5  -2 -11    6.98    1.45
  -5  -2  11    4.97    1.06
  -5   2  11    7.79    1.61
  -5   2  11    4.99    1.22
   5   2 -11    7.24    1.54
   5   2 -11    5.45    1.21
  -5   2  11    7.07    1.33
  -5  -2  11    7.75    1.48
   5  -2 -10  260.38    8.81
  -5   2  10  271.85    9.02
  -5  -2  10  252.63    8.55
  -5  -2  10  260.86    8.44
   5  -2 -10  251.67    9.10
  -5   2  10  250.52    9.38
   5   2 -10  272.98    9.57
   5   2 -10  268.36    9.06
  -5   2  10  248.69    8.84
  -5  -2  10  284.35    9.32
  -5   2   9    3.62    1.16
   5  -2  -9    2.74    0.95
  -5  -2   9    1.97    0.81
   5  -2  -9    2.71    0.90
   5   2  -9    1.35    0.67
   5   2  -9    3.30    1.03
  -5   2   9    2.76    0.99
  -5   2   9    3.25    1.04
   5   2  -9    2.65    0.93
   5   2  -9    2.44    0.75
  -5   2   9    1.67    0.75
  -5  -2   9    3.14    0.99
   5  -2  -8  625.90   14.85
  -5  -2   8  582.12   13.65
   5  -2  -8  600.02   14.59
   5   2  -8  619.08   14.60
  -5   2   8  587.39   14.01
  -5   2   8  577.31   14.66
  -5   2   8  608.35   14.85
   5   2  -8  574.21   13.94
  -5   2   8  568.20   14.11
  -5  -2   8  589.24   13.96
   5  -2  -7  527.45   13.42
   5  -2  -7  564.31   13.49
  -5  -2   7  557.31   12.49
  -5   2   7  507.35   13.08
   5   2  -7  531.41   12.85
   5   2  -6   83.08    4.44
   5  -2  -6   91.69    4.64
  -5  -2   6   90.42    4.26
   5  -2  -6   99.91    5.09
  -5   2   6   89.81    4.60
   5   2  -6   90.56    4.48
   5  -2  -5    5.03    1.00
   5  -2  -5    4.36    1.07
   5   2  -5    1.97    0.64
  -5  -2   5    3.73    0.80
  -5  -2   5    2.89    0.71
   5   2  -5    1.84    0.71
  -5   2   5    2.34    0.74
   5  -2  -4  326.90    8.83
   5   2  -4  314.81    8.87
   5  -2  -4  279.03    7.98
   5  -2  -4  305.26    8.81
  -5  -2   4  336.68    8.35
  -5  -2   4  318.48    7.56
  -5   2   4  313.42    8.42
   5   2  -4  287.15    8.19
   5  -2  -3  263.13    7.89
   5  -2  -3  276.25    7.81
   5  -2  -3  280.57    6.63
  -5  -2   3  277.80    7.43
  -5  -2   3  279.34    6.58
  -5   2   3  279.40    7.59
   5   2  -3  281.83    7.77
   5  -2  -2  322.56    7.49
   5  -2  -2  306.45    8.28
   5   2  -2  317.37    8.65
   5  -2  -2  341.44    7.58
  -5   2   2  302.80    6.65
  -5  -2   2  322.76    6.96
  -5   2   2  317.06    7.97
   5   2  -2  310.58    8.28
  -5   2   1 1887.66   26.83
  -5   2   1 1829.87   27.87
  -5  -2   1 1851.35   25.98
   5  -2  -1 1869.32   27.53
   5   2  -1 1786.08   28.56
  -5   2   0  146.12    4.53
  -5  -2   0  158.37    5.11
   5  -2   0  144.81    4.78
  -5   2   0  145.54    4.81
   5   2   0  149.87    5.37
  -5   2  -1    7.17    0.98
   5   2   1    5.48    0.85
   5  -2   1    6.22    0.96
   5   2   1    7.20    1.11
  -5  -2  -1    4.86    0.83
   5  -2   1    9.03    1.12
  -5  -2  -1    5.74    0.97
  -5   2  -1    8.08    0.85
  -5   2  -1    5.80    0.88
   5   2   2  308.75    7.14
   5   2   2  305.97    7.68
  -5  -2  -2  315.95    7.65
   5  -2   2  280.45    7.26
  -5   2  -2  295.37    7.54
   5   2   2  344.18    8.36
  -5   2  -2  316.72    7.49
   5  -2   2  305.75    7.68
  -5  -2  -2  293.13    7.73
   5  -2   2  303.99    7.09
  -5   2  -2  300.39    6.73
   5   2   3  355.05    8.40
   5   2   3  370.47    8.99
  -5  -2  -3  401.43    8.96
  -5   2  -3  364.93    8.97
   5   2   3  340.39    8.86
   5  -2   3  393.31    8.99
  -5  -2  -3  341.80    8.80
   5  -2   3  360.34    7.89
   5   2   4   70.22    3.45
   5   2   4   66.07    3.52
  -5  -2  -4   72.58    3.77
  -5   2  -4   71.11    3.70
   5   2   4   80.53    3.90
   5  -2   4   79.45    3.68
   5  -2   4   67.94    2.97
   5  -2   4   75.62    3.46
   5   2   5  111.42    4.79
   5   2   5  120.65    4.99
  -5  -2  -5  107.59    4.90
   5  -2   5  108.03    4.52
  -5   2  -5  109.98    4.96
  -5  -2  -5  104.89    4.58
   5   2   6    4.56    0.88
   5  -2   6    4.58    0.95
   5   2   6    3.59    0.85
  -5   2  -6    3.13    0.88
  -5  -2  -6    3.51    0.91
   5  -2   6    4.22    0.88
   5  -2   7   15.14    1.76
   5  -2   7   12.34    1.63
   5   2   7   10.59    1.53
   5   2   7   11.63    1.54
  -5  -2  -7   13.08    1.80
  -5   2  -7   10.08    1.67
   5  -2   7   14.40    1.71
  -5   2  -7   11.19    1.70
   5  -2   8   10.23    1.51
   5   2   8    9.26    1.50
   5  -2   8    7.95    1.32
  -5  -2  -8   10.64    1.64
  -5   2  -8    9.00    1.61
  -5  -2  -8    6.96    1.37
   5   2   8    8.29    1.63
  -5   2  -8    8.91    1.57
  -5  -2  -8    9.59    1.71
  -5   2  -8    8.71    1.59
  -5   2  -8    8.34    1.60
   5   2   8    7.65    1.34
   5   2   9  141.16    6.43
   5  -2   9  135.60    5.80
  -5  -2  -9  134.21    6.08
  -5  -2  -9  133.28    6.82
  -5   2  -9  121.78    6.10
   5   2   9  144.01    6.80
  -5  -2  -9  139.82    6.72
  -5   2  -9  129.58    6.48
   5   2   9  128.64    6.05
  -5  -2 -10   28.61    3.04
  -5   2 -10   27.31    2.81
   5   2  10   31.53    3.08
  -5  -2 -10   25.57    2.77
  -5   2 -10   30.36    2.98
   5   2  10   27.98    2.77
   5   2  11   21.52    2.49
  -5  -2 -11   16.32    2.19
  -5   2 -11   18.24    2.16
  -5  -2 -11   16.05    2.01
  -5   2 -11   21.42    2.40
   5  -2  11   20.62    2.27
   5   2  12   28.95    2.50
  -5  -2 -12   30.18    2.67
   5   2  12   31.89    2.65
   5   2  12   32.07    2.73
  -5  -2 -12   25.96    2.24
  -5   2 -12   26.96    2.40
   5  -2  12   32.37    2.58
   5  -2  12   34.38    2.66
   5   2  13    0.27    0.23
  -5   2 -13    0.41    0.40
  -5  -2 -13    0.96    0.50
   5   2  13    0.17    0.36
   5   2  13    0.09    0.35
  -5   2 -13    0.95    0.46
   5  -2  13    0.95    0.38
   5  -2  13    0.62    0.30
   5  -3 -13    0.65    0.28
  -5   3  13    1.36    0.48
   5  -3 -13    1.46    0.54
   5  -3 -13    0.63    0.40
   5   3 -13    0.33    0.38
   5   3 -13    1.14    0.27
  -5  -3  13    0.56    0.30
   5  -3 -12   10.05    1.40
   5  -3 -12   10.70    1.54
  -5   3  12    9.29    1.50
   5   3 -12    9.83    1.49
   5   3 -12    8.40    1.34
  -5  -3  12    8.81    1.38
   5  -3 -11   30.70    2.63
   5  -3 -11   28.69    2.70
  -5   3  11   27.60    2.86
   5   3 -11   31.30    2.81
   5   3 -11   28.18    2.71
  -5  -3  11   33.75    2.90
   5  -3 -10   22.36    2.38
  -5  -3  10   24.74    2.42
  -5   3  10   21.38    2.40
  -5   3  10   20.16    2.49
   5   3 -10   25.30    2.67
   5   3 -10   25.01    2.65
  -5   3  10   23.70    2.51
  -5  -3  10   28.68    2.77
   5  -3  -9   12.91    1.87
   5  -3  -9   11.85    1.79
  -5   3   9   12.85    1.84
  -5  -3   9   13.16    1.79
  -5   3   9   14.33    2.13
   5   3  -9   11.42    1.87
   5   3  -9   11.05    1.86
   5   3  -9   15.27    2.14
  -5  -3   9   12.23    1.90
   5   3  -9   11.11    1.71
  -5   3   9   10.52    1.72
   5  -3  -8  186.70    7.49
  -5   3   8  179.30    7.08
  -5  -3   8  145.44    6.35
   5  -3  -8  168.07    6.95
  -5   3   8  178.55    7.06
   5   3  -8  166.91    7.30
  -5   3   8  173.48    7.61
  -5   3   8  170.32    7.39
   5   3  -8  186.71    7.60
   5   3  -8  195.19    7.62
  -5   3   8  165.86    7.10
  -5  -3   8  189.22    7.18
  -5   3   7    0.28    0.53
   5  -3  -7    0.03    0.66
   5  -3  -7   -0.51    0.70
   5   3  -7   -0.68    0.76
  -5   3   7   -0.16    0.58
  -5  -3   7   -0.16    0.65
   5  -3  -7    0.03    0.32
   5   3  -7   -0.65    0.76
  -5   3   7   -0.25    0.69
   5   3  -7   -0.96    0.84
  -5   3   7   -0.69    0.77
  -5   3   7    0.10    0.41
  -5  -3   7   -0.04    0.38
   5  -3  -6   14.60    1.93
   5  -3  -6   15.98    1.87
  -5  -3   6   15.66    1.77
   5  -3  -6   17.10    2.02
  -5  -3   6   16.81    1.85
  -5   3   6   14.84    1.96
   5   3  -6   15.95    1.94
   5  -3  -5   40.88    3.13
   5  -3  -5   43.97    3.14
  -5  -3   5   38.01    2.70
   5  -3  -5   38.85    2.78
   5  -3  -5   43.90    3.23
  -5  -3   5   38.46    2.62
  -5   3   5   40.15    3.13
   5   3  -5   38.77    3.01
   5  -3  -4   34.49    2.77
  -5  -3   4   37.05    2.62
  -5  -3   4   35.63    2.40
   5  -3  -4   33.85    2.73
  -5   3   4   37.00    2.85
   5  -3  -4   39.35    2.83
   5   3  -4   33.85    2.74
  -5  -3   3   54.84    3.15
   5  -3  -3   48.49    3.24
  -5  -3   3   49.54    2.69
  -5   3   3   56.33    3.41
   5   3  -3   49.07    3.23
   5   3  -2  168.12    5.31
  -5  -3   2  153.17    5.52
   5  -3  -2  158.50    5.88
  -5   3   2  164.30    5.85
  -5  -3   2  168.00    5.01
   5   3  -2  173.26    6.14
   5   3  -1 1061.55   18.86
   5  -3  -1 1121.66   20.15
  -5  -3   1 1145.52   19.68
  -5   3   1 1139.66   19.89
   5  -3  -1 1119.63   19.90
  -5  -3   1 1109.94   17.85
   5   3  -1 1156.53   20.25
   5  -3   0  142.70    5.35
  -5  -3   0  137.40    5.06
  -5   3   0  135.24    5.06
   5  -3   0  135.61    5.01
  -5  -3   0  123.81    4.04
  -5   3   0  131.63    4.24
   5   3   0  144.21    5.43
   5  -3   1   81.52    3.89
  -5   3  -1   84.32    3.83
   5  -3   1   77.99    3.52
  -5  -3  -1   78.64    3.83
  -5   3  -1   82.44    3.33
   5   3   1   77.12    3.98
   5   3   2    5.58    0.96
   5  -3   2    4.68    0.92
  -5   3  -2    5.08    0.91
  -5  -3  -2    4.74    0.96
  -5   3  -2    4.45    0.77
  -5   3  -2    5.47    1.01
   5   3   3  121.20    4.92
  -5   3  -3  129.16    5.01
  -5  -3  -3  127.66    5.30
   5  -3   3  128.49    4.74
  -5   3  -3  129.12    4.62
   5   3   3  142.73    5.61
   5   3   4   14.09    1.71
  -5   3  -4   13.58    1.64
   5  -3   4   14.32    1.45
  -5  -3  -4   12.26    1.63
   5  -3   4   13.55    1.48
   5   3   5   -0.02    0.39
  -5  -3  -5   -0.33    0.59
  -5   3  -5    0.07    0.29
   5  -3   5    0.86    0.50
   5  -3   5    0.60    0.46
   5  -3   5    0.09    0.37
   5   3   6   96.06    5.06
  -5  -3  -6  100.37    5.65
  -5   3  -6   96.53    5.04
  -5  -3  -6   94.90    5.15
   5   3   6   98.99    5.44
   5  -3   6   97.07    4.66
   5  -3   6  102.12    4.27
   5   3   7   16.40    2.12
   5  -3   7   12.75    1.73
  -5  -3  -7   14.76    2.01
   5  -3   7   13.72    1.77
  -5  -3  -7   14.05    1.98
  -5  -3  -7   11.75    1.92
  -5   3  -7   12.36    1.87
  -5  -3  -7   13.14    1.93
   5   3   7   14.28    2.12
  -5   3  -7   10.34    1.66
  -5   3  -7   12.86    1.89
   5  -3   8   12.20    1.67
   5   3   8   11.52    1.81
  -5  -3  -8   10.38    1.64
  -5  -3  -8   12.25    2.03
  -5   3  -8   11.75    1.86
  -5  -3  -8    8.61    1.56
   5   3   8    9.44    1.81
  -5   3  -8    8.00    1.64
  -5  -3  -9   37.56    3.03
   5   3   9   35.58    3.43
  -5  -3  -9   34.28    3.43
   5   3   9   33.06    3.40
  -5   3  -9   33.25    3.14
   5  -3   9   43.34    3.20
   5   3  10   30.03    3.02
  -5  -3 -10   28.97    3.00
   5   3  10   25.79    2.64
   5   3  10   29.33    3.01
  -5   3 -10   24.81    2.59
   5  -3  10   28.07    2.51
  -5   3 -10   24.90    2.50
  -5  -3 -11   15.62    2.03
   5   3  11   16.66    2.06
   5   3  11   17.36    2.11
   5  -3  11   16.02    1.77
  -5   3 -11   12.32    1.67
  -5   3 -11   14.80    1.74
   5  -3  11   16.46    1.94
  -5   3 -12    0.31    0.31
   5   3  12   -0.26    0.45
   5   3  12    0.50    0.44
   5  -3  12    0.34    0.34
  -5  -3 -12    0.57    0.37
  -5   3 -12    0.68    0.37
   5  -3  12    0.17    0.32
   5  -3  12    1.50    0.65
   5  -4 -12    7.22    1.07
   5  -4 -12    6.00    0.96
  -5   4  12    5.76    1.08
   5  -4 -12    5.28    0.98
   5   4 -12    6.82    1.12
  -5  -4  12    7.63    1.16
   5  -4 -11    1.39    0.59
  -5   4  11    1.68    0.66
   5   4 -11    1.98    0.76
  -5  -4  11    2.24    0.73
  -5  -4  10   14.87    1.76
  -5   4  10   12.58    1.91
   5  -4 -10   11.82    1.64
   5   4 -10   12.14    1.88
  -5  -4  10   14.77    1.89
  -5  -4   9   12.00    1.74
   5  -4  -9   11.50    1.69
  -5   4   9    9.95    1.80
   5   4  -9   11.23    1.81
  -5  -4   9   11.17    1.71
  -5  -4   8   76.39    4.43
   5  -4  -8   82.56    4.77
   5   4  -8   72.81    4.79
  -5   4   8   75.55    4.95
   5   4  -8   73.79    4.69
   5   4  -8   77.93    4.74
  -5  -4   8   80.62    4.58
   5  -4  -7  169.49    7.02
  -5   4   7  174.85    7.28
   5   4  -7  160.22    7.21
   5  -4  -7  160.29    6.93
  -5   4   7  165.77    7.46
  -5   4   7  124.73    9.90
  -5   4   7  164.98    7.29
   5   4  -7  147.75    6.82
  -5  -4   7  183.61    6.96
   5   4  -7  187.86    7.58
  -5  -4   7  175.83    6.75
   5  -4  -6   49.43    3.62
  -5   4   6   50.15    3.79
  -5  -4   6   49.70    3.46
   5   4  -6   48.78    3.79
   5  -4  -6   50.47    3.73
   5   4  -6   43.57    3.41
  -5   4   6   44.79    3.74
  -5   4   6   50.17    6.12
  -5  -4   6   52.17    3.41
  -5   4   6   49.50    3.80
   5   4  -6   45.70    3.63
   5   4  -6   52.16    3.80
  -5  -4   6   54.06    3.46
   5  -4  -5   28.69    2.68
  -5   4   5   26.43    2.69
  -5  -4   5   29.92    2.59
   5   4  -5   20.63    2.38
   5  -4  -5   24.49    2.57
   5   4  -5   16.53    2.17
  -5   4   5   27.79    2.81
   5  -4  -5   24.05    2.48
   5   4  -5   23.60    2.57
  -5  -4   5   25.98    2.30
  -5   4   5   24.76    2.59
   5   4  -5   25.16    2.56
   5  -4  -4   24.11    2.46
   5  -4  -4   24.02    2.38
   5  -4  -4   22.65    2.33
  -5  -4   4   27.21    2.26
  -5   4   4   27.90    2.66
   5   4  -4   24.13    2.47
   5   4  -3    4.51    0.95
   5  -4  -3    4.59    1.05
   5  -4  -3    4.74    1.04
   5  -4  -3    4.56    1.07
   5  -4  -3    4.36    1.05
  -5  -4   3    4.97    0.98
   5   4  -3    5.18    1.16
  -5   4   3    4.39    1.02
   5   4  -2   92.13    4.35
   5  -4  -2   96.77    4.90
   5  -4  -2   89.18    4.51
   5  -4  -2   88.75    4.61
  -5   4   2   89.99    4.60
  -5  -4   2   96.71    4.07
   5   4  -2   98.40    4.82
   5   4  -1   83.98    4.18
   5  -4  -1   86.71    4.54
   5  -4  -1   82.42    4.12
   5  -4  -1   79.42    4.21
  -5  -4   1   89.07    4.25
  -5   4   1   79.00    4.22
  -5  -4   1   82.25    3.62
  -5   4   1   76.38    3.63
   5   4  -1   82.48    4.35
   5   4   0  449.91   11.18
   5  -4   0  458.85   11.43
   5  -4   0  447.38   10.92
  -5   4   0  441.40   10.93
  -5  -4   0  438.12    9.67
  -5   4   0  420.83    9.95
   5   4   1  240.94    7.80
  -5   4  -1  235.55    7.44
  -5   4  -1  228.36    6.74
   5  -4   1  226.00    7.07
   5   4   1  237.79    7.55
   5   4   2   53.75    3.55
  -5   4  -2   49.91    3.24
  -5  -4  -2   47.03    3.26
   5  -4   2   47.75    3.16
  -5   4  -2   47.39    2.89
   5  -4   2   49.58    2.97
   5   4   2   46.25    3.09
  -5  -4  -3   96.22    4.88
   5  -4   3   97.67    4.54
  -5   4  -3   88.16    4.12
   5   4   3   89.51    4.64
   5   4   4    2.62    0.85
   5  -4   4    4.22    0.95
  -5  -4  -4    4.19    1.01
   5  -4   4    3.51    0.85
  -5   4  -4    3.78    0.86
   5   4   5   24.26    2.58
  -5  -4  -5   24.93    2.60
  -5   4  -5   27.59    2.67
   5   4   5   27.39    3.02
   5   4   5   25.45    2.79
  -5   4  -5   23.65    2.52
  -5  -4  -5   23.93    2.31
   5  -4   5   24.34    2.13
  -5  -4  -5   26.05    2.74
   5  -4   5   27.51    2.35
  -5   4  -5   20.25    2.24
   5   4   5   28.03    2.80
   5   4   5   27.95    2.95
   5   4   6   57.69    4.15
  -5  -4  -6   61.93    4.19
  -5  -4  -6   58.97    4.30
  -5   4  -6   63.96    4.22
  -5   4  -6   57.11    3.83
   5   4   6   64.22    4.78
   5   4   6   60.77    4.43
   5   4   6   59.63    4.47
   5   4   6   62.61    4.23
   5  -4   6   66.27    3.66
  -5  -4  -6   59.57    4.16
  -5   4  -6   61.70    4.05
   5   4   7   56.96    4.16
  -5  -4  -7   52.05    3.87
  -5  -4  -7   51.09    4.13
  -5   4  -7   54.71    3.95
   5   4   7   49.84    4.21
   5   4   7   51.95    4.10
   5   4   7   53.45    4.22
   5  -4   7   49.57    3.19
   5   4   7   50.20    3.72
  -5   4  -7   47.52    3.61
  -5  -4  -8    9.31    1.67
   5   4   8    6.16    1.40
   5   4   8    8.21    1.75
  -5   4  -8    9.50    1.66
   5   4   8    8.65    1.71
  -5  -4  -8    8.46    1.72
   5   4   9   26.37    2.84
  -5  -4  -9   23.08    2.40
  -5  -4  -9   23.78    2.66
   5   4   9   22.71    2.65
  -5   4  -9   23.75    2.48
   5   4   9   26.96    2.68
  -5  -4 -10    3.06    0.77
  -5   4 -10    3.49    0.90
   5   4  10    3.56    0.95
   5   4  10    4.34    1.00
   5   4  10    3.78    1.09
  -5  -4 -10    3.77    1.02
   5  -4  10    4.21    0.97
  -5  -4 -11    0.92    0.34
   5   4  11    2.00    0.77
   5   4  11    0.87    0.46
  -5   4 -11    2.01    0.53
   5  -4  11    1.66    0.55
  -5  -4 -11    1.47    0.67
  -5  -4 -12    2.91    0.62
   5   4  12    4.42    0.84
   5  -4  12    3.53    0.66
   5  -4  12    5.09    0.81
   5  -5 -11    2.92    0.71
   5  -5 -11    2.61    0.64
   5   5 -11    4.71    0.93
  -5   5  11    3.07    0.70
  -5  -5  11    3.38    0.76
  -5   5  10   -0.43    0.41
   5  -5 -10    0.50    0.47
   5  -5 -10   -0.08    0.37
  -5  -5  10    0.60    0.43
  -5   5  10   -0.30    0.78
   5   5 -10   -0.10    0.46
  -5   5  10    0.10    0.36
  -5  -5  10    0.47    0.55
  -5   5   9    1.13    0.55
  -5  -5   9    0.69    0.47
  -5   5   9    0.21    1.13
   5   5  -9    0.52    0.51
   5  -5  -9    0.57    0.38
  -5   5   9    0.29    0.43
  -5  -5   9    0.91    0.65
  -5   5   8    2.43    0.85
   5   5  -8    3.08    0.97
  -5  -5   8    4.33    1.06
  -5   5   8    0.91    1.31
   5   5  -8    2.31    0.89
  -5   5   8    1.93    0.92
  -5  -5   8    2.14    0.74
  -5   5   7    4.95    1.19
   5   5  -7    7.62    1.52
   5   5  -7    5.70    1.27
  -5   5   7    3.95    1.50
  -5  -5   7    6.86    1.35
  -5  -5   7    7.22    1.33
   5   5  -7    7.62    1.47
  -5   5   7    6.11    1.39
  -5  -5   7    6.82    1.33
  -5   5   6  236.12    8.72
   5  -5  -6  250.23    8.51
  -5  -5   6  249.56    8.19
  -5  -5   6  241.17    8.24
   5   5  -6  222.16    8.62
   5   5  -6  240.06    8.76
  -5  -5   6  247.48    8.13
   5   5  -6  237.52    8.63
  -5   5   6  236.10    8.80
   5   5  -6  279.87    9.49
  -5  -5   6  266.38    8.21
  -5   5   5  146.41    6.73
   5  -5  -5  152.62    6.41
  -5  -5   5  152.57    6.09
  -5  -5   5  161.00    6.44
   5  -5  -5  143.30    6.45
   5   5  -5  155.93    6.93
   5   5  -5  162.98    7.10
  -5   5   5  144.42   10.76
  -5   5   5  158.19    6.92
  -5  -5   5  158.40    6.16
   5   5  -5  146.65    6.58
  -5   5   5  149.39    6.82
   5   5  -5  153.74    6.80
  -5   5   4    7.29    1.48
  -5   5   4    7.87    1.52
   5  -5  -4   10.47    1.59
  -5  -5   4   10.99    1.61
   5   5  -4   10.43    1.76
   5   5  -4    9.81    1.65
   5  -5  -4    9.85    1.59
   5   5  -4    8.07    1.69
  -5  -5   4    9.56    1.47
  -5   5   4   12.65    2.98
  -5  -5   4   12.54    1.65
   5   5  -4   10.12    1.60
  -5   5   4    9.64    1.65
   5   5  -4   10.41    1.71
  -5   5   4    8.53    1.56
  -5  -5   3    4.19    0.93
  -5   5   3    6.08    1.40
  -5  -5   3    4.65    1.05
   5   5  -3    5.82    1.34
   5   5  -3    3.77    1.08
  -5  -5   3    4.82    0.98
  -5   5   3    3.60    1.07
   5  -5  -3    3.36    0.97
   5   5  -3    4.75    1.14
  -5   5   3    3.79    1.00
  -5   5   2   25.15    2.59
   5   5  -2   23.56    2.67
  -5  -5   2   25.73    2.33
   5  -5  -2   23.56    2.37
   5   5  -2   22.75    2.59
  -5  -5   2   21.48    2.41
   5   5  -2   24.85    2.53
  -5   5   2   23.77    2.47
  -5  -5   2   23.99    2.26
  -5  -5   2   26.37    2.28
   5  -5  -2   21.30    2.12
  -5   5   2   25.10    2.61
   5   5  -2   25.40    2.52
   5   5  -2   21.86    2.26
   5   5  -1    3.13    0.91
  -5  -5   1    1.47    0.58
   5   5  -1    3.14    1.03
   5  -5  -1    2.40    0.75
  -5  -5   1    0.36    0.67
   5   5  -1    1.72    0.76
  -5   5   1    7.18    2.88
   5   5  -1    3.63    1.02
  -5  -5   1    3.33    0.83
  -5  -5   1    4.32    0.98
   5  -5  -1    1.14    0.48
  -5   5   1    3.40    0.97
  -5   5   1    3.25    0.85
  -5   5   1    1.38    0.45
   5   5   0  495.56   12.67
  -5  -5   0  447.37   10.98
  -5   5   0  420.92   11.49
   5   5   0  451.50   12.70
  -5  -5   0  495.81   12.42
  -5   5   0  468.89   11.90
   5   5   0  481.35   12.91
   5   5   0  497.58   13.10
  -5  -5   0  427.26   11.65
  -5  -5   0  496.59   11.05
   5  -5   0  467.96   11.78
  -5   5   0  436.26   10.84
  -5   5   0  471.46   12.43
   5   5   1  219.58    8.01
  -5  -5  -1  195.93    7.34
  -5  -5  -1  201.54    6.66
  -5   5  -1  217.67    7.61
   5   5   1  194.91    8.01
   5   5   1  198.50    7.93
  -5  -5  -1  216.58    7.75
   5   5   1  213.68    8.08
  -5   5  -1  217.60    7.58
   5   5   1  199.52    8.00
  -5  -5  -1  208.02    7.53
  -5   5  -1  189.93    6.64
   5  -5   1  212.49    7.24
  -5   5  -1  214.17    7.89
   5   5   2   23.03    2.53
  -5  -5  -2   21.44    2.36
  -5   5  -2   21.53    2.33
   5   5   2   22.91    2.64
  -5  -5  -2   24.21    2.48
   5   5   2   21.25    2.54
  -5  -5  -2   21.92    2.32
   5  -5   2   21.74    2.30
  -5   5  -2   19.08    2.00
  -5  -5  -2   21.23    2.29
   5  -5   2   20.50    2.07
   5   5   3   69.60    4.49
  -5  -5  -3   66.05    4.28
  -5   5  -3   67.51    4.23
   5   5   3   62.39    4.59
  -5  -5  -3   53.25    3.81
   5   5   3   61.82    4.39
  -5  -5  -3   60.69    4.08
  -5   5  -3   57.76    3.42
  -5  -5  -3   66.30    4.04
   5  -5   3   65.92    3.93
  -5   5  -3   66.01    3.76
   5   5   3   62.02    4.11
   5   5   4   10.21    1.70
   5   5   4   12.27    1.90
  -5  -5  -4   11.08    1.81
  -5  -5  -4   11.91    1.79
   5   5   4    9.54    1.87
   5   5   4   10.89    1.99
  -5   5  -4   11.53    1.69
   5   5   4   11.86    1.92
   5   5   4   10.40    1.88
   5  -5   4   11.84    1.61
  -5   5  -4   14.77    2.01
  -5  -5  -4   11.38    1.63
  -5  -5  -4   10.40    1.67
   5  -5   4   10.80    1.58
  -5   5  -4    9.86    1.49
   5   5   5    7.21    1.43
  -5  -5  -5    6.22    1.32
  -5   5  -5    7.62    1.43
   5   5   5    4.34    1.34
   5   5   5    6.11    1.42
  -5   5  -5    8.18    1.43
  -5  -5  -5    6.85    1.36
   5   5   5    3.06    1.04
   5   5   5    5.61    1.35
   5  -5   5    5.67    1.12
  -5  -5  -5    6.24    1.19
  -5  -5  -6   15.49    2.20
  -5   5  -6   15.75    2.10
   5   5   6   16.27    2.39
   5   5   6   15.51    2.31
  -5  -5  -6   16.00    1.95
   5   5   6   15.01    2.23
   5   5   6   14.81    2.03
   5  -5   6   14.27    1.75
  -5  -5  -7   24.51    2.60
   5   5   7   19.86    2.62
   5   5   7   22.85    2.58
   5   5   7   21.45    2.65
  -5  -5  -7   23.79    2.28
   5   5   7   24.61    2.49
  -5   5  -7   24.70    2.55
  -5  -5  -8   81.63    4.57
   5   5   8   75.83    4.81
   5   5   8   76.87    4.54
   5   5   8   73.84    4.72
  -5  -5  -9    7.81    1.31
  -5   5  -9    7.05    1.24
  -5  -5  -9    6.68    1.25
   5   5   9    5.21    1.19
   5   5   9    6.98    1.20
   5   5   9    6.01    1.29
   5  -5   9    7.84    1.28
  -5  -5 -10    6.34    1.06
  -5  -5 -10    5.92    1.01
  -5   5 -10    5.15    0.97
   5   5  10    5.86    1.12
   5  -5  10    4.43    0.87
  -5   5 -11    0.21    0.21
   5   5  11    0.66    0.31
   5  -6 -10    5.77    0.80
   5   6 -10    6.73    0.92
  -5  -6  10    7.28    0.93
   5  -6  -9    2.06    0.57
  -5  -6   9    2.26    0.56
   5   6  -9    1.93    0.59
  -5   6   9    1.03    0.98
   5   6  -9    1.49    0.61
  -5   6   9    1.36    0.50
  -5  -6   9    2.49    0.59
   5  -6  -8    0.35    0.32
  -5  -6   8    0.49    0.31
   5   6  -8    0.56    0.55
  -5   6   8    0.71    1.23
   5   6  -8    0.70    0.47
  -5   6   8    0.55    0.44
  -5  -6   8    0.65    0.48
   5  -6  -7    2.19    0.68
  -5  -6   7    2.31    0.81
  -5   6   7    2.35    1.62
   5   6  -7    3.95    1.02
  -5   6   7    3.30    0.98
   5   6  -7    3.71    1.07
  -5  -6   7    3.05    0.82
  -5  -6   6    4.57    1.04
   5   6  -6    4.92    1.17
   5   6  -6    4.72    1.18
  -5   6   6    3.71    2.02
   5   6  -6    4.49    1.13
  -5   6   6    4.47    1.07
  -5  -6   5    3.63    0.95
  -5  -6   5    2.94    0.98
   5   6  -5    2.54    0.73
  -5   6   5    3.88    1.39
  -5   6   5    3.43    1.11
   5   6  -5    2.91    0.99
  -5  -6   4   10.08    1.44
  -5  -6   4    9.41    1.53
   5   6  -4    9.28    1.66
   5   6  -4    8.28    1.56
  -5   6   4   12.54    3.21
  -5  -6   4    8.99    1.38
   5  -6  -4    6.43    1.20
  -5   6   4    9.12    1.64
  -5  -6   3    5.72    1.15
  -5  -6   3    6.43    1.23
   5   6  -3    4.85    1.23
  -5   6   3    9.19    2.81
   5   6  -3    5.88    1.18
  -5  -6   3    5.23    1.06
   5  -6  -3    4.68    1.05
  -5   6   3    4.69    1.15
  -5  -6   2    0.57    0.51
   5   6  -2    0.76    0.61
   5   6  -2    0.53    0.84
   5   6  -2    0.68    0.44
  -5  -6   2    1.02    0.55
  -5  -6   2    0.37    0.29
   5  -6  -2    1.77    0.76
  -5   6   2    1.26    0.80
  -5  -6   1   19.26    2.10
  -5   6   1   16.83    2.17
   5   6  -1   23.71    2.69
   5   6  -1   19.09    2.46
  -5  -6   1   20.92    2.35
   5   6  -1   17.95    2.29
  -5  -6   1   18.28    2.01
  -5  -6   1   21.13    2.10
   5  -6  -1   16.22    1.98
  -5   6   1   18.20    2.29
  -5  -6   0   89.50    4.52
  -5   6   0   86.94    4.81
   5   6   0   96.46    5.43
   5   6   0   91.76    5.34
  -5  -6   0   76.63    4.67
   5   6   0   92.69    5.47
  -5  -6   0   88.82    4.44
  -5  -6   0   89.85    4.36
   5  -6   0   86.97    4.65
  -5   6   0   94.82    5.23
  -5  -6  -1   95.88    4.60
  -5   6  -1   98.89    5.14
   5   6   1  112.87    5.73
   5   6   1   88.52    5.25
  -5  -6  -1   93.84    5.16
   5   6   1   93.87    5.55
  -5  -6  -1   94.52    5.15
   5  -6   1   95.37    4.75
  -5  -6  -2   14.07    1.96
  -5  -6  -2   14.23    1.92
  -5  -6  -2   12.94    1.62
   5   6   2   14.11    1.99
  -5   6  -2   13.67    1.95
   5   6   2   12.84    2.06
  -5   6  -2   12.98    1.57
  -5  -6  -2   18.57    2.25
   5  -6   2   13.38    1.70
  -5  -6  -3   17.93    2.19
  -5   6  -3   17.09    2.16
   5   6   3   16.48    2.10
  -5  -6  -3   18.54    2.21
   5   6   3   17.60    2.41
   5  -6   3   11.71    1.66
  -5  -6  -3   18.90    2.22
  -5  -6  -4    8.20    1.53
  -5   6  -4   10.29    1.60
  -5  -6  -4    9.05    1.60
   5   6   4    9.45    1.68
   5   6   4    9.49    1.80
   5  -6   4    9.97    1.44
  -5  -6  -4   11.40    1.71
  -5  -6  -5   13.05    1.88
   5   6   5   14.20    2.11
  -5   6  -5   13.19    1.81
  -5  -6  -5   15.87    2.01
   5   6   5   12.80    1.93
  -5  -6  -5   13.41    1.74
  -5  -6  -6   10.76    1.65
  -5   6  -6   12.76    1.76
  -5  -6  -6   11.23    1.55
   5   6   6   10.55    1.79
   5   6   6   12.80    1.76
  -5  -6  -7   19.37    2.09
  -5   6  -7   19.07    2.03
   5   6   7   18.08    2.15
  -5  -6  -7   19.13    1.85
   5   6   7   16.74    1.84
  -5  -6  -8   13.82    1.64
  -5   6  -8   15.01    1.65
   5   6   8   12.88    1.69
  -5  -6  -8   13.92    1.39
  -5  -6  -9   12.98    1.39
  -5   6  -9    9.86    1.20
   5   6   9   11.01    1.37
   5  -6   9   13.70    1.38
   5   7  -8   23.38    1.71
   5  -7  -8   20.00    1.39
  -5  -7   7    2.25    0.63
   5   7  -7    2.50    0.68
   5  -7  -7    2.41    0.55
  -5   7   7    0.67    0.90
  -5  -7   6    8.13    1.17
  -5   7   6    5.43    0.92
   5   7  -6    5.17    1.09
   5  -7  -6    5.09    0.81
  -5   7   6    5.77    1.01
  -5  -7   5    1.24    0.57
  -5   7   5    1.23    0.58
   5   7  -5    2.48    0.79
  -5   7   5    1.15    1.13
  -5   7   5    1.24    0.49
  -5   7   4   -0.70    0.53
  -5  -7   4    0.39    0.47
   5   7  -4    0.86    0.57
  -5   7   4    0.88    0.55
  -5   7   3   -0.47    0.63
   5   7  -3    0.64    0.55
  -5  -7   3    0.95    0.55
   5   7  -3   -0.29    0.44
  -5   7   3    0.24    0.40
  -5  -7   2    1.52    0.67
  -5   7   2    1.23    0.58
   5   7  -2    1.60    0.74
  -5  -7   2    1.97    0.72
   5   7  -2    3.62    1.00
  -5   7   2    2.56    0.84
   5   7  -1    0.12    0.45
  -5  -7   1    0.45    0.50
  -5   7   1    0.56    0.40
   5   7  -1    0.20    0.46
  -5  -7   0   11.68    1.55
  -5   7   0   10.71    1.62
   5   7   0   11.87    1.80
  -5  -7   0    9.73    1.62
  -5  -7  -1    0.21    0.49
  -5  -7  -1    1.55    0.59
  -5   7  -1    1.31    0.60
   5   7   1    1.89    0.82
   5   7   1    1.65    0.84
  -5  -7  -2    1.16    0.48
  -5   7  -2    1.43    0.63
  -5  -7  -2    3.19    0.93
   5   7   2    2.39    0.86
  -5   7  -3    4.16    1.04
  -5  -7  -3    2.10    0.68
   5   7   3    5.23    1.26
  -5  -7  -4    1.79    0.69
  -5   7  -4    1.76    0.70
  -5  -7  -4    1.33    0.56
   5   7   4    2.08    0.69
   5   7   4    1.87    0.84
  -5  -7  -5    1.56    0.58
  -5   7  -5    0.88    0.53
   5   7   5    0.61    0.43
  -5  -7  -5    1.46    0.58
   5   7   5    0.63    0.34
  -5  -7  -6    3.81    0.83
  -5   7  -6    3.58    0.81
   5   7   6    3.49    0.82
  -5  -7  -6    3.87    0.77
   5  -7   6    3.45    0.69
  -5   7  -7    3.37    0.67
  -5  -7  -7    3.11    0.66
   5   7   7    1.29    0.49
  -5  -7  -7    2.22    0.52
   5   8  -5    0.57    0.35
  -5  -8   4    6.10    0.90
  -5   8   4    4.50    0.75
   5   8  -4    5.68    0.97
  -5  -8   3   11.90    1.33
  -5   8   3   11.66    1.26
   5   8  -3   14.69    1.55
   5   8  -3   12.80    1.30
  -5  -8   2   17.86    1.62
  -5   8   2   16.56    1.55
   5   8  -2   20.42    1.85
   5   8  -2   18.31    1.69
  -5   8   2   17.06    1.35
  -5  -8   1    6.76    1.00
  -5   8   1    6.30    1.03
   5   8  -1    8.13    1.18
  -5  -8   1    5.73    0.87
   5   8  -1    6.14    1.06
  -5   8   0    0.15    0.32
   5   8   0   -0.20    0.38
  -5  -8   0   -0.21    0.32
   5   8   0   -0.01    0.40
  -5  -8  -1   -0.13    0.34
  -5   8  -1    0.11    0.37
  -5  -8  -1   -0.32    0.41
   5   8   1    0.21    0.31
  -5  -8  -2    0.09    0.20
  -5   8  -2    0.29    0.38
   5   8   2    0.96    0.48
  -5   8  -3    3.31    0.69
   5   8   3    3.24    0.72
  -5   8  -4    2.16    0.52
   6   0 -14    7.43    1.01
  -6   0  14    4.09    0.73
   6   0 -13    3.77    0.88
  -6   0  13    5.13    0.92
   6   0 -13    5.10    0.97
  -6   0  13    2.91    0.70
   6   0 -13    5.34    1.06
  -6   0  13    3.80    0.92
  -6   0  12   16.58    1.85
  -6   0  12   21.01    2.21
   6   0 -12   21.40    2.33
  -6   0  12   20.65    2.22
  -6   0  11    6.70    1.35
  -6   0  11    8.92    1.54
   6   0 -11    9.34    1.70
  -6   0  11    7.68    1.50
   6   0 -10   84.46    5.17
  -6   0  10   76.52    4.59
   6   0 -10   78.59    5.03
  -6   0  10   72.51    4.58
  -6   0   9   19.42    2.15
   6   0  -9   21.37    2.58
  -6   0   9   22.69    2.49
  -6   0   9   18.53    2.26
  -6   0   9   20.39    2.41
  -6   0   8  106.18    5.17
   6   0  -8  107.23    5.95
   6   0  -8  111.18    6.08
  -6   0   8  106.28    5.33
  -6   0   8  113.07    5.48
   6   0  -7   59.28    4.26
  -6   0   7   55.58    3.58
  -6   0   6    9.00    1.34
   6   0  -6   10.04    1.67
  -6   0   6    8.86    1.35
  -6   0   5    3.78    0.83
   6   0  -5    5.93    1.21
   6   0  -5    3.42    1.03
  -6   0   5    4.40    0.91
   6   0  -4   33.90    2.93
  -6   0   4   38.18    2.53
  -6   0   4   33.29    2.28
   6   0  -4   34.22    2.43
   6   0  -3   11.05    1.64
  -6   0   3   10.80    1.31
  -6   0   3   10.51    1.18
   6   0  -3   10.35    1.31
   6   0  -2   60.24    3.08
  -6   0   2   73.37    3.38
   6   0  -2   65.68    3.43
   6   0  -2   69.31    3.38
   6   0  -1  188.62    4.83
  -6   0   1  165.10    5.48
   6   0  -1  167.74    5.55
  -6   0   1  202.36    5.67
   6   0  -1  188.61    5.99
   6   0   0   14.72    1.17
   6   0   0   19.63    1.85
   6   0   0   16.47    1.37
  -6   0   0   16.12    1.55
  -6   0   0   17.20    1.54
   6   0   0   16.97    1.26
   6   0   0   19.85    1.82
   6   0   1    1.58    0.47
   6   0   1    2.81    0.75
   6   0   1    2.62    0.61
  -6   0  -1    1.72    0.53
  -6   0  -1    2.26    0.63
   6   0   1    2.27    0.49
   6   0   2  397.63    8.64
   6   0   2  395.68    8.43
   6   0   2  473.88   10.84
   6   0   2  444.65    9.51
  -6   0  -2  420.81    9.97
  -6   0  -2  419.51    9.16
   6   0   2  464.17    9.09
   6   0   3  311.83    7.45
   6   0   3  320.99    7.34
   6   0   3  323.46    8.07
  -6   0  -3  314.57    7.62
   6   0   4   19.62    1.77
   6   0   4   21.21    1.77
   6   0   4   21.53    1.99
  -6   0  -4   21.63    2.13
  -6   0  -4   20.56    1.77
   6   0   5   11.43    1.40
   6   0   5   12.14    1.52
  -6   0  -5    7.96    1.32
   6   0   6   97.95    4.47
   6   0   6  100.99    4.72
  -6   0  -6   94.26    4.99
   6   0   7    1.66    0.50
   6   0   7    1.41    0.66
  -6   0  -7    2.11    0.84
  -6   0  -7    0.13    0.59
   6   0   8   36.79    2.98
  -6   0  -8   38.54    3.40
  -6   0  -8   29.96    2.92
  -6   0  -8   36.97    3.46
  -6   0  -8   36.14    3.16
  -6   0  -9  133.30    6.44
  -6   0  -9  124.59    6.52
   6   0   9  140.05    6.12
  -6   0 -10   -0.87    0.75
  -6   0 -10   -0.17    0.51
   6   0  10   -0.22    0.46
   6   0  10    0.46    0.55
  -6   0 -11    1.81    0.75
  -6   0 -11    1.24    0.73
   6   0  11    1.20    0.57
   6   0  11    1.21    0.63
  -6   0 -12    3.19    0.87
   6   0  12    4.33    1.03
  -6   0 -12    2.83    0.84
   6   0  12    2.76    0.71
   6   0  12    2.76    0.77
  -6   0 -13    1.77    0.51
   6   0  13    1.47    0.55
  -6   0 -13    1.10    0.43
   6  -1 -14   39.87    2.32
   6   1 -14   40.72    2.37
   6  -1 -13   29.56    2.40
   6   1 -13   29.25    2.33
  -6   1  13   26.76    2.23
   6  -1 -13   34.17    2.55
   6  -1 -13   32.71    2.35
   6   1 -13   28.84    2.44
  -6   1  13   26.33    2.16
  -6  -1  13   29.60    2.31
   6  -1 -12    5.05    1.17
   6   1 -12    4.19    0.96
   6  -1 -12    3.46    0.97
  -6   1  12    4.50    1.05
  -6  -1  12    3.16    0.80
  -6   1  12    3.88    0.95
   6  -1 -12    3.29    0.92
   6   1 -12    4.29    1.13
  -6   1  12    3.27    0.90
  -6  -1  12    4.45    1.04
  -6   1  11   43.29    3.33
  -6  -1  11   40.51    3.14
  -6   1  11   42.52    3.44
   6  -1 -11   42.09    3.37
   6   1 -11   44.48    3.66
  -6   1  11   44.22    3.41
  -6  -1  11   43.85    3.46
  -6  -1  10  289.48    9.42
  -6  -1  10  289.38    9.08
   6  -1 -10  277.91    9.81
  -6   1  10  291.92    9.45
  -6   1  10  301.11    9.89
   6  -1 -10  282.42    9.64
   6   1 -10  286.45   10.02
  -6   1  10  296.32    9.75
  -6  -1  10  310.46    9.89
   6  -1  -9  153.38    6.90
  -6  -1   9  162.96    6.61
   6  -1  -9  161.97    7.29
   6   1  -9  154.65    7.28
  -6   1   9  162.57    6.87
  -6   1   9  155.69    6.85
  -6   1   9  160.74    7.13
  -6  -1   9  153.45    6.53
  -6   1   9  158.28    6.90
  -6  -1   9  169.62    7.01
  -6  -1   8  267.46    8.64
  -6   1   8  256.80    8.70
   6  -1  -8  279.78    9.97
   6   1  -8  282.86    9.73
   6  -1  -8  284.49    9.70
  -6   1   8  261.93    8.88
   6   1  -8  244.87    8.51
  -6   1   8  256.24    8.92
  -6  -1   8  259.03    8.40
  -6   1   8  256.54    8.83
  -6  -1   8  290.54    9.10
   6  -1  -7   77.64    4.73
   6  -1  -7   82.46    5.09
   6   1  -7   93.50    5.28
  -6  -1   7   81.53    4.33
  -6   1   7   82.28    4.63
   6   1  -7   85.61    4.36
   6  -1  -6    1.35    0.73
   6   1  -6    0.93    0.60
  -6  -1   6    1.15    0.54
   6   1  -6    1.02    0.45
  -6   1   6    1.20    0.53
   6  -1  -5   30.73    2.82
   6   1  -5   32.37    2.94
   6  -1  -5   24.75    2.58
  -6   1   5   22.75    1.98
  -6  -1   5   25.70    2.20
  -6   1   5   26.99    2.34
   6   1  -5   24.81    2.22
   6  -1  -4  205.00    7.40
   6   1  -4  212.73    7.56
  -6   1   4  175.12    5.60
  -6  -1   4  168.41    5.87
  -6   1   4  193.53    6.26
   6   1  -4  182.28    6.25
   6  -1  -3  233.51    7.82
  -6   1   3  218.63    6.07
   6   1  -3  229.97    7.89
  -6  -1   3  252.44    7.10
  -6   1   3  215.14    6.44
   6   1  -3  201.04    6.65
   6  -1  -2  419.17    9.38
  -6   1   2  444.08    9.20
  -6  -1   2  447.86    9.99
  -6   1   2  429.41    9.53
   6   1  -2  438.17   10.49
   6  -1  -2  459.58   10.11
   6  -1  -1   79.50    3.70
   6   1  -1   80.12    3.16
   6   1  -1   68.53    3.45
   6  -1  -1   75.41    3.31
   6  -1  -1   75.60    3.49
  -6   1   1   78.26    3.19
  -6  -1   1   75.37    3.54
  -6   1   1   68.92    3.26
  -6   1   1   82.79    3.45
   6   1  -1   77.40    3.95
   6   1   0  224.68    5.89
   6   1   0  211.84    6.58
   6  -1   0  208.42    6.51
   6  -1   0  202.09    5.19
  -6   1   0  221.57    6.23
  -6  -1   0  177.55    5.87
   6  -1   0  203.84    5.95
  -6   1   0  208.07    5.51
  -6  -1   0  212.46    6.25
  -6   1   0  208.49    5.70
   6  -1   0  204.25    5.21
   6   1   0  253.36    7.09
   6   1   1    5.50    0.98
   6  -1   1    4.88    0.75
   6   1   1    6.13    0.92
  -6  -1  -1    6.92    1.05
   6   1   1    5.04    0.94
  -6   1  -1    4.08    0.82
   6  -1   1    4.38    0.79
  -6  -1  -1    5.90    0.99
   6  -1   1    6.19    0.83
  -6   1  -1    5.22    0.82
   6   1   2  252.86    6.17
   6   1   2  253.97    6.91
   6  -1   2  249.42    6.41
  -6  -1  -2  261.02    7.36
  -6   1  -2  258.96    7.30
   6   1   2  282.25    8.05
  -6   1  -2  262.90    6.39
  -6  -1  -2  238.29    6.88
   6  -1   2  242.11    6.31
   6   1   2  255.14    7.65
   6   1   3  850.86   16.50
   6   1   3  821.92   14.62
   6  -1   3  800.45   14.54
   6  -1   3  791.11   14.70
   6   1   3  806.59   15.41
  -6  -1  -3  861.37   16.13
  -6   1  -3  805.63   15.93
   6  -1   3  761.00   14.81
   6   1   3  816.82   16.58
  -6  -1  -3  830.08   15.52
   6  -1   3  812.85   14.86
   6   1   4   26.28    2.34
   6   1   4   19.69    1.76
   6  -1   4   25.17    2.02
   6  -1   4   23.49    1.95
   6   1   4   20.86    2.00
  -6  -1  -4   21.57    2.10
  -6   1  -4   21.83    2.19
  -6  -1  -4   17.65    1.79
   6  -1   4   23.85    1.98
   6   1   5   13.63    1.60
   6  -1   5   21.57    1.93
   6  -1   5   17.16    1.74
   6   1   5   19.49    2.01
  -6   1  -5   14.52    1.85
  -6  -1  -5   14.13    1.70
   6  -1   5   15.96    1.69
  -6  -1  -5   16.84    1.93
   6  -1   6  108.66    4.70
   6   1   6  112.71    4.99
   6  -1   6  109.65    4.73
   6   1   6   99.35    4.86
  -6  -1  -6   89.54    4.81
  -6   1  -6   98.21    5.13
  -6  -1  -6   88.46    4.49
   6  -1   7   15.24    1.79
   6  -1   7   15.20    1.80
   6   1   7   17.24    2.04
  -6  -1  -7   16.26    2.21
  -6   1  -7   13.88    1.92
  -6   1  -7   13.32    1.85
  -6  -1  -7   11.17    1.68
  -6  -1  -7   13.44    1.77
  -6   1  -7   16.95    2.23
  -6  -1  -7   16.06    2.21
   6  -1   8   61.81    3.82
   6   1   8   61.82    4.00
   6  -1   8   65.17    3.98
  -6  -1  -8   51.09    4.13
  -6   1  -8   58.93    4.05
  -6   1  -8   53.43    3.98
  -6  -1  -8   65.47    4.68
  -6   1  -8   62.09    4.49
   6   1   8   59.97    3.82
   6   1   9  192.74    7.46
   6  -1   9  183.85    7.06
  -6  -1  -9  187.96    8.09
  -6   1  -9  187.12    7.49
  -6  -1  -9  196.31    8.26
  -6   1  -9  186.22    7.97
   6  -1   9  188.52    7.08
   6   1   9  183.48    7.09
  -6   1 -10   44.40    3.46
  -6  -1 -10   52.62    3.94
   6   1  10   51.22    3.94
  -6  -1 -10   47.61    3.85
  -6   1 -10   48.04    3.82
   6  -1  10   51.40    3.56
   6   1  10   46.91    3.49
   6  -1  10   62.56    4.07
  -6  -1 -11    9.50    1.54
  -6  -1 -11    9.31    1.55
   6   1  11   11.56    1.78
  -6  -1 -11    7.95    1.47
  -6   1 -11    8.57    1.55
   6  -1  11   10.38    1.50
   6   1  11    7.93    1.29
   6  -1  11   10.10    1.56
  -6   1 -12    0.00    0.37
  -6  -1 -12    0.22    0.35
  -6  -1 -12    1.00    0.49
   6   1  12    1.16    0.57
  -6  -1 -12    0.41    0.41
  -6   1 -12    1.42    0.59
   6  -1  12    0.87    0.50
   6  -1  12   -0.01    0.40
  -6   1 -13    3.20    0.71
   6   1  13    2.49    0.64
   6   1  13    4.56    0.89
   6  -1  13    4.01    0.78
  -6  -1 -13    2.77    0.62
  -6   1 -13    3.72    0.74
   6  -1  13    2.24    0.62
   6  -2 -13   15.76    1.60
   6   2 -13   17.30    1.51
   6  -2 -13   20.86    1.90
  -6   2  13   16.93    1.71
   6   2 -13   20.06    1.89
  -6  -2  13   18.17    1.72
   6  -2 -12    1.57    0.64
   6   2 -12    1.10    0.60
   6  -2 -12    1.31    0.69
  -6   2  12    2.00    0.72
   6   2 -12    1.13    0.70
  -6   2  12    1.76    0.65
  -6  -2  12    2.15    0.71
   6  -2 -11    4.40    1.12
  -6  -2  11    3.58    0.94
  -6  -2  11    3.34    0.90
  -6   2  11    4.19    1.08
  -6   2  11    5.19    1.24
   6   2 -11    5.58    1.31
   6   2 -11    5.08    1.12
  -6   2  11    5.87    1.24
  -6  -2  11    5.20    1.11
  -6  -2  10   59.67    3.82
  -6   2  10   52.36    3.71
  -6   2  10   51.26    3.93
   6   2 -10   57.36    4.20
   6   2 -10   61.98    4.07
  -6   2  10   52.25    3.85
  -6  -2  10   63.11    4.16
   6  -2  -9  131.76    6.32
  -6  -2   9  129.45    5.90
   6  -2  -9  128.98    6.26
   6   2  -9  117.83    6.24
   6   2  -9  139.37    6.36
  -6   2   9  132.36    6.07
  -6   2   9  118.98    6.15
   6   2  -9  118.28    5.94
  -6   2   9  124.13    6.08
  -6  -2   9  141.49    6.28
   6  -2  -8  173.42    7.37
  -6  -2   8  182.48    7.07
   6  -2  -8  169.14    7.15
  -6   2   8  168.76    6.82
   6   2  -8  168.99    7.03
  -6   2   8  153.73    6.96
  -6   2   8  163.49    7.19
   6   2  -8  171.12    7.15
   6   2  -8  177.69    7.01
  -6   2   8  167.19    7.07
  -6  -2   8  185.93    7.16
  -6   2   7  356.31   10.47
  -6  -2   7  375.28   10.37
   6  -2  -7  353.93   10.60
  -6   2   7  353.94   10.17
   6  -2  -7  405.35   11.86
  -6  -2   7  335.61    9.68
   6   2  -7  393.10   10.96
  -6   2   7  373.33   10.93
   6   2  -7  309.52   10.06
   6   2  -7  359.12   10.43
  -6   2   7  362.87   10.66
   6  -2  -6    4.08    1.02
   6  -2  -6    2.68    1.01
   6   2  -6    2.74    0.86
  -6  -2   6    4.23    1.04
   6   2  -6    3.55    0.97
  -6   2   6    3.77    0.98
   6  -2  -5   96.03    4.76
   6  -2  -5  102.30    5.28
  -6  -2   5   99.97    4.63
  -6   2   5   99.90    4.90
   6   2  -5   98.95    4.81
   6  -2  -4   17.18    2.01
   6   2  -4   18.02    2.11
   6  -2  -4   17.36    2.06
  -6  -2   4   20.69    2.01
  -6   2   4   18.23    1.95
   6   2  -4   16.40    1.90
   6  -2  -3   16.20    1.92
   6   2  -3   21.04    2.22
   6  -2  -3   16.64    1.51
  -6  -2   3   16.39    1.73
  -6  -2   3   16.06    1.48
  -6   2   3   16.43    1.79
   6   2  -3   16.15    1.84
   6  -2  -2  160.35    5.42
   6  -2  -2  165.30    6.31
   6   2  -2  170.22    6.52
   6  -2  -2  156.49    5.15
  -6  -2   2  172.60    5.83
  -6  -2   2  152.54    4.56
  -6   2   2  153.90    5.50
   6   2  -2  143.43    5.76
   6  -2  -1  999.22   17.71
  -6   2   1  970.71   16.69
   6  -2  -1  979.67   17.14
  -6  -2   1  988.82   17.84
   6   2  -1  960.33   18.46
  -6   2   0  252.21    6.75
   6  -2   0  236.57    6.78
  -6  -2   0  239.87    7.14
  -6   2   0  238.44    6.77
   6   2   1  432.21    9.83
  -6  -2  -1  429.49    9.90
  -6   2  -1  417.80    9.63
   6   2   1  405.42   10.15
   6  -2   1  418.50    9.81
   6  -2   1  429.63    9.81
  -6   2  -1  391.58    9.25
   6   2   2   55.53    3.18
  -6  -2  -2   55.60    3.17
   6  -2   2   46.38    2.77
   6   2   2   42.93    3.02
  -6   2  -2   53.80    3.15
  -6   2  -2   54.05    2.95
  -6  -2  -2   48.94    3.10
   6  -2   2   50.43    2.59
   6   2   3   76.69    3.65
   6   2   3   89.42    4.27
  -6   2  -3   74.22    3.90
   6   2   3   74.45    4.04
  -6  -2  -3   74.51    3.85
  -6  -2  -3   74.41    3.95
   6  -2   3   79.83    3.69
   6   2   4   99.30    4.49
   6   2   4  107.55    4.87
   6  -2   4  118.57    4.70
  -6  -2  -4   92.62    4.48
  -6   2  -4  103.16    4.88
   6   2   4  110.39    5.07
  -6  -2  -4   93.44    4.63
   6  -2   4  103.22    4.42
   6   2   5   31.95    2.64
   6   2   5   34.59    2.83
   6  -2   5   37.24    2.71
   6  -2   5   41.37    2.87
  -6  -2  -5   35.78    2.79
  -6   2  -5   32.88    2.81
  -6  -2  -5   34.42    2.82
   6  -2   5   38.01    2.78
   6   2   6   19.98    2.11
   6   2   6   23.00    2.33
   6  -2   6   20.89    2.10
   6  -2   6   21.99    2.16
  -6  -2  -6   20.02    2.50
  -6   2  -6   17.69    2.18
  -6  -2  -6   18.66    2.15
   6  -2   6   23.97    2.25
   6   2   7   52.08    3.66
   6  -2   7   62.78    3.75
   6   2   7   53.91    3.69
   6  -2   7   54.97    3.53
  -6  -2  -7   49.06    4.07
  -6   2  -7   50.97    3.82
  -6   2  -7   62.21    4.07
   6   2   7   51.08    3.97
  -6  -2  -7   54.04    3.75
  -6  -2  -7   54.21    4.06
  -6   2  -7   52.05    3.95
   6   2   8    2.77    0.96
   6  -2   8    0.78    0.49
  -6   2  -8    1.09    0.64
  -6  -2  -8    2.40    1.00
   6   2   8    2.73    1.03
  -6  -2  -8    1.07    0.62
  -6   2  -8    1.91    0.87
  -6  -2  -9   23.97    2.87
  -6   2  -9   17.99    2.26
   6   2   9   21.74    2.59
  -6  -2  -9   17.47    2.32
  -6   2  -9   19.08    2.41
  -6  -2 -10   37.96    3.44
  -6   2 -10   31.17    2.84
   6   2  10   38.05    3.31
  -6  -2 -10   36.08    3.12
  -6   2 -10   39.31    3.28
   6  -2  10   41.18    3.16
  -6   2 -11    1.14    0.62
  -6  -2 -11    0.71    0.56
  -6   2 -11    1.00    0.58
   6   2  11    1.46    0.76
  -6  -2 -11    1.04    0.52
  -6   2 -11    0.83    0.35
   6  -2  11    1.24    0.60
  -6   2 -12    2.77    0.73
  -6  -2 -12    4.19    0.94
   6   2  12    3.84    0.92
   6   2  12    3.28    0.87
  -6  -2 -12    2.56    0.64
  -6   2 -12    3.14    0.78
   6  -2  12    2.80    0.72
   6  -2  12    3.26    0.82
   6  -3 -13    1.15    0.44
   6  -3 -13    0.34    0.27
  -6   3  13    0.51    0.39
  -6  -3  13    0.87    0.39
   6  -3 -12   -0.15    0.27
  -6   3  12    0.89    0.53
   6  -3 -12   -0.24    0.41
   6   3 -12    0.37    0.49
   6   3 -12    0.47    0.31
  -6  -3  12    0.67    0.55
   6  -3 -11    3.70    0.93
   6  -3 -11    2.26    0.72
  -6  -3  11    2.36    0.66
  -6   3  11    2.45    0.92
   6   3 -11    4.51    1.06
   6   3 -11    2.13    0.73
  -6  -3  11    2.25    0.71
   6  -3 -10    4.92    1.05
  -6  -3  10    5.40    1.14
  -6   3  10    6.47    1.28
  -6   3  10    5.78    1.33
   6   3 -10    7.11    1.41
   6   3 -10    6.09    1.30
  -6   3  10    6.15    1.30
  -6  -3  10    5.77    1.22
  -6  -3   9   34.70    2.91
  -6   3   9   30.21    2.80
   6   3  -9   33.20    3.13
  -6   3   9   29.52    2.99
   6   3  -9   30.78    2.94
   6   3  -9   31.69    3.06
  -6   3   9   30.93    2.94
  -6  -3   9   35.30    3.03
   6  -3  -8   22.74    2.59
  -6   3   8   25.88    2.68
   6  -3  -8   21.08    2.36
  -6  -3   8   27.97    2.65
  -6   3   8   25.87    2.60
   6   3  -8   25.70    2.75
  -6   3   8   24.18    2.70
   6   3  -8   26.34    2.81
   6   3  -8   28.08    2.86
  -6   3   8   20.44    2.42
  -6  -3   8   30.84    2.82
  -6   3   7   76.89    4.67
   6  -3  -7   67.41    4.44
  -6  -3   7   76.55    4.39
   6  -3  -7   63.93    4.03
  -6   3   7   73.37    4.25
   6   3  -7   68.67    4.53
  -6   3   7   73.67    4.72
  -6   3   7   73.18    4.74
   6   3  -7   76.26    4.72
   6   3  -7   68.98    4.47
  -6   3   7   68.17    4.43
  -6  -3   7   69.37    4.18
  -6   3   6   19.34    2.29
   6  -3  -6   19.16    2.30
  -6  -3   6   20.28    2.18
   6  -3  -6   18.38    2.05
   6   3  -6   16.19    2.06
  -6  -3   6   17.95    2.07
  -6  -3   6   18.55    2.01
  -6   3   6   17.83    2.19
   6  -3  -6   20.43    2.31
  -6   3   6   18.36    2.28
   6   3  -6   16.11    2.11
  -6   3   6   16.32    2.06
   6  -3  -5   79.99    4.61
   6  -3  -5   73.01    4.37
  -6  -3   5   92.52    4.53
  -6  -3   5   86.56    4.18
   6  -3  -5   69.07    4.30
  -6   3   5   75.00    4.53
   6   3  -5   81.34    4.67
   6  -3  -4   11.27    1.65
  -6  -3   4   14.65    1.76
  -6  -3   4   13.52    1.53
   6  -3  -4   12.80    1.77
  -6   3   4   11.57    1.72
   6   3  -4   11.89    1.75
  -6  -3   3   48.59    3.21
  -6  -3   3   47.90    2.75
  -6   3   3   46.06    3.26
   6  -3  -3   42.10    3.16
   6   3  -3   44.10    3.22
   6   3  -2  409.78    9.69
   6  -3  -2  400.48   10.62
  -6   3   2  415.26   10.67
  -6  -3   2  414.52    9.10
   6  -3  -2  394.48   10.54
   6   3  -2  401.46   10.89
   6   3  -1   60.66    3.34
   6  -3  -1   61.75    3.73
  -6  -3   1   63.40    3.66
  -6   3   1   61.93    3.63
   6  -3  -1   56.44    3.46
   6   3  -1   64.69    3.88
   6  -3   0  173.66    6.42
  -6  -3   0  180.29    6.37
  -6   3   0  175.49    6.16
   6  -3   0  180.53    6.19
   6   3   0  172.61    6.65
   6  -3   1   61.18    3.60
  -6   3  -1   64.01    3.50
  -6  -3  -1   60.28    3.61
   6   3   1   65.59    4.02
   6  -3   2   -0.01    0.21
  -6  -3  -2   -0.13    0.47
   6  -3   2    0.13    0.29
  -6   3  -2   -0.26    0.29
  -6   3  -2    0.24    0.46
   6   3   2    0.27    0.35
   6   3   3   46.64    3.08
  -6   3  -3   42.57    3.01
  -6  -3  -3   41.63    3.15
   6  -3   3   40.72    2.66
   6   3   3   43.76    3.34
   6   3   4   43.84    3.16
  -6   3  -4   36.57    2.88
  -6  -3  -4   35.54    2.98
   6  -3   4   37.29    2.51
   6  -3   4   41.87    2.90
   6   3   5   51.95    3.64
  -6  -3  -5   56.66    4.19
  -6  -3  -5   45.33    3.48
  -6   3  -5   53.73    3.70
  -6   3  -5   49.50    3.55
   6   3   5   48.75    3.76
  -6   3  -5   53.18    3.29
  -6  -3  -5   50.69    3.68
   6  -3   5   58.00    3.61
   6   3   6   34.20    3.08
   6  -3   6   37.75    2.95
  -6  -3  -6   33.32    3.00
   6  -3   6   38.21    2.98
  -6  -3  -6   35.40    3.47
  -6   3  -6   35.73    3.10
  -6   3  -6   34.24    3.04
  -6   3  -6   33.67    3.14
   6   3   6   30.70    3.11
  -6  -3  -6   31.74    2.98
   6   3   7    2.68    1.02
   6  -3   7    1.89    0.77
  -6  -3  -7    0.92    0.60
  -6  -3  -7    2.09    1.05
  -6   3  -7    0.78    0.43
   6   3   7    1.52    0.91
  -6   3  -7    1.67    0.86
  -6  -3  -7    1.16    0.72
  -6  -3  -8    3.63    0.94
  -6  -3  -8    2.83    1.00
  -6   3  -8    2.99    0.98
   6   3   8    3.96    1.45
   6   3   8    2.08    0.85
  -6  -3  -9    5.63    1.14
  -6   3  -9    3.99    1.17
  -6  -3  -9    4.44    1.35
  -6   3  -9    4.94    1.21
   6   3   9    3.46    1.12
   6   3   9    4.14    1.17
  -6   3 -10    5.49    1.20
  -6   3 -10    6.20    1.28
   6   3  10    5.78    1.36
   6   3  10    6.11    1.25
   6   3  10    5.73    1.30
  -6  -3 -10    5.43    1.28
  -6   3 -10    7.57    1.29
  -6   3 -11    6.01    1.10
  -6  -3 -11    4.17    1.05
  -6   3 -11    3.19    0.79
   6   3  11    4.73    1.06
   6   3  11    5.25    0.99
   6   3  11    4.93    1.06
  -6   3 -11    3.26    0.75
   6  -3  11    5.16    0.98
  -6   3 -12    6.21    0.94
   6   3  12    6.66    1.01
   6   3  12    5.50    1.01
   6  -3  12    7.49    1.03
   6  -3  12    9.04    1.12
  -6  -3 -12    6.71    1.03
   6  -4 -12    8.27    1.03
   6  -4 -12    5.41    0.89
   6   4 -12    6.22    0.92
  -6   4  12    7.45    1.01
  -6  -4  12    8.74    1.08
   6  -4 -11    1.64    0.64
  -6  -4  11    1.65    0.49
  -6   4  11    2.69    0.84
   6   4 -11    1.60    0.63
  -6   4  11    2.48    0.70
  -6  -4  11    3.08    0.80
   6  -4 -10    4.30    0.97
  -6  -4  10    6.72    1.13
  -6   4  10    4.55    1.09
   6   4 -10    5.40    1.17
  -6  -4  10    6.36    1.17
  -6  -4   9    8.77    1.43
  -6   4   9   10.12    1.71
   6   4  -9    9.75    1.64
  -6  -4   9    9.48    1.52
  -6   4   8   10.04    1.66
   6   4  -8   13.02    2.04
  -6  -4   8   11.25    1.72
  -6   4   8   11.44    1.93
   6   4  -8   14.24    2.09
  -6  -4   8   12.78    1.81
   6  -4  -7    5.75    1.27
  -6  -4   7    5.77    1.20
   6   4  -7    6.13    1.41
  -6   4   7    7.93    1.53
  -6   4   7    7.48    1.57
  -6   4   7    4.00    1.92
   6   4  -7    7.26    1.50
   6   4  -7    8.54    1.66
  -6  -4   7    6.08    1.33
   6  -4  -6   85.18    4.89
  -6   4   6   89.26    5.18
  -6  -4   6   93.95    4.91
   6   4  -6   85.21    5.16
   6   4  -6   86.79    5.12
   6  -4  -6   78.73    4.72
   6   4  -6   84.56    4.80
  -6  -4   6   95.25    4.84
  -6   4   6   93.25    5.43
  -6   4   6  100.93    8.72
  -6  -4   6   89.37    4.62
  -6   4   6   93.61    5.36
   6   4  -6   78.93    4.88
   6   4  -6   93.69    5.27
   6  -4  -5  168.44    7.02
  -6   4   5  193.69    7.78
  -6  -4   5  178.52    6.99
   6   4  -5  202.87    7.95
   6  -4  -5  183.30    7.36
   6   4  -5  181.98    7.35
  -6  -4   5  192.60    7.12
  -6  -4   5  207.68    7.05
  -6   4   5  198.44    7.89
  -6   4   5  191.07    7.73
   6   4  -5  206.73    7.97
   6  -4  -4   19.59    2.18
  -6   4   4   19.81    2.40
  -6  -4   4   21.20    2.24
   6   4  -4   19.48    2.36
   6  -4  -4   18.20    2.18
   6   4  -4   18.81    2.27
  -6  -4   4   24.26    2.40
  -6   4   4   29.40    4.51
   6  -4  -4   19.42    2.25
  -6   4   4   20.35    2.37
  -6  -4   4   21.25    2.05
  -6   4   4   20.06    2.38
   6   4  -4   20.00    2.32
   6  -4  -3   57.73    3.67
   6  -4  -3   54.82    3.66
   6   4  -3   53.56    3.94
  -6  -4   3   60.93    3.76
   6  -4  -3   57.22    3.85
  -6   4   3   59.55    3.98
  -6  -4   3   61.27    3.39
   6   4  -3   65.15    4.19
   6   4  -2   20.04    2.06
   6  -4  -2   19.31    2.09
  -6  -4   2   17.88    1.99
   6  -4  -2   20.33    2.23
  -6   4   2   21.53    2.29
  -6  -4   2   21.95    1.95
   6   4  -2   24.17    2.49
   6   4  -1   72.19    4.06
   6  -4  -1   65.77    3.74
   6  -4  -1   68.10    4.03
  -6  -4   1   69.74    4.04
  -6   4   1   69.52    4.11
  -6  -4   1   68.98    3.39
   6   4  -1   68.83    4.27
   6   4   0  321.76    9.37
   6  -4   0  286.77    8.64
  -6   4   0  286.16    8.81
  -6  -4   0  328.93    9.47
   6   4   0  303.49    9.43
   6   4   1  304.15    9.32
  -6   4  -1  280.19    8.57
  -6  -4  -1  302.88    9.21
   6   4   1  289.69    9.07
   6   4   2    6.27    1.27
  -6  -4  -2    7.23    1.41
   6  -4   2    7.15    1.28
  -6   4  -2    5.45    0.99
  -6  -4  -3   39.17    3.24
   6   4   3   37.13    3.42
  -6   4  -3   38.63    3.10
   6   4   3   37.74    3.48
  -6  -4  -3   34.99    2.85
   6   4   3   37.97    3.32
  -6  -4  -3   43.27    3.41
   6  -4   3   35.51    2.58
  -6   4  -3   33.32    2.66
   6  -4   3   37.83    2.81
  -6   4  -3   33.86    2.53
   6   4   4   17.00    2.11
  -6  -4  -4   14.46    1.97
  -6   4  -4   17.42    2.13
   6   4   4   14.00    2.18
   6   4   4   18.99    2.53
  -6  -4  -4   17.00    2.00
   6   4   4   16.79    2.22
   6  -4   4   15.66    1.68
  -6   4  -4   14.56    1.72
  -6  -4  -4   11.44    1.80
   6  -4   4   15.19    1.73
   6   4   5    9.98    1.66
  -6  -4  -5    9.96    1.74
  -6  -4  -5   11.93    1.92
  -6   4  -5   13.52    1.93
   6   4   5   11.72    2.08
   6   4   5   11.11    1.91
   6   4   5   11.25    1.91
   6   4   5   12.32    1.95
  -6   4  -5   12.06    1.58
  -6  -4  -5   11.91    1.85
   6  -4   5   10.91    1.49
   6   4   6   43.97    3.63
  -6  -4  -6   43.53    3.53
  -6  -4  -6   52.22    4.13
  -6   4  -6   48.97    3.73
   6   4   6   44.56    4.07
   6   4   6   48.48    4.11
   6   4   6   44.88    3.86
   6   4   6   53.10    4.03
  -6  -4  -7    2.26    0.85
  -6  -4  -7    2.16    0.91
  -6   4  -7    1.51    0.81
   6   4   7    0.86    0.75
   6   4   7    1.26    0.71
   6   4   7    1.51    0.88
   6   4   7    2.43    0.85
  -6  -4  -8   64.36    4.04
  -6  -4  -8   61.76    4.43
  -6   4  -8   73.60    4.38
   6   4   8   62.44    4.60
   6   4   8   70.19    4.59
   6   4   8   65.87    4.53
   6   4   8   55.92    3.81
  -6  -4  -9   13.99    1.77
  -6  -4  -9   12.76    1.86
  -6   4  -9   12.65    1.77
   6   4   9   14.51    2.10
   6   4   9   12.62    1.80
   6   4   9   15.95    2.09
   6  -4   9   13.98    1.67
  -6  -4 -10   14.06    1.53
  -6  -4 -10   11.71    1.63
   6   4  10   13.04    1.75
   6   4  10   16.38    1.76
  -6   4 -10   13.53    1.65
   6   4  10   13.15    1.74
   6  -4  10   15.09    1.57
  -6   4 -11    0.72    0.29
   6   4  11    1.61    0.56
   6   4  11    1.98    0.55
   6  -4  11    1.93    0.60
  -6  -4 -11    2.43    0.67
   6  -5 -11    1.57    0.50
   6   5 -11    1.33    0.49
  -6   5  11    0.78    0.32
  -6  -5  11    1.28    0.44
  -6  -5  10    7.72    1.05
   6  -5 -10    7.32    1.03
   6   5 -10   10.09    1.38
  -6   5  10    7.74    1.20
  -6  -5  10    9.92    1.29
   6  -5  -9    2.83    0.73
  -6  -5   9    3.49    0.82
  -6   5   9    1.99    1.45
   6   5  -9    4.19    1.03
  -6   5   9    3.20    0.88
  -6  -5   9    4.00    0.91
   6   5  -8    0.00    0.56
  -6  -5   8    1.44    0.70
  -6   5   8    1.22    1.50
   6   5  -8    0.48    0.44
  -6   5   8    0.25    0.48
  -6  -5   8    0.15    0.43
  -6  -5   7    2.15    0.95
   6   5  -7    0.99    0.77
   6   5  -7    0.02    0.43
  -6   5   7   -0.52    1.49
   6   5  -7    1.11    0.65
  -6   5   7    0.67    0.58
  -6  -5   7    1.20    0.65
  -6  -5   6   28.10    2.61
   6   5  -6   26.60    2.73
  -6   5   6   25.31    4.37
   6   5  -6   25.94    2.81
  -6  -5   6   30.15    2.64
   6   5  -6   26.91    2.75
  -6   5   6   26.00    2.77
   6  -5  -5   61.66    3.94
  -6   5   5   75.33    4.80
  -6  -5   5   72.20    4.29
   6   5  -5   74.67    4.77
   6   5  -5   67.77    4.71
   6   5  -5   77.59    4.79
  -6  -5   5   74.58    4.25
  -6  -5   5   72.61    4.14
   6   5  -5   72.84    4.54
  -6   5   5   67.61    4.55
   6   5  -5   77.72    4.79
  -6   5   4    3.47    1.13
  -6  -5   4    3.01    0.89
   6   5  -4    3.58    1.16
   6   5  -4    1.88    0.87
   6  -5  -4    3.77    0.98
   6   5  -4    4.06    1.30
  -6  -5   4    3.21    0.91
  -6   5   4    2.52    1.60
  -6  -5   4    4.08    0.95
   6   5  -4    2.92    1.01
  -6   5   4    3.35    0.98
   6   5  -4    2.58    0.77
  -6   5   3   17.55    2.32
  -6  -5   3   17.27    2.03
   6   5  -3   19.74    2.54
   6  -5  -3   17.53    2.12
   6   5  -3   18.40    2.38
  -6  -5   3   15.32    1.99
  -6   5   3   14.38    1.98
  -6  -5   3   16.87    1.88
  -6   5   3   13.46    2.00
   6   5  -3   19.04    2.33
   6   5  -2    8.46    1.42
  -6   5   2    8.20    1.53
  -6  -5   2    8.51    1.41
   6   5  -2    8.53    1.69
   6  -5  -2    6.83    1.26
   6   5  -2    4.96    1.38
  -6   5   2   12.44    3.20
   6   5  -2    6.33    1.34
  -6  -5   2    7.27    1.21
  -6   5   2    7.36    1.51
   6   5  -2    8.63    1.63
  -6   5   2    6.83    1.29
  -6   5   1   29.81    2.80
  -6  -5   1   26.66    2.41
  -6   5   1   23.37    2.32
   6   5  -1   30.84    3.13
   6   5  -1   22.15    2.65
  -6  -5   1   23.00    2.48
  -6   5   1   24.60    2.50
   6   5  -1   27.47    2.78
  -6  -5   1   24.38    2.14
   6  -5  -1   23.67    2.39
  -6   5   1   25.59    2.69
   6   5  -1   27.28    2.68
   6   5  -1   23.90    2.49
   6   5   0   75.66    4.58
  -6  -5   0   73.27    3.90
  -6   5   0   71.37    4.18
   6   5   0   86.60    5.24
   6   5   0   69.39    4.70
  -6  -5   0   69.13    4.35
  -6   5   0   68.61    4.22
   6   5   0   65.58    4.47
   6  -5   0   69.94    4.09
  -6   5   0   79.02    4.77
   6   5   1  121.65    6.01
  -6  -5  -1  106.03    5.43
  -6   5  -1  112.54    5.35
   6   5   1  100.75    5.72
   6   5   1  105.99    5.86
  -6  -5  -1  104.35    5.39
  -6   5  -1  119.73    5.63
  -6  -5  -1  115.58    5.58
   6   5   1   99.75    5.69
   6  -5   1  108.00    5.30
   6  -5   1  103.68    4.90
  -6   5  -1  113.27    5.73
   6   5   1  108.69    5.88
   6   5   2  231.87    8.54
  -6  -5  -2  204.32    7.90
  -6   5  -2  228.36    7.87
   6   5   2  219.86    8.80
  -6  -5  -2  240.84    8.20
   6   5   2  229.75    8.79
  -6  -5  -2  191.90    7.56
  -6   5  -2  203.37    6.95
   6  -5   2  226.62    7.69
  -6   5  -2  192.95    6.66
  -6  -5  -3   11.21    1.78
  -6   5  -3   15.22    2.03
   6   5   3    9.75    1.81
  -6  -5  -3   10.18    1.68
   6   5   3   10.21    1.87
   6  -5   3   11.69    1.65
  -6   5  -3   11.24    1.56
  -6  -5  -4   30.26    2.91
  -6   5  -4   29.22    2.77
   6   5   4   30.97    3.34
   6   5   4   26.85    3.04
  -6  -5  -4   27.39    2.66
   6   5   4   29.50    3.09
   6  -5   4   28.70    2.43
  -6   5  -4   27.73    2.33
  -6  -5  -5   10.39    1.77
  -6   5  -5    7.90    1.55
   6   5   5   10.00    1.96
   6   5   5    8.41    1.70
  -6  -5  -5    7.98    1.42
   6   5   5   10.24    1.79
   6   5   5   10.47    1.84
   6  -5   5    8.81    1.30
  -6  -5  -6   31.62    2.93
  -6   5  -6   28.05    2.71
   6   5   6   27.72    3.06
   6   5   6   25.56    2.86
   6   5   6   30.39    3.02
  -6  -5  -6   33.01    2.72
   6   5   6   28.61    2.87
  -6  -5  -7  113.79    5.51
  -6   5  -7  122.30    5.59
   6   5   7  105.56    5.98
   6   5   7  106.33    5.66
   6   5   7  110.33    5.74
   6   5   7  108.82    5.30
  -6  -5  -8   69.28    3.95
  -6   5  -8   80.44    4.17
   6   5   8   66.58    4.37
   6   5   8   67.40    4.08
   6   5   8   70.13    4.29
   6   5   8   63.50    3.65
  -6  -5  -9    6.57    1.11
  -6  -5  -9    7.59    1.22
  -6   5  -9    6.82    1.12
   6   5   9    5.98    1.05
   6   5   9    6.04    1.12
   6  -5   9    7.24    1.13
  -6  -5 -10    2.52    0.61
  -6   5 -10    3.15    0.67
   6   5  10    3.14    0.73
   6  -5  10    3.13    0.65
   6  -6  -9   -0.08    0.23
  -6  -6   9    0.63    0.29
   6   6  -9    0.26    0.33
  -6   6   9    0.43    0.32
  -6  -6   9   -0.23    0.33
   6  -6  -8    0.42    0.30
  -6  -6   8    0.02    0.28
   6   6  -8    0.81    0.41
  -6   6   8    0.29    1.08
   6   6  -8    0.38    0.42
  -6   6   8    0.13    0.26
  -6  -6   7    4.17    0.96
   6   6  -7    4.26    1.02
  -6   6   7    2.92    1.63
   6   6  -7    4.16    1.00
  -6   6   7    3.38    0.90
   6   6  -6    6.17    1.28
   6   6  -6    6.70    1.32
  -6  -6   6    3.73    0.89
  -6   6   6    3.52    1.82
   6   6  -6    4.35    0.95
  -6   6   6    5.30    1.18
  -6  -6   5    7.28    1.34
   6   6  -5    7.53    1.42
   6   6  -5    7.09    1.49
  -6   6   5    8.37    2.79
  -6   6   5    8.21    1.50
  -6  -6   4    7.56    1.44
   6   6  -4    5.52    1.32
   6   6  -4    6.67    1.42
  -6  -6   4    9.23    1.46
  -6   6   4    5.49    2.65
  -6   6   4    6.90    1.42
  -6  -6   3   -0.02    0.51
  -6   6   3    0.41    0.48
   6   6  -3   -0.17    0.59
   6   6  -3    0.49    0.61
  -6  -6   3    0.46    0.48
  -6   6   3    0.28    0.66
  -6  -6   2    2.79    0.77
  -6   6   2    2.85    0.81
   6   6  -2    3.29    1.17
   6   6  -2    3.31    1.13
  -6  -6   2    2.37    0.79
   6   6  -2    4.15    1.14
  -6   6   2    3.91    1.11
  -6  -6   1    5.46    1.10
  -6   6   1    4.16    0.95
   6   6  -1    4.83    1.28
   6   6  -1    5.39    1.33
   6   6  -1    5.24    1.31
  -6   6   1    5.14    1.25
  -6  -6   0    0.12    0.53
  -6  -6   0    1.76    0.72
  -6   6   0    0.71    0.46
   6   6   0    0.11    0.53
   6   6   0    0.30    0.50
   6   6   0    1.29    0.75
  -6   6   0    0.99    0.85
  -6  -6  -1    7.09    1.18
  -6   6  -1    7.12    1.37
   6   6   1    8.08    1.48
   6   6   1    4.88    1.27
  -6  -6  -1    6.39    1.33
   6   6   1    7.07    1.47
  -6   6  -1    6.22    1.12
  -6  -6  -2   15.78    2.01
  -6   6  -2   19.53    2.24
   6   6   2   15.72    2.17
  -6  -6  -2   18.42    2.23
   6   6   2   17.25    2.35
   6  -6   2   15.71    1.79
  -6   6  -2   16.92    1.78
  -6  -6  -3    4.19    1.16
  -6   6  -3    4.76    1.13
   6   6   3    2.95    0.95
  -6  -6  -3    4.50    1.10
   6   6   3    4.70    1.29
  -6   6  -3    5.14    1.03
  -6  -6  -4    6.91    1.32
  -6  -6  -4    7.39    1.42
  -6   6  -4    6.76    1.31
   6   6   4    7.41    1.58
  -6  -6  -5    3.14    0.95
  -6   6  -5    2.49    0.79
  -6  -6  -5    2.42    0.75
   6   6   5    3.29    0.97
   6   6   5    3.48    1.01
  -6  -6  -6   13.62    1.77
  -6   6  -6   17.52    1.91
   6   6   6   14.43    1.84
  -6  -6  -6   16.06    1.75
   6   6   6   16.10    1.94
  -6  -6  -7    6.45    1.17
  -6   6  -7    8.51    1.25
  -6  -6  -7    5.73    0.92
   6   6   7    7.90    1.30
   6   6   7    5.98    1.07
  -6  -6  -8    7.90    1.15
  -6   6  -8    8.01    1.10
   6   6   8    6.91    1.11
  -6  -7   7    8.54    1.01
   6   7  -7    8.11    1.03
  -6  -7   6    0.35    0.37
   6   7  -6    0.19    0.32
  -6   7   6    0.38    0.30
  -6  -7   5    0.96    0.46
   6   7  -5    1.25    0.61
  -6   7   5    0.61    0.43
  -6  -7   4    3.17    0.79
  -6   7   4    2.73    0.69
   6   7  -4    3.40    0.93
  -6   7   4    4.44    0.95
  -6  -7   3   13.37    1.63
  -6   7   3   13.60    1.53
   6   7  -3   13.43    1.83
  -6  -7   3   13.47    1.51
   6   7  -3   16.18    1.70
  -6   7   3   15.79    1.82
  -6  -7   2   30.28    2.40
  -6   7   2   24.09    2.13
   6   7  -2   27.14    2.58
  -6  -7   2   28.61    2.31
   6   7  -2   29.47    2.41
  -6  -7   1   24.11    2.13
  -6   7   1   27.40    2.30
   6   7  -1   24.23    2.44
  -6  -7   1   23.96    2.19
   6   7  -1   22.54    2.26
  -6   7   1   19.78    1.80
  -6  -7   0   -0.32    0.39
  -6   7   0    0.36    0.35
   6   7   0    0.44    0.63
  -6  -7   0    0.75    0.57
  -6   7   0    0.19    0.28
  -6  -7  -1    1.16    0.48
  -6   7  -1    1.07    0.52
   6   7   1    1.40    0.70
   6   7   1    2.41    0.86
  -6   7  -1    0.87    0.44
  -6   7  -2    6.38    1.15
   6   7   2    5.21    1.08
   6   7   2    3.98    1.07
  -6   7  -3    4.34    0.96
  -6  -7  -3    2.58    0.74
   6   7   3    1.95    0.79
  -6  -7  -4    1.01    0.48
  -6   7  -4    1.43    0.63
  -6  -7  -4    1.28    0.54
   6   7   4    1.25    0.65
  -6  -7  -5    1.88    0.56
  -6   7  -5    2.29    0.64
  -6  -7  -5    2.40    0.71
   6   7   5    1.05    0.53
  -6  -7  -6    6.28    0.91
  -6   7  -6    8.09    1.03
  -6  -8   3    4.40    0.71
   6   8  -3    3.91    0.77
  -6  -8   2    3.18    0.65
   6   8  -2    3.34    0.75
  -6  -8   1    2.61    0.58
  -6   8   1    3.08    0.62
   6   8  -1    2.74    0.69
   6   8  -1    1.75    0.55
  -6   8   0    1.77    0.52
  -6  -8   0    1.41    0.43
   6   8   0    2.03    0.59
  -6   8  -1   -0.09    0.28
  -6  -8  -1   -0.18    0.32
   6   8   1    0.07    0.32
  -6   8  -2    1.24    0.45
  -6  -8  -2    0.68    0.28
   6   8   2    0.87    0.43
   7   0 -13    0.57    0.40
   7   0 -13    0.31    0.33
  -7   0  13    0.65    0.43
   7   0 -13    0.51    0.45
  -7   0  13    0.45    0.37
  -7   0  12    8.77    1.30
   7   0 -12    7.66    1.32
  -7   0  12    7.19    1.22
  -7   0  11   -0.24    0.63
   7   0 -11   -0.22    0.49
  -7   0  11   -0.12    0.66
  -7   0  10    7.68    1.40
   7   0 -10    6.06    1.44
  -7   0  10    7.02    1.40
   7   0  -9    7.54    1.54
  -7   0   9    6.78    1.34
  -7   0   9    8.78    1.61
  -7   0   8    6.27    1.27
   7   0  -8    6.38    1.55
   7   0  -8    5.92    1.50
  -7   0   8    7.61    1.43
  -7   0   8    5.53    1.25
  -7   0   7   -0.23    0.52
  -7   0   7   -0.35    0.67
   7   0  -7    0.93    0.68
  -7   0   7   -0.59    0.72
  -7   0   7   -0.06    0.35
   7   0  -6    1.88    0.79
  -7   0   6    3.18    0.81
   7   0  -5   75.30    4.91
   7   0  -5   75.47    5.00
  -7   0   5   70.24    3.84
   7   0  -4  146.69    6.83
  -7   0   4  148.18    5.51
   7   0  -4  149.36    5.74
  -7   0   3   98.82    4.36
   7   0  -3  100.83    4.71
   7   0  -2    0.17    0.31
  -7   0   2    1.83    0.59
   7   0  -2    1.27    0.51
  -7   0   1  231.45    7.00
   7   0  -1  211.20    6.93
  -7   0   1  226.73    6.73
   7   0   0    8.44    1.34
   7   0   0    6.68    0.96
  -7   0   0    6.01    1.10
   7   0   0    7.77    1.25
  -7   0   0    5.76    0.97
   7   0   1   77.30    3.20
   7   0   1   72.66    4.10
   7   0   1   73.49    3.47
  -7   0  -1   71.02    3.80
   7   0   1   79.80    4.27
  -7   0  -1   70.86    3.50
   7   0   2   26.33    1.94
   7   0   2   26.42    2.55
   7   0   2   29.77    2.29
  -7   0  -2   27.17    2.38
  -7   0  -2   26.80    2.11
   7   0   3   52.67    2.85
   7   0   3   56.95    3.82
   7   0   3   47.90    3.09
  -7   0  -3   57.34    3.58
  -7   0  -3   47.53    2.87
   7   0   4   14.72    1.61
   7   0   4   14.04    1.92
   7   0   4   15.55    1.79
  -7   0  -4   16.16    1.98
   7   0   5   14.24    1.70
   7   0   5   13.93    1.78
   7   0   5   10.91    1.71
  -7   0  -5   13.61    1.86
   7   0   6   28.68    2.48
   7   0   6   27.96    2.61
  -7   0  -6   25.33    2.84
  -7   0  -6   29.08    2.93
  -7   0  -6   27.64    2.77
  -7   0  -6   24.48    2.23
  -7   0  -6   30.03    3.04
   7   0   7   31.91    2.74
   7   0   7   36.63    3.08
  -7   0  -7   33.15    3.28
  -7   0  -7   34.26    3.14
  -7   0  -7   35.04    3.28
  -7   0  -7   27.67    2.99
  -7   0  -8  111.55    6.16
  -7   0  -8  109.14    5.84
  -7   0  -8  112.56    6.19
  -7   0  -9   49.14    3.95
  -7   0  -9   51.06    3.82
  -7   0  -9   56.59    4.22
   7   0   9   53.59    3.61
  -7   0 -10    2.35    0.81
  -7   0 -10    1.59    0.70
  -7   0 -10    0.60    0.56
   7   0  10    1.60    0.64
  -7   0 -11    9.47    1.49
   7   0  11    9.52    1.57
  -7   0 -11    7.99    1.38
   7   0  11   10.06    1.40
  -7   0 -12   -0.82    0.50
   7   0  12    0.11    0.41
  -7   0 -12    0.23    0.28
   7  -1 -13    6.44    1.00
   7   1 -13    5.94    0.92
   7  -1 -13    6.96    1.10
  -7  -1  13    3.94    0.68
   7   1 -13    6.67    1.08
  -7   1  13    6.88    0.98
  -7  -1  13    6.61    0.98
   7  -1 -12   38.73    2.91
   7   1 -12   43.16    2.75
   7  -1 -12   48.01    3.22
  -7   1  12   35.00    2.58
  -7  -1  12   41.16    2.69
  -7   1  12   36.85    2.61
   7  -1 -12   39.53    2.78
   7   1 -12   41.38    3.06
  -7   1  12   40.31    2.88
  -7  -1  12   41.66    2.92
  -7   1  11    8.33    1.44
  -7  -1  11    8.80    1.41
  -7   1  11    9.04    1.41
   7  -1 -11    8.90    1.47
   7   1 -11    9.04    1.59
  -7   1  11    8.38    1.49
  -7  -1  11   10.20    1.58
  -7  -1  10   88.52    4.67
  -7   1  10   75.27    4.48
  -7  -1  10   79.94    4.63
   7  -1 -10   78.50    4.73
   7   1 -10   74.98    4.87
  -7   1  10   84.01    4.84
  -7  -1  10   85.74    4.81
   7  -1  -9   27.37    2.91
  -7  -1   9   24.25    2.54
   7  -1  -9   30.21    3.04
   7   1  -9   24.87    2.89
  -7   1   9   28.25    2.75
  -7   1   9   28.42    2.83
  -7  -1   9   27.61    2.75
  -7  -1   8   46.35    3.44
   7  -1  -8   44.66    3.74
  -7   1   8   44.42    3.47
   7  -1  -8   53.20    4.29
   7   1  -8   49.10    4.03
  -7   1   8   45.60    3.62
   7   1  -8   51.33    3.72
  -7   1   8   41.00    3.39
  -7  -1   8   45.97    3.50
  -7   1   7  310.77    9.75
  -7  -1   7  310.80    9.43
   7  -1  -7  318.10   10.47
  -7   1   7  306.34    9.46
   7  -1  -7  268.88   10.25
   7   1  -7  285.86   10.35
  -7  -1   7  316.41    9.42
  -7   1   7  303.53    9.66
  -7   1   7  299.05    9.49
  -7  -1   7  312.46    9.40
   7  -1  -6   81.89    5.24
   7   1  -6   86.95    5.41
  -7   1   6   90.17    4.82
   7   1  -6   91.60    4.71
   7  -1  -5    3.18    1.07
   7   1  -5    3.04    1.15
   7  -1  -5    1.13    0.45
  -7   1   5    2.15    0.69
  -7  -1   5    2.22    0.73
   7   1  -5    1.67    0.60
  -7   1   5    2.07    0.67
   7  -1  -4    5.14    1.16
   7   1  -4    8.13    1.58
  -7   1   4    5.72    1.03
  -7  -1   4    6.15    1.16
   7   1  -4    6.26    1.19
  -7   1   4    5.89    1.11
   7  -1  -3   69.12    4.49
   7   1  -3   76.10    4.77
  -7   1   3   70.74    3.46
  -7  -1   3   68.32    3.81
  -7   1   3   69.92    3.62
   7   1  -3   59.47    3.70
   7  -1  -2   68.98    3.53
  -7   1   2   69.07    3.31
  -7  -1   2   72.83    3.82
  -7   1   2   71.88    3.52
   7   1  -2   58.78    3.75
   7  -1  -2   70.26    3.79
   7  -1  -1  115.44    5.07
  -7   1   1  114.62    4.62
   7   1  -1  107.45    4.82
   7  -1  -1  113.94    4.84
  -7   1   1  106.94    4.17
  -7  -1   1  117.34    4.83
  -7   1   1  115.96    4.42
   7   1  -1  110.58    5.22
   7  -1   0  736.49   15.42
   7   1   0  783.21   14.18
  -7  -1   0  695.94   14.60
  -7   1   0  739.68   14.62
   7   1   0  706.30   15.16
  -7  -1   0  677.15   14.36
   7  -1   1   28.21    1.97
   7   1   1   24.78    2.11
   7  -1   1   25.21    2.41
   7   1   1   33.25    2.73
  -7  -1  -1   27.73    2.29
  -7   1  -1   24.63    2.20
  -7  -1  -1   27.39    2.34
   7  -1   1   28.88    2.00
   7   1   1   27.88    2.50
   7  -1   2   74.22    3.46
   7  -1   2   70.00    3.26
   7   1   2   70.28    3.70
  -7   1  -2   72.07    3.93
   7   1   2   67.18    4.05
  -7  -1  -2   76.34    4.05
  -7  -1  -2   76.68    3.91
   7  -1   2   69.54    3.36
   7   1   2   73.83    4.24
   7   1   3  127.23    4.75
   7  -1   3  139.97    5.06
   7  -1   3  137.22    4.94
   7   1   3  140.89    5.61
  -7  -1  -3  124.53    5.50
  -7   1  -3  121.85    5.48
   7   1   3  148.72    6.36
  -7  -1  -3  132.78    5.37
   7  -1   3  137.35    5.08
   7   1   3  154.14    6.37
   7   1   4   77.11    3.84
   7  -1   4   78.03    3.90
   7  -1   4   78.27    3.78
   7   1   4   75.99    4.19
  -7  -1  -4   60.20    3.88
  -7   1  -4   78.47    4.44
   7   1   4   77.50    4.63
  -7  -1  -4   67.01    3.85
   7  -1   4   77.71    3.92
   7   1   4   75.86    4.48
   7   1   5    4.41    1.17
   7  -1   5    2.60    0.79
   7  -1   5    2.65    0.78
   7   1   5    1.89    0.69
  -7  -1  -5    1.64    0.54
   7   1   5    3.12    0.96
  -7   1  -5    1.64    0.80
  -7  -1  -5    1.66    0.69
   7  -1   6   46.47    3.22
   7   1   6   57.95    3.77
   7  -1   6   51.11    3.32
   7   1   6   48.31    3.55
   7  -1   6   49.66    3.49
  -7   1  -6   46.59    3.89
  -7  -1  -6   43.70    3.66
  -7  -1  -6   45.22    3.49
  -7  -1  -6   45.50    3.86
  -7   1  -6   45.31    3.60
   7   1   6   52.20    3.96
  -7   1  -6   55.01    3.50
  -7  -1  -6   39.28    3.02
  -7  -1  -6   43.56    3.73
  -7   1  -6   46.50    3.79
   7  -1   7    2.34    0.76
   7   1   7    5.28    1.45
   7  -1   7    1.74    0.69
  -7  -1  -7    3.74    1.17
  -7   1  -7    2.49    1.06
  -7  -1  -7    3.75    1.04
  -7   1  -7    3.09    0.86
  -7  -1  -7    2.93    0.94
  -7   1  -7    1.70    0.82
  -7   1  -7    2.12    0.64
  -7  -1  -7    3.82    1.16
  -7   1  -7    2.53    1.11
   7   1   8    6.49    1.11
   7  -1   8    4.49    0.83
  -7  -1  -8    6.06    1.40
  -7   1  -8    9.05    1.77
  -7  -1  -8    4.73    1.37
  -7   1  -8    6.42    1.33
  -7  -1  -8    6.96    1.54
  -7   1  -8    7.85    1.61
  -7   1  -9   24.38    2.82
  -7  -1  -9   22.96    2.59
  -7  -1  -9   26.19    2.80
  -7   1  -9   23.89    2.50
  -7  -1  -9   21.78    2.62
  -7   1  -9   22.32    2.65
  -7   1 -10   28.81    2.84
  -7  -1 -10   25.45    2.53
  -7  -1 -10   27.62    2.71
   7   1  10   31.04    2.90
  -7  -1 -10   27.14    2.73
  -7   1 -10   24.59    2.60
   7   1  10   27.72    2.45
   7  -1  10   31.20    2.62
  -7   1 -11   12.73    1.71
  -7  -1 -11   11.81    1.50
  -7  -1 -11   11.65    1.58
   7   1  11   14.86    1.84
  -7  -1 -11   11.51    1.60
  -7   1 -11   11.99    1.70
   7  -1  11   15.33    1.71
  -7  -1 -12    0.18    0.33
  -7   1 -12    0.39    0.34
   7   1  12    0.53    0.37
   7   1  12    0.76    0.54
   7  -1  12    0.81    0.49
  -7  -1 -12    1.09    0.52
  -7   1 -12    0.90    0.52
   7  -1  12   -0.52    0.45
   7  -2 -13   22.59    1.76
   7   2 -13   21.67    1.74
  -7  -2  13   20.24    1.62
   7  -2 -12    8.90    1.26
   7   2 -12    6.98    1.12
   7  -2 -12   10.40    1.44
  -7  -2  12    6.87    1.00
  -7   2  12    7.40    1.17
   7   2 -12    9.99    1.44
  -7  -2  12    6.89    1.15
   7  -2 -11    3.43    0.96
  -7  -2  11    3.33    0.84
  -7   2  11    3.01    0.85
  -7  -2  11    2.99    0.78
  -7   2  11    3.86    1.00
   7   2 -11    2.49    0.91
   7   2 -11    2.40    0.76
  -7   2  11    2.37    0.77
  -7  -2  11    3.97    0.98
  -7  -2  10    9.12    1.53
  -7   2  10    8.65    1.47
  -7   2  10   10.09    1.56
   7   2 -10    8.60    1.63
   7   2 -10    8.23    1.39
  -7   2  10    8.64    1.55
  -7  -2  10    8.95    1.55
  -7  -2   9  240.75    8.32
  -7   2   9  252.27    8.49
  -7   2   9  236.85    8.58
   7   2  -9  241.27    8.65
  -7   2   9  240.06    8.67
  -7  -2   9  263.49    8.77
   7  -2  -8    6.36    1.32
  -7  -2   8   10.33    1.68
   7  -2  -8    6.77    1.41
  -7   2   8    7.14    1.45
   7   2  -8    7.05    1.44
  -7   2   8    6.98    1.27
  -7   2   8    6.33    1.35
   7   2  -8    4.96    1.26
   7   2  -8    7.08    1.34
  -7   2   8    8.16    1.51
  -7  -2   8    7.55    1.38
  -7   2   7  165.42    7.02
  -7  -2   7  175.63    6.90
   7  -2  -7  159.94    6.84
  -7   2   7  163.88    6.63
   7   2  -7  152.98    6.72
   7  -2  -7  165.04    7.53
  -7  -2   7  170.44    6.67
  -7   2   7  165.83    7.14
   7   2  -7  159.89    6.76
  -7   2   7  152.16    6.73
  -7  -2   7  170.29    6.66
  -7   2   6   92.83    5.14
  -7  -2   6  100.99    4.97
   7  -2  -6   82.62    4.72
  -7   2   6   95.41    4.77
   7  -2  -6   86.93    5.35
   7   2  -6  101.78    5.64
  -7  -2   6   95.02    4.85
  -7   2   6   88.73    5.02
   7   2  -6   92.45    5.00
  -7   2   6   89.03    4.85
   7  -2  -5   27.10    2.52
   7  -2  -5   29.27    2.94
  -7  -2   5   33.57    2.75
  -7   2   5   28.65    2.71
   7   2  -5   28.76    2.72
   7  -2  -4   37.53    3.25
   7  -2  -4   27.59    2.79
  -7  -2   4   35.88    2.85
   7   2  -4   32.38    3.14
  -7   2   4   31.20    2.71
   7   2  -4   33.02    2.88
   7  -2  -3  156.92    6.72
   7   2  -3  152.78    6.83
  -7  -2   3  157.34    6.22
  -7   2   3  159.21    6.12
   7   2  -3  166.50    6.62
   7  -2  -2   35.84    2.70
   7  -2  -2   33.89    2.97
  -7  -2   2   33.97    2.69
  -7   2   2   34.51    2.66
   7   2  -2   29.57    2.69
   7   2  -2   31.57    2.98
   7  -2  -1  223.95    7.34
  -7  -2   1  218.92    7.31
  -7   2   1  224.34    7.04
   7   2  -1  220.61    7.88
  -7   2   0  348.38    8.88
   7  -2   0  338.06    9.53
   7  -2   0  323.79    9.08
  -7  -2   0  347.03    9.44
  -7   2   0  330.94    8.71
   7  -2   0  334.12    7.95
   7   2   0  357.51   10.38
   7   2   1   87.34    4.23
  -7  -2  -1   70.67    3.93
  -7   2  -1   87.39    4.21
   7  -2   1   87.78    4.29
   7   2   1   95.71    4.85
  -7   2  -1   86.81    3.98
  -7  -2  -1   88.90    4.46
   7  -2   1   90.85    3.87
   7   2   1   87.70    4.91
   7   2   2   33.69    2.69
   7  -2   2   31.08    2.30
  -7  -2  -2   28.49    2.49
  -7   2  -2   33.61    2.66
   7   2   2   41.40    3.21
  -7   2  -2   32.38    2.41
  -7  -2  -2   32.35    2.74
   7  -2   2   33.89    2.39
   7   2   3   23.58    2.31
   7  -2   3   27.09    2.25
  -7  -2  -3   26.26    2.44
  -7   2  -3   24.53    2.36
   7   2   3   29.62    2.74
  -7  -2  -3   24.11    2.38
   7  -2   3   27.13    2.25
   7   2   4   46.33    3.15
   7   2   4   47.90    3.47
   7  -2   4   51.52    3.21
   7  -2   4   56.17    3.40
  -7   2  -4   52.39    3.65
  -7  -2  -4   41.13    3.16
   7   2   4   53.79    3.79
  -7  -2  -4   47.99    3.45
   7  -2   4   56.29    3.45
   7  -2   5    9.72    1.45
   7  -2   5    9.35    1.44
   7   2   5    8.75    1.40
  -7  -2  -5   10.17    1.66
   7   2   5    8.95    1.52
  -7   2  -5   10.20    1.77
  -7  -2  -5    9.15    1.72
   7   2   5   11.17    1.74
  -7  -2  -5    8.51    1.44
  -7   2  -5    9.52    1.61
  -7  -2  -5    8.80    1.52
  -7  -2  -5    7.48    1.59
  -7   2  -5    9.53    1.66
   7  -2   5    9.52    1.46
   7   2   6  107.96    5.36
   7   2   6   92.25    5.08
   7  -2   6  110.19    5.06
  -7  -2  -6   96.16    5.00
  -7   2  -6   91.74    5.49
  -7  -2  -6   99.71    5.86
  -7   2  -6   93.30    5.27
  -7   2  -6  106.49    5.29
   7   2   6  107.18    5.65
  -7  -2  -6  100.24    5.26
  -7  -2  -6   86.41    5.33
  -7   2  -6  106.95    5.67
   7   2   7   11.28    1.77
   7  -2   7    9.31    1.50
  -7   2  -7    8.13    1.66
  -7  -2  -7    8.28    1.72
  -7   2  -7    6.95    1.42
   7   2   7    9.06    1.71
  -7  -2  -7    6.08    1.42
  -7   2  -7    9.98    1.74
  -7   2  -8   25.55    2.89
  -7  -2  -8   22.45    2.78
  -7   2  -8   22.35    2.43
   7   2   8   25.54    2.82
  -7   2  -8   18.72    2.01
  -7  -2  -8   22.72    2.67
  -7   2  -8   23.86    2.68
  -7   2  -9   10.96    1.84
  -7  -2  -9    8.32    1.71
  -7   2  -9   11.45    1.75
   7   2   9   10.67    1.79
  -7  -2  -9   11.31    1.81
  -7   2  -9   12.40    1.84
  -7   2 -10   52.51    3.65
  -7  -2 -10   53.72    3.80
  -7   2 -10   47.79    3.25
   7   2  10   55.40    3.83
  -7  -2 -10   49.13    3.43
  -7   2 -10   47.77    3.42
   7  -2  10   56.73    3.34
  -7   2 -11    2.94    0.81
   7   2  11    3.49    0.94
   7   2  11    2.15    0.72
  -7   2 -11    3.71    0.89
  -7  -2 -11    0.58    0.42
   7  -2  11    2.32    0.68
   7  -2  11    2.51    0.78
  -7   2 -12    6.57    0.97
  -7  -2 -12    7.26    1.01
   7   2  12    8.71    1.19
   7   2  12    9.25    1.22
   7  -2  12    8.41    1.04
   7  -3 -12    1.14    0.49
  -7   3  12    1.93    0.56
   7   3 -12    1.83    0.61
   7   3 -12    2.90    0.69
  -7   3  12    1.51    0.51
  -7  -3  12    2.09    0.66
   7  -3 -11    1.20    0.62
  -7  -3  11    1.63    0.54
  -7   3  11    1.55    0.58
   7   3 -11    1.35    0.61
   7   3 -11    2.42    0.77
  -7  -3  11    2.32    0.73
  -7  -3  10    3.55    0.92
  -7   3  10    3.41    0.96
  -7   3  10    4.43    1.09
   7   3 -10    3.88    1.04
   7   3 -10    3.47    0.95
  -7  -3  10    3.67    0.91
  -7   3   9   31.18    2.74
  -7  -3   9   27.88    2.62
  -7   3   9   24.40    2.40
   7   3  -9   28.69    2.82
  -7   3   9   23.54    2.52
   7   3  -9   26.78    2.74
   7   3  -9   28.53    2.81
  -7  -3   9   32.28    2.75
  -7   3   8   20.97    2.39
  -7  -3   8   22.55    2.38
  -7   3   8   21.16    2.26
   7   3  -8   22.78    2.64
  -7   3   8   20.55    2.42
   7   3  -8   19.84    2.44
  -7   3   8   21.18    2.44
  -7  -3   8   24.29    2.43
  -7   3   7   38.22    3.32
   7  -3  -7   43.63    3.55
  -7  -3   7   44.32    3.39
  -7   3   7   38.66    3.05
   7   3  -7   35.90    3.32
  -7   3   7   43.68    3.54
   7   3  -7   39.86    3.44
   7   3  -7   42.92    3.52
  -7   3   7   38.07    3.28
  -7  -3   7   44.85    3.26
  -7   3   6   53.68    3.99
   7  -3  -6   50.98    3.83
  -7  -3   6   52.07    3.63
   7  -3  -6   52.86    3.90
  -7  -3   6   52.30    3.55
  -7   3   6   51.81    3.83
  -7   3   6   55.25    4.03
   7   3  -6   54.65    4.01
   7  -3  -5    2.00    0.76
  -7  -3   5    2.23    0.83
   7   3  -5    1.96    0.85
  -7  -3   5    2.07    0.69
  -7   3   5    2.50    0.95
  -7   3   5    3.02    0.92
  -7  -3   5    2.42    0.80
   7   3  -5    1.74    0.69
  -7   3   5    3.29    0.81
  -7   3   4   35.78    3.16
   7   3  -4   28.46    2.73
  -7  -3   4   32.67    2.81
  -7  -3   4   28.37    2.66
  -7   3   4   30.34    2.82
   7  -3  -4   29.10    2.78
   7   3  -4   31.97    2.97
  -7   3   3   23.99    2.45
  -7  -3   3   29.28    2.23
   7  -3  -3   23.94    2.44
   7   3  -3   28.59    2.76
  -7  -3   2   67.42    4.02
  -7   3   2   68.67    4.10
   7  -3  -2   61.98    3.91
   7   3  -2   68.20    4.35
   7   3  -1   51.23    3.25
   7  -3  -1   46.50    3.37
  -7  -3   1   40.34    3.11
  -7   3   1   47.25    3.24
   7  -3  -1   44.75    3.20
   7   3  -1   47.73    3.62
  -7   3   0   65.98    3.81
  -7  -3   0   61.94    3.88
   7   3   0   68.12    4.36
   7  -3   0   66.52    4.03
   7  -3   1    3.99    0.97
  -7  -3  -1    2.98    0.84
  -7   3  -1    3.75    0.90
   7   3   1    4.95    1.25
  -7   3  -2   38.47    2.87
  -7  -3  -2   39.90    3.18
   7  -3   2   38.43    2.71
   7   3   2   32.10    3.08
  -7  -3  -3   33.37    2.98
  -7   3  -3   34.96    2.87
  -7  -3  -3   32.60    3.12
   7   3   3   32.75    3.08
  -7  -3  -3   29.71    2.83
  -7   3  -3   29.04    2.48
   7  -3   3   33.72    2.67
   7   3   3   34.80    3.22
  -7  -3  -4    0.43    0.57
   7  -3   4   -0.05    0.32
  -7   3  -4    0.58    0.50
  -7  -3  -4   -0.37    0.67
  -7   3  -4    0.02    0.49
   7   3   4   -0.35    0.51
  -7   3  -4   -0.29    0.35
  -7   3  -4    0.17    0.39
  -7  -3  -4    1.01    0.58
   7   3   5   13.59    1.90
   7  -3   5   17.02    2.00
  -7  -3  -5   16.33    2.13
  -7  -3  -5   17.16    2.38
  -7   3  -5   12.84    1.84
  -7   3  -5   15.92    2.00
   7   3   5   17.34    2.48
  -7   3  -5   16.38    2.18
  -7  -3  -5   13.84    1.97
  -7   3  -5   15.73    1.85
   7   3   6    8.69    1.57
   7  -3   6    8.88    1.48
  -7  -3  -6    9.23    1.60
  -7   3  -6    8.97    1.66
  -7  -3  -6    9.74    1.87
  -7   3  -6    9.82    1.64
   7   3   6   10.24    1.96
   7   3   6   10.02    1.77
  -7  -3  -7   19.38    2.26
  -7   3  -7   19.01    2.37
  -7  -3  -7   18.38    2.52
  -7   3  -7   21.91    2.39
   7   3   7   17.91    2.55
   7   3   7   20.46    2.50
  -7  -3  -8   22.66    2.32
  -7   3  -8   25.14    2.67
  -7  -3  -8   22.59    2.70
  -7   3  -8   28.36    2.66
   7   3   8   24.02    2.84
   7   3   8   25.75    2.78
  -7   3  -9    5.38    1.21
  -7  -3  -9    6.25    1.44
  -7   3  -9    6.17    1.18
   7   3   9    4.56    1.09
   7   3   9    7.03    1.37
  -7   3  -9    4.62    0.94
   7   3   9    4.55    0.98
  -7   3 -10    1.63    0.66
  -7  -3 -10    1.48    0.66
  -7   3 -10   -0.50    0.52
   7   3  10    1.55    0.69
   7   3  10    1.58    0.72
   7   3  10    1.55    0.66
   7  -3  10    2.44    0.69
  -7  -3 -11    2.09    0.73
  -7   3 -11    0.41    0.34
   7   3  11    1.35    0.57
   7   3  11    1.16    0.48
   7   3  11    1.95    0.64
   7  -3  11    1.20    0.42
   7  -3  11    1.91    0.68
  -7  -4  11    9.67    1.10
   7   4 -11   10.24    1.29
  -7   4  11   10.15    1.30
  -7  -4  11   10.19    1.21
  -7  -4  10    5.09    0.96
   7   4 -10    6.35    1.19
  -7   4  10    6.88    1.22
  -7  -4  10    5.92    1.07
  -7  -4   9   10.09    1.46
   7   4  -9   10.25    1.63
  -7   4   9    9.44    1.54
  -7  -4   9   12.42    1.57
  -7   4   8   -0.94    0.73
  -7  -4   8    0.47    0.57
   7   4  -8    1.20    0.81
   7   4  -8    0.56    0.56
  -7   4   8    0.56    0.63
  -7  -4   8    0.02    0.42
  -7   4   7   15.00    2.08
  -7  -4   7   14.14    1.92
   7   4  -7   14.43    2.14
  -7   4   7   13.74    3.00
   7   4  -7   16.18    2.19
  -7   4   7   15.77    2.13
   7  -4  -6   35.75    3.08
  -7   4   6   40.58    3.40
  -7  -4   6   39.74    3.15
   7   4  -6   37.55    3.37
   7   4  -6   36.53    3.20
  -7  -4   6   34.79    2.99
  -7   4   6   47.49    5.78
   7   4  -6   35.15    3.22
  -7   4   6   36.78    3.29
   7   4  -6   38.43    3.35
   7  -4  -5   36.47    3.08
  -7   4   5   42.63    3.55
  -7  -4   5   36.41    3.05
   7   4  -5   38.25    3.31
   7  -4  -5   34.85    3.08
   7   4  -5   37.58    3.20
  -7  -4   5   36.26    3.05
  -7   4   5   49.83    5.91
  -7   4   5   40.65    3.46
   7   4  -5   40.77    3.49
   7  -4  -4   22.86    2.37
  -7   4   4   27.13    2.81
  -7  -4   4   26.82    2.60
   7   4  -4   26.71    2.83
   7  -4  -4   25.32    2.59
   7   4  -4   26.28    2.71
  -7  -4   4   26.88    2.64
  -7  -4   4   24.33    2.39
  -7   4   4   35.42    5.21
  -7   4   4   25.86    2.76
  -7  -4   4   25.70    2.32
  -7   4   4   24.73    2.67
   7   4  -4   26.86    2.88
  -7   4   3    9.66    1.71
  -7  -4   3    8.57    1.48
   7   4  -3   10.31    1.75
   7  -4  -3    9.82    1.61
   7   4  -3    8.25    1.49
  -7  -4   3    7.83    1.47
  -7  -4   3    8.33    1.49
  -7  -4   3    7.17    1.15
  -7   4   3    8.91    1.62
   7   4  -3    7.93    1.59
  -7   4   3    9.42    1.60
  -7   4   2    3.70    1.10
  -7  -4   2    1.80    0.58
  -7  -4   2    3.44    0.97
   7   4  -2    2.30    1.02
   7  -4  -2    1.45    0.55
   7   4  -2    2.22    0.97
  -7  -4   2    3.66    1.01
  -7  -4   2    2.74    0.89
  -7   4   2    2.14    0.88
   7   4  -2    2.40    0.85
  -7   4   2    2.18    0.87
   7   4  -1   35.90    2.96
  -7  -4   1   35.14    3.03
  -7   4   1   30.51    2.81
  -7  -4   1   35.00    2.89
   7  -4  -1   28.10    2.62
  -7  -4   1   38.33    3.10
  -7   4   1   33.14    2.89
   7   4  -1   28.51    2.71
  -7   4   1   34.04    3.00
   7   4  -1   33.86    3.14
   7   4   0  160.83    6.63
  -7  -4   0  144.28    6.43
  -7   4   0  148.73    6.26
  -7  -4   0  157.34    6.63
   7   4   0  157.73    6.82
  -7   4   0  156.42    6.61
   7   4   0  155.49    6.90
   7   4   1    8.70    1.55
  -7  -4  -1    7.76    1.50
   7   4   1   10.02    1.71
  -7  -4  -1    8.65    1.61
   7   4   1   10.28    1.79
  -7   4  -1    7.97    1.34
  -7  -4  -1    8.01    1.51
   7  -4   1   11.23    1.60
  -7   4  -1   10.41    1.67
  -7   4  -1    8.18    1.47
   7   4   1    8.19    1.55
   7   4   2  257.67    8.97
  -7  -4  -2  244.27    8.69
   7   4   2  209.60    8.46
   7   4   2  256.37    9.30
  -7  -4  -2  232.34    8.06
   7   4   2  231.02    8.83
  -7  -4  -2  218.04    8.23
  -7   4  -2  242.79    7.75
   7  -4   2  244.95    7.73
  -7  -4  -3   10.66    1.80
  -7   4  -3   11.48    1.71
   7   4   3   11.60    1.95
   7   4   3    9.83    1.82
  -7  -4  -3   10.47    1.60
  -7  -4  -3   10.51    1.77
   7   4   3   12.49    1.97
  -7   4  -3    9.57    1.45
   7  -4   3    8.83    1.33
  -7  -4  -4   60.94    4.26
  -7   4  -4   66.07    4.11
   7   4   4   62.95    4.72
   7   4   4   61.87    4.66
  -7  -4  -4   57.66    3.72
  -7  -4  -4   61.49    4.41
   7   4   4   60.36    4.45
  -7   4  -4   60.24    3.63
  -7  -4  -5   -0.96    0.87
  -7  -4  -5   -0.33    0.58
  -7   4  -5   -0.19    0.48
   7   4   5    0.99    0.60
   7   4   5    0.79    0.76
   7   4   5    0.25    0.49
  -7   4  -5   -0.16    0.46
  -7  -4  -6   22.92    2.52
  -7  -4  -6   23.44    2.70
  -7   4  -6   21.58    2.37
   7   4   6   21.24    2.76
   7   4   6   23.62    2.81
   7   4   6   25.21    2.71
   7   4   6   22.69    2.63
  -7  -4  -7   42.38    3.32
  -7  -4  -7   42.00    3.55
  -7   4  -7   45.84    3.35
   7   4   7   42.29    3.75
   7   4   7   39.75    3.57
   7   4   7   43.80    3.57
   7   4   7   45.62    3.53
  -7  -4  -8   44.09    3.14
  -7  -4  -8   38.13    3.23
  -7   4  -8   42.18    3.06
   7   4   8   37.30    3.41
   7   4   8   35.74    3.17
   7   4   8   44.38    3.44
   7   4   8   41.65    3.14
  -7  -4  -9   24.39    2.10
  -7  -4  -9   25.96    2.48
  -7   4  -9   27.38    2.28
   7   4   9   25.13    2.53
   7   4   9   25.87    2.41
   7   4   9   25.19    2.40
   7   4   9   24.28    2.09
  -7  -4 -10    0.76    0.32
  -7  -4 -10    1.06    0.53
  -7   4 -10    0.58    0.30
   7   4  10    2.47    0.75
   7   4  10    0.96    0.36
   7   4  10    1.97    0.66
   7  -4  10    1.70    0.57
   7  -5 -10    9.21    1.07
  -7  -5  10    9.70    1.08
   7   5 -10   12.13    1.37
  -7   5  10    9.18    1.15
  -7  -5  10    9.08    1.01
  -7  -5   9    4.04    0.88
   7   5  -9    2.29    0.77
  -7   5   9    2.14    0.71
  -7  -5   9    2.16    0.54
  -7  -5   8   10.15    1.43
   7   5  -8    9.72    1.59
   7   5  -8   10.15    1.54
  -7   5   8    6.72    1.25
  -7  -5   7    3.42    0.86
   7   5  -7    4.89    1.21
   7   5  -7    4.51    1.15
  -7   5   7    4.52    1.18
  -7  -5   6    2.50    0.89
   7   5  -6    2.47    0.87
   7   5  -6    2.33    0.80
  -7  -5   6    1.40    0.64
  -7   5   6    2.11    1.78
   7   5  -6    2.66    1.01
  -7   5   6    2.53    0.96
  -7   5   5   62.93    4.24
  -7  -5   5   61.41    3.87
   7   5  -5   60.24    4.27
   7   5  -5   67.36    4.56
   7   5  -5   66.60    4.32
  -7  -5   5   63.69    3.94
  -7   5   5   63.08    7.02
   7   5  -5   60.16    4.10
  -7   5   5   61.29    4.18
  -7   5   4   46.33    3.69
  -7  -5   4   44.24    3.29
   7   5  -4   40.49    3.49
   7   5  -4   40.33    3.63
   7   5  -4   44.42    3.61
  -7  -5   4   40.60    3.20
  -7  -5   4   43.26    3.08
   7   5  -4   40.84    3.37
  -7   5   4   40.29    3.41
  -7   5   3    2.69    0.99
  -7  -5   3    1.90    0.78
   7   5  -3    1.32    0.81
   7   5  -3    2.42    0.87
  -7  -5   3    2.87    0.98
  -7  -5   3    1.28    0.48
  -7   5   3    2.22    0.88
   7   5  -3    1.18    0.49
  -7   5   2   11.56    1.84
  -7  -5   2   12.19    1.73
   7   5  -2   13.14    2.10
   7   5  -2   11.73    1.95
  -7  -5   2   11.98    1.76
  -7   5   2   14.76    2.09
   7   5  -2   12.46    1.89
  -7   5   1    5.28    1.20
  -7  -5   1    4.97    1.06
   7   5  -1    4.94    1.31
   7   5  -1    4.04    1.19
  -7  -5   1    4.31    1.10
   7   5  -1    4.87    1.27
   7  -5  -1    2.72    0.81
  -7   5   1    5.36    1.26
   7   5  -1    5.60    1.30
  -7  -5   0   16.83    2.12
   7   5   0   15.34    2.31
   7   5   0   11.41    1.98
   7   5   0   11.03    1.80
  -7   5   0   13.59    2.01
  -7  -5  -1  242.76    8.57
  -7   5  -1  257.12    8.20
   7   5   1  243.52    9.18
   7   5   1  254.61    9.37
   7   5   1  229.57    9.01
  -7  -5  -1  222.63    8.27
   7   5   1  226.70    8.86
  -7   5  -1  216.78    7.50
  -7  -5  -2   81.34    4.85
  -7   5  -2   83.91    4.55
   7   5   2   80.35    5.20
   7   5   2   83.63    5.20
  -7  -5  -2   83.28    4.79
   7   5   2   80.13    5.15
  -7   5  -2   71.65    4.01
  -7  -5  -3    5.59    1.30
  -7   5  -3    5.15    1.13
   7   5   3    6.68    1.49
   7   5   3    6.60    1.37
  -7  -5  -3    5.88    1.28
   7   5   3    4.38    1.18
  -7   5  -3    5.25    1.07
  -7  -5  -4    1.19    0.66
  -7   5  -4    2.02    0.81
   7   5   4    1.58    0.82
  -7  -5  -4    0.83    0.50
   7   5   4    2.11    0.91
  -7   5  -4    1.74    0.67
  -7  -5  -5    3.35    0.95
  -7   5  -5    2.87    0.98
   7   5   5    3.08    0.99
  -7  -5  -5    2.36    0.73
   7   5   5    3.43    1.08
  -7   5  -5    3.49    0.94
  -7  -5  -6   21.61    2.31
  -7   5  -6   22.19    2.22
   7   5   6   19.05    2.40
   7   5   6   18.72    2.17
   7   5   6   21.76    2.42
  -7  -5  -7    7.56    1.34
  -7   5  -7    5.14    1.10
   7   5   7    5.10    1.17
   7   5   7    5.09    1.16
   7   5   7    5.96    1.18
  -7  -5  -8   15.25    1.73
  -7   5  -8   17.17    1.76
   7   5   8   15.34    1.80
   7   5   8   15.64    1.76
   7  -5   8   17.16    1.58
   7   5   8   15.93    1.65
  -7  -5  -9   28.27    1.97
  -7   5  -9   26.74    1.91
   7   5   9   29.93    2.14
  -7   5  -9   22.12    1.56
  -7  -6   8    0.14    0.29
   7   6  -8    0.32    0.35
  -7   6   8    0.66    0.30
  -7  -6   7    0.30    0.34
   7   6  -7   -0.07    0.38
   7   6  -7    0.43    0.34
  -7   6   7    0.48    0.38
  -7  -6   6    1.16    0.55
   7   6  -6    2.79    0.87
   7   6  -6    1.57    0.67
   7   6  -6    1.66    0.60
  -7   6   6    2.00    0.77
  -7  -6   5    4.32    0.97
   7   6  -5    4.35    1.11
   7   6  -5    2.96    0.90
  -7  -6   5    2.94    0.82
  -7   6   5    2.86    0.81
  -7  -6   4   10.84    1.56
   7   6  -4   10.66    1.64
   7   6  -4    8.82    1.53
  -7  -6   4   10.32    1.45
  -7   6   4   11.70    1.73
  -7  -6   3    0.60    0.54
   7   6  -3    1.38    0.78
   7   6  -3    0.86    0.50
   7   6  -3    1.84    0.85
  -7  -6   3    0.89    0.58
  -7   6   3    1.98    0.84
  -7  -6   2    4.28    1.04
   7   6  -2    4.51    1.24
   7   6  -2    4.69    1.21
   7   6  -2    4.60    1.26
  -7  -6   2    2.64    0.94
   7   6  -2    3.94    1.09
  -7   6   2    3.86    1.07
  -7  -6   1    6.39    1.18
   7   6  -1    6.03    1.44
   7   6  -1    6.75    1.50
  -7  -6   1    6.43    1.34
   7   6  -1    5.87    1.30
  -7   6   1    5.50    1.37
  -7  -6   0    8.74    1.35
  -7   6   0    9.72    1.46
   7   6   0    9.81    1.79
   7   6   0    6.45    1.42
  -7  -6   0    7.74    1.40
   7   6   0   10.29    1.77
  -7   6   0    6.85    1.18
  -7  -6  -1    4.01    0.95
  -7   6  -1    7.42    1.33
   7   6   1    4.02    1.08
   7   6   1    5.72    1.37
   7   6   1    6.45    1.44
  -7   6  -1    5.92    1.06
  -7  -6  -2    3.05    0.88
  -7   6  -2    2.92    0.80
   7   6   2    1.87    0.73
   7   6   2    5.21    1.32
   7   6   2    2.23    0.85
  -7   6  -2    2.65    0.74
  -7  -6  -3    2.11    0.74
  -7   6  -3    0.77    0.45
   7   6   3    1.79    0.74
  -7  -6  -3    1.69    0.77
   7   6   3    2.07    0.98
  -7   6  -3    1.32    0.46
  -7  -6  -4    0.57    0.45
  -7   6  -4    0.50    0.51
   7   6   4    1.06    0.53
  -7  -6  -4    0.68    0.45
   7   6   4    1.33    0.72
  -7  -6  -5    2.25    0.71
  -7   6  -5    3.42    0.87
   7   6   5    4.10    1.06
  -7  -6  -6    0.10    0.47
  -7   6  -6    0.45    0.38
   7   6   6   -0.28    0.47
  -7  -6  -7    3.55    0.77
  -7   6  -7    3.81    0.77
   7   6   7    3.34    0.74
  -7  -7   6    1.99    0.51
   7   7  -6    1.02    0.43
  -7  -7   5   10.91    1.23
   7   7  -5   10.55    1.35
  -7   7   5    8.19    1.06
  -7  -7   4    5.88    0.98
   7   7  -4    4.10    0.95
  -7  -7   4    4.39    0.82
  -7   7   4    3.98    0.86
  -7  -7   3    0.49    0.33
   7   7  -3    0.32    0.44
  -7  -7   3    0.47    0.36
  -7   7   3    0.23    0.26
  -7  -7   2    2.39    0.68
   7   7  -2    1.36    0.57
  -7  -7   2    1.58    0.60
   7   7  -2    0.80    0.38
  -7   7   2    1.48    0.60
  -7  -7   1    2.79    0.71
  -7   7   1    3.51    0.74
   7   7  -1    3.29    0.95
  -7  -7   1    4.56    0.92
   7   7  -1    4.91    0.99
  -7   7   1    2.94    0.64
  -7  -7   0    0.91    0.40
  -7   7   0    2.49    0.70
   7   7   0    1.73    0.72
  -7  -7   0    1.01    0.51
  -7   7   0    1.68    0.53
  -7   7  -1    8.02    1.13
   7   7   1    9.12    1.38
  -7  -7  -1    7.46    1.14
   7   7   1    9.36    1.43
  -7   7  -1    8.37    1.03
  -7   7  -2   -0.13    0.39
   7   7   2    0.71    0.41
  -7  -7  -2    0.36    0.36
   7   7   2    0.31    0.46
  -7   7  -3    1.04    0.47
   7   7   3   -0.51    0.38
  -7  -7  -3    1.16    0.51
   7   7   3   -0.05    0.43
  -7  -7  -4    0.94    0.45
  -7   7  -4    0.14    0.29
  -7  -7  -4    0.71    0.35
   7   7   4    0.24    0.46
  -7   7  -5    1.26    0.39
   7   7   5    0.56    0.38
  -8   0  12    3.47    0.75
   8   0 -12    4.53    0.93
  -8   0  12    4.78    0.92
  -8   0  11   11.02    1.53
   8   0 -11   11.33    1.67
  -8   0  11   10.38    1.51
  -8   0  10   17.64    2.15
   8   0 -10   15.71    2.15
  -8   0  10   18.60    2.18
  -8   0   9    4.30    1.05
  -8   0   9    3.33    0.93
  -8   0   8   77.30    4.47
   8   0  -8   70.67    4.96
  -8   0   8   79.99    4.61
  -8   0   7   53.28    3.91
  -8   0   7   54.52    3.71
   8   0  -7   60.95    4.76
  -8   0   7   48.94    3.57
  -8   0   6  168.63    7.19
  -8   0   6  182.69    6.88
   8   0  -6  188.74    8.56
  -8   0   6  175.86    6.77
  -8   0   6  186.97    6.91
   8   0  -5   61.75    4.74
  -8   0   5   57.21    4.06
  -8   0   5   68.96    4.60
   8   0  -5   56.08    4.52
  -8   0   5   57.43    3.61
   8   0  -4   24.35    2.86
  -8   0   4   18.96    1.97
   8   0  -4   22.09    2.28
   8   0  -3    8.28    1.67
  -8   0   3    9.49    1.40
   8   0  -3    8.07    1.37
   8   0  -2  136.08    5.72
  -8   0   2  144.66    5.64
   8   0  -2  134.12    6.06
   8   0  -1   51.20    3.45
  -8   0   1   53.78    3.34
   8   0  -1   45.79    3.58
  -8   0   0  138.13    5.77
   8   0   0  154.39    6.39
  -8   0   0  153.60    5.71
   8   0   0  146.94    6.39
   8   0   1  140.71    5.39
  -8   0  -1  135.02    5.82
   8   0   1  147.78    6.36
  -8   0  -1  133.94    5.30
   8   0   1  155.75    6.65
   8   0   2   17.80    2.23
   8   0   2   12.78    1.63
   8   0   2   15.68    2.10
  -8   0  -2   13.33    1.85
   8   0   3  120.89    6.15
   8   0   3  118.56    5.32
  -8   0  -3  126.32    5.86
   8   0   3  116.26    6.03
   8   0   4   -0.53    0.56
   8   0   4   -0.26    0.51
  -8   0  -4   -0.07    0.64
  -8   0  -4    0.36    0.52
  -8   0  -4   -0.30    0.46
   8   0   4   -1.76    0.81
  -8   0  -4   -0.11    0.52
  -8   0  -4   -0.49    0.40
   8   0   5    2.03    0.64
   8   0   5    2.52    0.87
  -8   0  -5    2.16    0.85
  -8   0  -5    2.99    1.03
  -8   0  -5    2.85    0.94
  -8   0  -5    2.59    0.71
  -8   0  -5    2.80    1.00
   8   0   6   16.07    1.92
   8   0   6   16.35    2.09
  -8   0  -6   16.09    2.24
  -8   0  -6   17.80    2.45
  -8   0  -6   15.56    2.13
  -8   0  -6   16.31    1.86
  -8   0  -6   15.58    2.30
  -8   0  -7    4.26    1.28
  -8   0  -7    4.81    1.31
  -8   0  -7    3.02    1.13
  -8   0  -8   34.12    3.27
  -8   0  -8   35.64    3.17
  -8   0  -8   33.52    3.29
  -8   0  -9    1.87    0.77
  -8   0  -9    1.79    0.74
  -8   0  -9    2.33    0.92
  -8   0 -10    1.03    0.57
  -8   0 -10   -0.59    0.53
   8   0  10   -0.16    0.49
  -8   0 -10    0.17    0.62
  -8   0 -11    1.98    0.58
   8   0  11    3.18    0.82
  -8   0 -11    2.33    0.72
   8  -1 -12    2.95    0.76
   8   1 -12    2.80    0.67
   8  -1 -12    2.85    0.75
  -8   1  12    1.36    0.53
  -8  -1  12    1.39    0.41
   8  -1 -12    2.08    0.56
   8   1 -12    2.13    0.63
  -8   1  12    2.25    0.64
  -8  -1  12    3.33    0.74
  -8   1  11    4.24    0.92
  -8  -1  11    3.70    0.92
   8  -1 -11    4.93    0.99
   8   1 -11    4.08    1.02
  -8   1  11    4.13    1.00
  -8  -1  11    4.90    1.02
  -8   1  10    5.84    1.29
  -8  -1  10    5.02    1.18
   8  -1 -10    5.25    1.19
   8   1 -10    4.77    1.24
  -8   1  10    5.06    1.14
  -8  -1  10    5.39    1.15
  -8  -1   9   72.28    4.27
  -8   1   9   64.71    4.10
  -8   1   9   64.28    4.17
  -8  -1   9   68.16    4.21
  -8   1   8   62.37    4.13
  -8  -1   8   75.83    4.42
   8  -1  -8   61.52    4.43
  -8   1   8   65.43    4.18
   8   1  -8   74.48    4.43
  -8   1   8   64.48    4.21
  -8  -1   8   68.53    4.22
  -8   1   7  104.77    5.53
  -8  -1   7  105.57    5.47
  -8  -1   7  119.02    5.61
   8  -1  -7   89.57    5.39
  -8   1   7  109.57    5.38
   8  -1  -7  100.52    6.08
   8   1  -7  100.06    6.05
  -8   1   7   91.82    5.09
  -8   1   7   99.78    5.24
  -8  -1   7  106.34    5.18
  -8   1   6  216.20    8.25
  -8  -1   6  208.31    8.08
  -8  -1   6  219.61    7.71
   8  -1  -6  214.27    9.09
   8   1  -6  243.14    9.67
  -8  -1   6  217.82    7.74
  -8   1   6  223.53    8.01
   8   1  -6  225.24    7.98
  -8   1   6  214.22    7.71
   8  -1  -5   35.22    3.51
   8   1  -5   31.28    3.36
  -8   1   5   28.65    2.86
  -8  -1   5   24.31    2.64
  -8  -1   5   34.50    3.25
  -8   1   5   33.51    3.17
  -8  -1   5   27.59    2.51
   8  -1  -5   23.82    2.94
  -8  -1   5   26.84    2.53
  -8   1   5   26.47    2.49
   8   1  -5   23.21    2.44
   8  -1  -4   52.82    4.25
  -8   1   4   45.02    3.03
  -8  -1   4   49.27    3.37
   8   1  -4   48.56    4.14
   8   1  -4   45.87    3.46
   8   1  -3   82.76    5.37
  -8   1   3   75.09    3.83
  -8  -1   3   74.31    4.23
   8   1  -3   75.11    4.54
   8  -1  -2   55.46    4.28
   8   1  -2   59.52    4.45
  -8   1   2   56.27    3.16
  -8  -1   2   55.56    3.61
   8   1  -2   59.40    4.00
   8  -1  -2   50.24    3.49
   8  -1  -2   61.22    3.80
  -8   1   1   66.55    3.76
   8  -1  -1   66.62    3.93
  -8  -1   1   67.04    3.90
   8   1  -1   61.22    4.16
   8  -1  -1   67.71    4.15
   8  -1   0  377.65   10.89
   8   1   0  363.35    9.30
  -8   1   0  375.48   10.11
   8  -1   0  365.06   10.40
  -8  -1   0  333.65    9.67
   8   1   0  362.81   11.14
   8  -1   1   13.70    1.92
   8   1   1   14.41    1.76
   8  -1   1   13.65    1.58
  -8  -1  -1   12.18    1.70
  -8   1  -1   17.56    1.96
   8   1   1   15.77    2.07
   8  -1   1   15.85    2.06
  -8  -1  -1   13.95    1.79
   8  -1   2   13.41    1.50
   8  -1   2   14.20    2.01
   8   1   2   14.75    1.81
   8  -1   2   15.71    1.79
  -8   1  -2   16.39    2.01
   8   1   2   10.89    1.74
  -8  -1  -2   12.99    1.69
  -8  -1  -2   14.93    1.91
   8  -1   2   16.98    1.73
   8   1   2   17.12    2.19
   8  -1   3    0.30    0.34
   8   1   3    1.47    0.82
   8  -1   3    0.39    0.31
   8   1   3    0.80    0.62
   8  -1   3    0.55    0.54
   8   1   3    0.94    0.76
  -8  -1  -3    0.06    0.31
  -8   1  -3    0.84    0.48
  -8  -1  -3    0.47    0.43
   8  -1   4   12.86    1.63
   8  -1   4   13.50    1.62
   8   1   4   13.92    1.92
  -8  -1  -4   11.54    1.65
   8  -1   4   15.90    1.95
  -8  -1  -4   12.62    1.95
  -8   1  -4   12.44    1.99
  -8   1  -4   15.52    2.07
  -8  -1  -4   14.21    1.98
  -8  -1  -4   14.27    2.16
   8   1   4   11.94    1.92
  -8   1  -4   10.94    1.57
  -8  -1  -4   11.35    1.62
  -8   1  -4   13.55    2.00
   8   1   5   14.65    1.89
   8  -1   5   12.62    1.62
   8   1   5   12.87    1.88
   8  -1   5   10.59    1.60
  -8   1  -5    9.28    1.79
  -8  -1  -5   10.50    1.85
  -8  -1  -5   12.55    1.95
  -8  -1  -5    9.40    1.60
   8   1   5   10.14    1.76
  -8   1  -5   10.06    1.72
  -8   1  -5    8.69    1.40
  -8  -1  -5   10.34    1.89
  -8   1  -5   12.67    2.01
   8   1   6   47.98    3.46
   8  -1   6   47.08    3.29
   8   1   6   51.33    3.80
   8  -1   6   41.61    3.34
  -8   1  -6   46.47    3.86
  -8  -1  -6   38.83    3.35
  -8   1  -6   43.84    3.62
  -8  -1  -6   48.60    4.01
  -8  -1  -6   41.00    3.58
  -8   1  -6   50.32    3.43
  -8  -1  -6   37.03    3.54
  -8   1  -6   46.93    3.83
  -8  -1  -7   69.50    4.66
  -8   1  -7   67.45    4.74
  -8  -1  -7   72.60    4.93
  -8   1  -7   70.78    3.99
  -8  -1  -7   74.98    5.00
  -8   1  -7   74.90    4.92
  -8  -1  -8    1.10    0.56
  -8   1  -8    1.45    0.82
  -8  -1  -8    1.13    0.69
  -8   1  -8    0.99    0.54
   8   1   8    2.09    0.96
  -8  -1  -8    0.15    0.62
  -8   1  -8    0.96    0.46
  -8  -1  -9   19.24    2.28
  -8   1  -9   20.01    2.35
  -8  -1  -9   22.21    2.48
   8   1   9   21.61    2.37
  -8  -1  -9   20.26    2.41
  -8   1  -9   21.93    2.49
   8  -1   9   25.01    2.28
  -8   1 -10   53.06    3.50
  -8  -1 -10   46.81    3.09
  -8  -1 -10   54.69    3.47
   8   1  10   57.06    3.63
  -8  -1 -10   52.40    3.52
  -8   1 -10   55.42    3.59
   8  -1  10   64.81    3.41
  -8   1 -11    1.69    0.55
   8   1  11    1.87    0.67
  -8  -1 -11    1.07    0.48
   8   1  11    1.15    0.56
   8  -1  11    1.47    0.59
  -8   1 -11    1.70    0.59
  -8  -1 -11    2.02    0.59
   8  -1  11    1.55    0.53
   8  -2 -12    5.55    0.87
   8   2 -12    3.68    0.68
   8  -2 -12    5.18    0.91
  -8  -2  12    5.06    0.76
   8   2 -12    5.34    0.93
  -8   2  12    3.89    0.75
  -8  -2  12    4.44    0.80
   8  -2 -11   24.00    2.06
  -8   2  11   22.54    1.98
  -8  -2  11   23.49    2.02
   8   2 -11   22.39    2.17
  -8  -2  11   26.21    2.20
  -8  -2  10   12.56    1.64
  -8  -2  10   13.65    1.77
  -8   2  10    9.91    1.45
   8   2 -10   11.10    1.69
   8   2 -10   10.61    1.52
  -8  -2  10   11.09    1.60
  -8   2  10   10.85    1.59
  -8   2   9  119.84    5.36
  -8  -2   9  115.24    5.43
  -8   2   9  111.79    5.22
   8   2  -9  106.44    5.35
  -8   2   9  108.45    5.40
  -8  -2   9  121.30    5.46
  -8   2   8  153.19    6.59
  -8  -2   8  149.16    6.35
  -8   2   8  148.18    6.18
   8   2  -8  137.37    6.23
   8   2  -8  130.77    6.32
  -8   2   8  133.43    6.18
  -8  -2   8  146.17    6.13
  -8   2   7    5.36    1.29
  -8  -2   7    7.08    1.45
   8  -2  -7    5.46    1.24
  -8   2   7    7.56    1.41
   8   2  -7    6.22    1.39
   8   2  -7    3.53    0.96
  -8   2   7    6.11    1.32
  -8   2   6   56.51    4.10
  -8  -2   6   54.99    4.00
  -8  -2   6   66.02    4.10
   8  -2  -6   48.55    3.59
  -8   2   6   59.92    3.72
   8  -2  -6   58.36    4.45
   8   2  -6   57.24    4.38
  -8  -2   6   65.10    4.06
  -8   2   6   58.66    4.09
   8   2  -6   62.06    4.20
  -8   2   6   59.50    3.97
  -8   2   5   15.65    2.10
  -8  -2   5   20.73    2.48
  -8   2   5   20.05    2.43
  -8  -2   5   17.32    2.03
   8  -2  -5   18.42    2.44
   8   2  -5   14.88    2.29
  -8  -2   5   15.68    1.98
  -8   2   5   14.20    1.91
   8   2  -5   15.08    2.07
  -8   2   5   13.33    1.82
  -8  -2   4    7.17    1.42
  -8  -2   4    8.06    1.47
  -8   2   4    6.08    1.35
  -8  -2   4    6.73    1.25
   8  -2  -4    5.26    1.33
   8   2  -4    5.77    1.45
  -8   2   4    5.45    1.26
   8  -2  -4    4.59    1.17
  -8  -2   4    5.52    1.21
  -8  -2   4    7.24    1.35
  -8   2   4    5.01    1.05
   8   2  -4    6.22    1.39
  -8   2   4    4.74    1.07
   8  -2  -3   10.11    1.73
   8   2  -3    8.64    1.69
  -8  -2   3    6.71    1.31
   8   2  -3    8.94    1.62
  -8   2   3    8.45    1.41
   8  -2  -2   67.82    4.60
   8   2  -2   75.32    5.08
  -8  -2   2   70.40    4.22
  -8   2   2   71.97    4.04
   8   2  -2   60.54    4.23
   8  -2  -1   50.38    3.58
  -8  -2   1   49.25    3.47
  -8   2   1   45.97    3.08
   8   2  -1   45.79    3.68
   8  -2   0  376.51   10.93
   8  -2   0  385.07   10.60
  -8  -2   0  357.76   10.42
  -8   2   0  378.32    9.65
  -8   2   0  370.43    9.91
   8   2   0  375.54   11.60
   8  -2   1   27.82    2.80
  -8   2  -1   24.51    2.36
  -8  -2  -1   31.09    2.78
   8   2   1   29.97    3.06
   8  -2   2   53.15    3.17
  -8  -2  -2   56.48    3.81
  -8   2  -2   48.63    3.43
  -8  -2  -2   47.78    3.81
   8   2   2   52.98    3.91
  -8  -2  -2   48.32    3.52
   8  -2   2   50.75    3.18
   8   2   2   51.32    4.15
   8   2   3   20.90    2.35
   8  -2   3   25.33    2.28
   8  -2   3   24.17    2.14
  -8  -2  -3   21.49    2.35
  -8  -2  -3   22.34    2.42
  -8   2  -3   22.21    2.56
  -8   2  -3   22.04    2.39
  -8  -2  -3   23.11    2.71
   8   2   3   26.92    2.80
  -8  -2  -3   19.56    2.27
  -8   2  -3   25.50    2.32
   8  -2   3   22.96    2.19
   8   2   4   90.71    5.03
   8  -2   4   92.05    4.48
   8  -2   4   76.58    4.07
  -8  -2  -4   75.34    4.54
  -8  -2  -4   80.26    4.64
  -8   2  -4   82.30    4.81
  -8  -2  -4   74.12    4.98
   8   2   4   76.83    4.85
  -8  -2  -4   78.48    4.62
  -8   2  -4   77.75    4.23
  -8   2  -4   82.86    5.12
   8   2   5   -0.18    0.54
   8  -2   5    0.32    0.42
  -8  -2  -5    0.42    0.59
  -8   2  -5    0.39    0.65
  -8  -2  -5   -0.43    0.68
  -8  -2  -5    2.29    0.76
  -8   2  -5    0.39    0.34
  -8  -2  -5   -0.31    0.53
  -8   2  -5   -0.48    0.83
   8   2   6   38.84    3.23
   8  -2   6   43.47    3.17
  -8  -2  -6   37.60    3.05
  -8   2  -6   32.89    3.26
  -8  -2  -6   38.06    3.59
  -8   2  -6   38.83    3.11
  -8   2  -6   31.67    3.07
  -8  -2  -7    8.43    1.73
  -8   2  -7    7.20    1.32
   8   2   7    8.91    1.60
  -8   2  -7    8.84    1.43
  -8   2  -7   10.03    1.72
  -8   2  -7    6.75    1.41
  -8   2  -8   33.88    3.14
  -8  -2  -8   35.57    3.30
  -8   2  -8   38.13    2.94
   8   2   8   36.00    3.15
  -8   2  -8   35.82    2.63
  -8   2  -8   37.18    3.16
  -8   2  -9   12.59    1.84
  -8  -2  -9   14.73    1.99
  -8   2  -9   14.30    1.69
   8   2   9   14.77    2.07
   8   2   9   15.49    2.00
  -8   2  -9   11.99    1.63
  -8   2 -10   18.75    1.99
  -8  -2 -10   21.61    2.15
   8   2  10   20.96    2.26
   8   2  10   22.68    2.18
  -8   2 -10   19.69    1.93
   8  -2  10   22.98    1.96
  -8  -2 -11   13.86    1.44
  -8   2 -11   14.09    1.43
   8   2  11   18.11    1.77
   8   2  11   12.40    1.44
   8   2  11   15.47    1.57
   8  -2  11   13.97    1.33
   8  -3 -11   17.94    1.66
  -8  -3  11   15.27    1.37
   8   3 -11   17.69    1.69
   8   3 -11   16.46    1.61
  -8   3  11   15.61    1.60
  -8  -3  11   15.35    1.49
  -8  -3  10    0.30    0.47
  -8  -3  10    0.26    0.32
   8   3 -10    0.26    0.41
   8   3 -10    0.18    0.46
  -8   3  10    0.41    0.51
  -8  -3  10    0.17    0.30
  -8  -3   9    5.64    1.18
  -8   3   9    3.40    0.89
   8   3  -9    3.16    0.93
  -8   3   9    3.78    1.00
   8   3  -9    3.34    0.93
   8   3  -9    5.78    1.19
  -8   3   9    3.15    0.93
  -8  -3   9    4.67    0.98
  -8   3   8   81.20    4.62
  -8  -3   8   93.62    4.85
  -8   3   8   73.22    4.05
   8   3  -8   75.93    4.63
   8   3  -8   82.84    4.84
  -8   3   8   77.18    4.57
  -8   3   7    1.99    0.93
  -8  -3   7    1.66    0.74
  -8   3   7    3.53    0.89
   8   3  -7    2.18    0.86
   8   3  -7    1.07    0.74
  -8   3   7    1.87    0.80
  -8   3   6   20.00    2.41
   8  -3  -6   20.24    2.38
  -8  -3   6   21.66    2.46
  -8  -3   6   24.61    2.53
   8   3  -6   21.41    2.51
  -8   3   6   21.15    2.35
   8   3  -6   22.14    2.56
   8  -3  -5    2.29    0.73
  -8   3   5    3.27    1.05
  -8  -3   5    4.50    1.08
   8   3  -5    3.63    0.98
  -8  -3   5    2.50    0.87
  -8  -3   5    1.99    0.65
  -8   3   5    1.91    0.77
   8   3  -5    2.97    1.01
  -8   3   5    2.76    0.91
  -8  -3   4    2.21    0.77
  -8   3   4    3.02    0.92
  -8  -3   4    1.09    0.53
   8   3  -4    1.94    0.72
  -8  -3   4    2.36    0.88
  -8  -3   4    2.87    0.93
  -8   3   4    2.98    1.00
   8   3  -4    1.97    0.92
  -8   3   4    2.60    0.93
  -8  -3   3    3.10    1.01
  -8   3   3    1.34    0.81
  -8  -3   3    1.92    0.69
   8   3  -3    1.44    0.67
  -8  -3   3    1.38    0.60
  -8  -3   3    1.69    0.73
  -8   3   3    0.52    0.56
   8   3  -3    0.16    0.43
  -8   3   3    1.44    0.67
  -8  -3   2   30.31    2.90
  -8   3   2   31.98    2.95
  -8  -3   2   30.77    2.77
  -8  -3   2   30.83    2.85
  -8   3   2   27.79    2.65
  -8   3   2   31.35    2.84
   8   3  -2   31.02    3.12
  -8  -3   1   98.37    5.27
  -8   3   1   99.92    5.21
  -8  -3   1  104.90    5.02
  -8  -3   1   94.67    5.12
  -8   3   1   97.91    4.86
   8  -3  -1   80.51    4.55
  -8   3   1   97.18    4.63
  -8   3   1  103.76    5.10
   8   3  -1   94.55    5.45
  -8  -3   0    5.62    1.33
  -8  -3   0    7.94    1.50
  -8  -3   0    6.41    1.24
  -8   3   0    5.58    1.08
  -8   3   0    6.32    1.21
  -8  -3   0    6.12    1.26
  -8   3   0    6.80    1.27
  -8   3   0    6.92    1.25
   8   3   0    8.31    1.64
  -8  -3  -1    0.98    0.61
  -8  -3  -1    1.31    0.92
  -8  -3  -1    0.73    0.53
  -8   3  -1    0.61    0.51
  -8  -3  -1    0.12    0.45
  -8   3  -1    0.54    0.40
  -8   3  -1    0.06    0.42
   8   3   1    0.30    0.74
  -8  -3  -2   67.89    4.39
   8  -3   2   53.67    3.32
  -8  -3  -2   61.62    4.37
   8   3   2   58.81    4.15
  -8  -3  -2   62.49    3.63
  -8  -3  -2   69.67    4.49
  -8   3  -2   66.85    3.86
   8   3   2   64.17    4.63
  -8  -3  -3   20.06    2.38
  -8   3  -3   18.45    2.29
  -8  -3  -3   21.99    2.61
  -8  -3  -3   25.31    2.66
  -8   3  -3   20.10    2.15
   8   3   3   20.53    2.60
   8  -3   4   15.48    1.85
  -8  -3  -4   16.52    2.16
  -8   3  -4   15.65    2.11
  -8   3  -4   16.09    2.03
  -8  -3  -4   15.86    2.30
   8   3   4   14.04    2.22
  -8  -3  -4   17.54    2.21
  -8   3  -4   16.38    1.92
   8  -3   5    0.96    0.46
  -8  -3  -5    1.34    0.73
  -8  -3  -5    1.22    0.82
   8   3   5    1.54    0.89
  -8   3  -5    1.48    0.78
  -8  -3  -6   34.90    3.01
  -8   3  -6   31.68    3.05
  -8  -3  -6   28.76    3.10
  -8   3  -6   34.33    2.85
   8   3   6   30.95    3.27
  -8  -3  -7   -0.23    0.43
  -8   3  -7    0.93    0.65
  -8  -3  -7    1.12    0.83
  -8   3  -7   -0.10    0.46
   8   3   7    0.46    0.52
   8   3   7    0.09    0.53
  -8  -3  -8    0.51    0.40
  -8   3  -8    1.39    0.66
  -8  -3  -8    1.16    0.69
  -8   3  -8    1.50    0.60
   8   3   8   -0.07    0.54
   8   3   8    1.71    0.77
  -8   3  -8    0.32    0.38
  -8   3  -9    0.81    0.56
  -8  -3  -9    1.27    0.66
  -8   3  -9    0.62    0.45
   8   3   9    1.57    0.67
   8   3   9    0.88    0.42
   8   3   9    1.11    0.50
  -8   3  -9    0.47    0.33
   8   3   9    1.75    0.70
  -8   3 -10   12.10    1.38
  -8  -3 -10   10.48    1.37
   8   3  10   10.91    1.45
   8   3  10   10.66    1.35
   8   3  10   10.16    1.33
  -8  -4  10   17.46    1.59
  -8  -4  10   14.92    1.36
   8   4 -10   18.51    1.77
  -8   4  10   16.71    1.67
  -8  -4  10   12.03    1.29
  -8  -4   9   10.13    1.37
   8   4  -9   12.06    1.62
  -8   4   9    8.39    1.34
  -8   4   8    0.53    0.39
  -8  -4   8    1.19    0.57
   8   4  -8    1.73    0.81
   8   4  -8    0.92    0.73
  -8   4   8    0.57    0.53
  -8   4   7    1.50    0.67
  -8  -4   7    0.96    0.56
   8   4  -7    0.34    0.57
   8   4  -7    0.43    0.51
  -8   4   6   17.37    2.24
  -8  -4   6   18.19    2.12
   8   4  -6   14.20    2.15
   8   4  -6   15.70    2.05
   8   4  -6   19.57    2.37
  -8   4   6   18.56    2.29
  -8   4   5   18.29    2.28
  -8  -4   5   17.95    2.10
   8   4  -5   20.25    2.42
  -8  -4   5   21.02    2.34
  -8   4   5   19.39    2.32
  -8   4   4   28.97    2.91
  -8  -4   4   28.79    2.71
   8   4  -4   27.68    2.93
   8   4  -4   26.73    2.75
  -8  -4   4   27.19    2.72
  -8   4   4   29.80    2.88
   8   4  -4   31.66    3.13
  -8  -4   3    6.59    1.25
  -8   4   3    5.62    1.31
   8   4  -3    5.70    1.40
   8   4  -3    5.22    1.32
  -8  -4   3    4.05    1.11
  -8   4   3    6.99    1.42
   8   4  -3    5.17    1.36
  -8  -4   2   69.54    4.34
  -8   4   2   77.58    4.69
  -8  -4   2   65.58    3.84
   8   4  -2   64.44    4.62
   8   4  -2   58.26    4.26
  -8  -4   2   73.87    4.42
  -8   4   2   71.76    4.51
   8   4  -2   73.67    4.83
  -8  -4   1   20.31    2.40
  -8   4   1   19.95    2.28
  -8  -4   1   17.59    2.10
  -8  -4   1   18.13    2.22
  -8   4   1   16.45    2.04
  -8   4   1   16.64    1.94
  -8   4   1   18.07    2.24
   8   4  -1   17.44    2.31
   8   4   0   22.35    2.43
  -8  -4   0   22.88    2.58
  -8  -4   0   25.45    2.53
  -8   4   0   22.06    2.34
  -8  -4   0   25.67    2.72
   8   4   0   24.19    2.61
  -8   4   0   22.77    2.27
  -8   4   0   23.81    2.52
   8   4   0   26.23    2.87
  -8  -4  -1   62.59    4.28
   8   4   1   64.15    4.34
  -8  -4  -1   55.64    3.72
   8   4   1   63.74    4.44
  -8   4  -1   63.78    3.83
  -8   4  -1   68.62    4.27
   8   4   1   61.86    4.36
  -8  -4  -2   76.54    4.77
   8   4   2   79.95    5.04
  -8  -4  -2   74.28    4.18
   8   4   2   80.59    5.04
  -8   4  -2   79.22    4.31
  -8  -4  -3   25.66    2.77
   8   4   3   23.62    2.75
   8   4   3   27.19    3.00
   8   4   3   25.48    2.81
  -8   4  -3   23.57    2.29
  -8  -4  -3   31.30    3.05
  -8  -4  -4    1.77    0.74
  -8  -4  -4    1.41    0.76
   8   4   4    2.40    1.01
   8   4   4    1.19    0.73
   8   4   4    1.68    0.88
  -8   4  -4    2.75    0.78
  -8  -4  -5    1.59    0.80
  -8  -4  -5    0.30    0.47
  -8   4  -5    1.09    0.52
   8   4   5    0.72    0.73
   8   4   5    0.08    0.72
   8   4   5    1.21    0.66
  -8  -4  -6    6.94    1.38
  -8   4  -6    6.31    1.15
   8   4   6    6.76    1.49
   8   4   6    6.74    1.49
   8   4   6    6.00    1.34
  -8  -4  -6    4.17    1.02
  -8  -4  -7    0.11    0.34
  -8  -4  -7    0.35    0.58
  -8   4  -7    0.37    0.45
   8   4   7    0.42    0.57
   8   4   7    0.16    0.65
   8   4   7    0.35    0.66
  -8  -4  -8    6.19    1.08
  -8  -4  -8    6.75    1.27
  -8   4  -8    5.97    1.04
   8   4   8    6.20    1.25
   8   4   8    7.29    1.38
   8   4   8    5.08    1.01
  -8   4  -8    5.79    0.99
   8   4   8    8.25    1.32
  -8  -4  -9   26.24    1.85
  -8  -4  -9   24.84    2.09
  -8   4  -9   26.83    1.94
   8   4   9   27.57    2.32
   8   4   9   31.59    2.39
   8   4   9   30.05    2.21
  -8   4  -9   27.86    1.78
   8   4   9   30.45    2.09
  -8  -5   9    0.87    0.43
   8   5  -9    0.80    0.48
  -8   5   9    0.98    0.42
  -8  -5   8    1.09    0.52
   8   5  -8    0.90    0.55
  -8   5   8    0.84    0.51
  -8  -5   7    8.78    1.33
   8   5  -7    8.01    1.43
   8   5  -7    8.60    1.38
  -8   5   7    7.38    1.26
  -8  -5   6    1.69    0.65
   8   5  -6    1.56    0.81
   8   5  -6    1.38    0.61
   8   5  -6    1.57    0.69
  -8   5   6    1.45    0.77
  -8   5   5    9.60    1.59
  -8  -5   5    9.32    1.42
   8   5  -5    8.23    1.55
   8   5  -5   10.13    1.73
   8   5  -5    7.99    1.42
  -8  -5   5   11.81    1.63
   8   5  -5    7.45    1.39
  -8   5   5    9.99    1.61
  -8   5   4   30.73    2.86
  -8  -5   4   29.59    2.60
   8   5  -4   31.70    3.01
   8   5  -4   30.19    3.04
   8   5  -4   25.63    2.67
  -8  -5   4   29.59    2.71
   8   5  -4   26.86    2.64
  -8   5   4   28.06    2.74
  -8   5   3   10.37    1.69
  -8  -5   3    9.50    1.45
   8   5  -3    9.29    1.77
   8   5  -3    8.34    1.61
  -8  -5   3    9.63    1.59
   8   5  -3   10.18    1.63
  -8   5   3    9.97    1.73
  -8   5   2   20.36    2.29
  -8  -5   2   15.83    1.89
   8   5  -2   21.86    2.68
   8   5  -2   16.53    2.24
  -8  -5   2   18.07    2.16
  -8   5   2   19.72    2.31
  -8  -5   1    7.01    1.30
   8   5  -1    7.22    1.61
   8   5  -1    5.59    1.35
  -8  -5   1    6.78    1.37
   8   5  -1    7.45    1.39
  -8   5   1    6.00    1.21
  -8   5   1    7.33    1.42
  -8  -5   0   15.07    2.01
   8   5   0   15.23    2.29
   8   5   0   17.88    2.37
  -8  -5   0   14.56    1.95
   8   5   0   19.60    2.38
  -8   5   0   16.27    1.86
  -8   5   0   15.63    2.06
  -8  -5  -1   11.08    1.76
   8   5   1   12.68    2.03
   8   5   1   12.05    2.05
  -8  -5  -1   13.93    1.85
   8   5   1   12.34    1.90
  -8   5  -1   11.00    1.58
  -8  -5  -2    4.95    1.22
   8   5   2    5.19    1.32
   8   5   2    5.86    1.36
  -8  -5  -2    6.35    1.29
   8   5   2    4.56    1.31
  -8   5  -2    6.48    1.21
  -8  -5  -3   54.39    3.84
  -8   5  -3   56.82    3.52
   8   5   3   57.83    4.25
   8   5   3   63.57    4.19
  -8  -5  -3   50.56    3.29
   8   5   3   50.97    4.00
  -8   5  -3   54.92    3.30
  -8  -5  -4    1.08    0.71
  -8   5  -4    2.63    0.73
   8   5   4    2.66    1.10
  -8  -5  -4    1.59    0.64
   8   5   4    1.10    0.68
  -8   5  -4    2.33    0.73
  -8  -5  -5    8.35    1.41
  -8   5  -5    9.02    1.32
   8   5   5    8.30    1.58
   8   5   5    9.17    1.63
  -8  -5  -6    5.99    1.18
  -8   5  -6    5.90    1.06
   8   5   6    4.90    1.17
   8   5   6    2.83    0.76
   8   5   6    4.47    1.09
  -8  -5  -7   37.59    2.61
  -8   5  -7   40.39    2.53
   8   5   7   40.89    2.97
   8   5   7   40.18    2.76
  -8  -5  -8   56.80    2.81
  -8   5  -8   52.06    2.57
  -8   5  -8   52.86    2.47
   8   5   8   58.28    2.82
  -8  -6   7    0.12    0.31
  -8   6   7    0.26    0.24
   8   6  -7    0.89    0.41
  -8   6   7    0.17    0.23
  -8  -6   6    0.50    0.40
   8   6  -6    0.55    0.49
   8   6  -6    0.55    0.46
   8   6  -6    0.24    0.49
  -8   6   6    0.38    0.45
  -8  -6   5    2.62    0.71
   8   6  -5    2.16    0.77
   8   6  -5    2.00    0.74
  -8   6   5    1.86    0.64
  -8  -6   4    0.45    0.40
   8   6  -4    2.08    0.86
   8   6  -4    0.78    0.53
  -8  -6   4    1.21    0.58
  -8   6   4    0.50    0.44
  -8  -6   3    1.74    0.61
   8   6  -3    1.41    0.67
   8   6  -3    3.09    0.94
  -8  -6   3    2.38    0.71
  -8   6   3    1.95    0.61
  -8   6   3    1.84    0.76
  -8  -6   2    0.93    0.45
   8   6  -2    2.22    0.85
   8   6  -2    1.30    0.60
   8   6  -2    1.14    0.55
  -8  -6   2    2.47    0.77
  -8   6   2    1.94    0.60
  -8   6   2    1.33    0.66
   8   6  -1    0.79    0.76
   8   6  -1   -0.18    0.51
   8   6  -1    0.61    0.62
  -8  -6   1    1.32    0.56
   8   6  -1    0.08    0.40
  -8   6   1    0.20    0.36
   8   6   0   -0.35    0.65
   8   6   0    0.16    0.55
  -8  -6   0    0.21    0.38
   8   6   0   -0.06    0.44
  -8   6   0   -0.40    0.45
  -8  -6  -1    3.51    0.86
   8   6   1    3.10    0.92
   8   6   1    2.79    0.92
  -8  -6  -1    2.53    0.68
   8   6   1    3.35    1.05
  -8   6  -1    1.23    0.51
  -8  -6  -2    8.34    1.31
  -8   6  -2    9.37    1.24
   8   6   2    8.07    1.33
   8   6   2    8.58    1.47
  -8  -6  -2    9.17    1.35
   8   6   2    9.78    1.56
  -8   6  -2    8.97    1.20
  -8  -6  -3    1.71    0.61
  -8   6  -3    1.35    0.55
   8   6   3    2.26    0.83
  -8  -6  -3    1.59    0.67
   8   6   3    1.67    0.77
  -8   6  -3    0.56    0.37
  -8  -6  -4    0.18    0.37
  -8   6  -4    0.09    0.27
   8   6   4    0.24    0.34
  -8  -6  -4   -0.10    0.35
   8   6   4    1.09    0.57
  -8  -6  -5    1.51    0.63
  -8   6  -5    1.81    0.53
  -8  -6  -5    0.92    0.40
   8   6   5    1.91    0.75
  -8  -6  -6    0.62    0.29
  -8   6  -6    1.12    0.40
  -8   6  -6    0.77    0.29
   8   6   6    0.72    0.46
  -8  -7   4    2.40    0.53
   8   7  -4    2.49    0.68
  -8   7   4    1.12    0.31
  -8  -7   3    6.71    0.88
   8   7  -3    4.37    0.91
  -8  -7   3    4.55    0.77
  -8   7   3    4.74    0.72
  -8  -7   2   20.78    1.54
   8   7  -2   21.10    1.93
  -8  -7   2   18.44    1.58
  -8   7   2   19.56    1.50
   8   7  -1   21.19    1.96
  -8  -7   1   21.68    1.77
   8   7  -1   18.10    1.53
  -8   7   1   19.82    1.51
   8   7   0    8.39    1.21
  -8  -7   0    8.31    1.11
   8   7   0    6.43    1.00
  -8   7   0    7.50    0.90
   8   7   1    2.96    0.77
  -8  -7  -1    2.84    0.65
  -8   7  -1    2.65    0.53
   8   7   2    0.71    0.38
  -8  -7  -2    0.65    0.41
  -8  -7  -3    0.22    0.28
   8   7   3   -0.12    0.25
   9   0 -12    8.14    1.01
  -9   0  12    7.94    0.98
  -9   0  12    6.23    0.87
  -9   0  11    1.00    0.50
   9   0 -11    0.31    0.34
  -9   0  11    0.38    0.29
  -9   0  10   10.82    1.50
   9   0 -10   11.82    1.68
  -9   0  10   12.15    1.57
  -9   0   9   41.10    3.14
  -9   0   9   44.57    3.17
  -9   0   8   38.63    3.15
  -9   0   8   41.72    3.24
  -9   0   8   40.05    3.11
  -9   0   7   -0.27    0.45
  -9   0   7    0.03    0.50
  -9   0   6    2.76    0.99
  -9   0   6    2.58    0.83
  -9   0   5   88.95    5.26
  -9   0   5   84.29    4.44
   9   0  -5   89.54    5.99
  -9   0   5   85.85    4.63
  -9   0   4    5.87    1.39
  -9   0   4    4.36    1.14
   9   0  -4    6.41    1.64
  -9   0   4    4.23    1.03
  -9   0   3   33.76    3.12
[truncated: 48,359 more chars]
